# Supplementary material for: Oncogenic KEAP1 mutations activate TRAF2-NFκB signaling to prevent apoptosis in lung cancer cells
Source: Redox Biol. 2024 Jan 4;69:103031. doi: 10.1016/j.redox.2024.103031 (PMC10808971; doi:10.1016/j.redox.2024.103031)
Supplement: Supplementary Table 1 — GSEA analysis of KEAP1 mutants in cluster 1 and 2. Pathway enrichment analysis in KEAP1 mutant samples from TCGA adenocarcinoma cohort, categorized into clusters 1 and 2. [file mmc1.xlsx]

## Sheet: Suppl Table S1
Terminologies and explanation:
logFC: log2 fold change of cluster 1/cluster 2
AveExpr: Average expression across all samples, in log2 CPM
t: logFC divided by its standard error
pvalue: Raw p-value (based on t) from test that logFC differs from 0
adj.P.Val: Benjamini-Hochberg false discovery rate adjusted p-value
B: log-odds that gene is DE
Symbol	logFC	AveExpr	t	pvalue	padj	B
KIF18B	4.31388	7.34228	12.3239	8.22529e-09	0.000137231	10.3438
TROAP	4.94885	7.72129	10.9613	3.57752e-08	0.000189615	9.05445
FAM72B	3.81418	6.43377	10.4436	6.5048e-08	0.000189615	8.51736
PLK1	3.68262	8.4967	10.6903	4.87812e-08	0.000189615	8.77674
GTSE1	3.51497	7.18986	10.3475	7.28698e-08	0.000189615	8.41459
TTK	3.47987	6.59352	10.2737	7.95555e-08	0.000189615	8.33499
ASPG	-7.62709	4.07932	-10.6772	4.95277e-08	0.000189615	8.76309
AURKB	4.46004	7.41667	9.8099	1.39732e-07	0.000190393	7.82091
ELOVL6	4.38336	6.63105	9.94479	1.18371e-07	0.000190393	7.97289
HJURP	4.0512	7.94224	9.88876	1.26789e-07	0.000190393	7.91001
FAM72D	3.96356	5.60216	9.79272	1.42734e-07	0.000190393	7.8014
TPX2	3.64156	9.3547	9.81363	1.39089e-07	0.000190393	7.82514
KIF2C	3.48073	8.12076	9.76157	1.48352e-07	0.000190393	7.76595
ELMO1	-2.6936	9.09793	-9.68224	1.63751e-07	0.000195145	7.67515
UBE2C	4.92994	8.88469	9.59231	1.83285e-07	0.000203862	7.57135
XAGE2	-6.83658	2.77292	-9.44363	2.21219e-07	0.000230676	7.39763
CDCA5	3.08143	8.07017	9.22331	2.93542e-07	0.000257761	7.13535
FAM83D	3.01254	7.40997	9.24518	2.85351e-07	0.000257761	7.16164
PLD3	-2.62492	13.9309	-9.27008	2.76318e-07	0.000257761	7.19152
NDC80	3.66718	7.01061	8.91908	4.37443e-07	0.000364915	6.76339
KIF11	2.94448	8.70669	8.88177	4.59695e-07	0.000365217	6.71697
PIF1	3.8681	5.46241	8.71822	5.72378e-07	0.000397898	6.51142
ESPL1	3.7593	7.42864	8.76134	5.40076e-07	0.000397898	6.56595
SPAG5	2.84948	9.05501	8.74495	5.52121e-07	0.000397898	6.54525
MYBL2	4.3294	9.1042	8.41259	8.69127e-07	0.000409569	6.118
CDCA3	4.09717	7.31214	8.29481	1.02383e-06	0.000409569	5.96307
MELK	3.90913	7.08678	8.39384	8.92003e-07	0.000409569	6.09345
CEP55	3.77786	8.405	8.49839	7.72138e-07	0.000409569	6.22968
PKMYT1	3.69156	7.46915	8.34173	9.5896e-07	0.000409569	6.02502
CDK1	3.63636	8.95471	8.55144	7.17968e-07	0.000409569	6.29825
C15orf42	3.50608	6.07088	8.3617	9.32689e-07	0.000409569	6.05129
KIF23	3.38597	7.83704	8.27164	1.05756e-06	0.000409569	5.93238
ORC6L	3.37018	6.90941	8.33261	9.71221e-07	0.000409569	6.013
KIF15	3.31975	6.00439	8.35207	9.45267e-07	0.000409569	6.03862
C9orf140	3.23632	8.50762	8.41006	8.72183e-07	0.000409569	6.11468
CDT1	3.22705	8.07583	8.2635	1.06969e-06	0.000409569	5.92159
NCAPG	3.11168	7.78587	8.33408	9.69241e-07	0.000409569	6.01493
CENPE	3.06252	6.99897	8.25656	1.08014e-06	0.000409569	5.91237
C11orf82	2.86796	5.93204	8.50806	7.61951e-07	0.000409569	6.24221
HELLS	2.80429	6.34944	8.51553	7.54181e-07	0.000409569	6.25187
UBE2S	2.72488	8.53496	8.29729	1.02029e-06	0.000409569	5.96636
ZWINT	2.5028	9.11618	8.63012	6.44921e-07	0.000409569	6.39926
NEDD4L	-2.89359	11.4348	-8.45389	8.20928e-07	0.000409569	6.17187
POLR3H	-3.26136	11.1553	-8.40109	8.83088e-07	0.000409569	6.10294
CENPA	4.09914	6.34996	8.21937	1.13805e-06	0.000421938	5.86288
PCSK2	-11.9618	6.88926	-8.18482	1.19481e-06	0.000433351	5.81672
KIFC1	2.99526	8.34464	8.07143	1.40311e-06	0.000498073	5.66411
GSG2	2.56853	5.30013	8.0401	1.46719e-06	0.000509972	5.62165
RECQL4	2.71407	8.70435	7.94648	1.6779e-06	0.000571308	5.49391
FOXM1	3.45216	9.24302	7.88447	1.83495e-06	0.000588737	5.40863
CCNA2	3.209	8.02236	7.88724	1.82761e-06	0.000588737	5.41245
SHCBP1	3.08957	7.11051	7.91083	1.76637e-06	0.000588737	5.44494
SLC14A1	-3.2652	4.51335	-7.85087	1.92646e-06	0.000606434	5.3622
FAM64A	4.13167	6.44358	7.81823	2.02001e-06	0.000612762	5.31694
CCNB2	3.20181	8.0593	7.82426	2.00238e-06	0.000612762	5.32531
BIRC5	3.8597	7.91757	7.75969	2.20001e-06	0.000636182	5.2354
NCAPH	3.44188	7.38887	7.72166	2.32601e-06	0.000636182	5.18216
EPR1	3.43516	7.93114	7.7417	2.2587e-06	0.000636182	5.21023
ASPM	3.17559	8.08049	7.72608	2.31097e-06	0.000636182	5.18836
BUB1B	3.06397	7.77288	7.77371	2.15543e-06	0.000636182	5.25496
PLK4	2.25206	6.67294	7.74604	2.24438e-06	0.000636182	5.21631
IQGAP3	3.36131	8.75545	7.67682	2.48442e-06	0.00066855	5.11912
FANCA	2.51297	8.45412	7.65049	2.58273e-06	0.000683974	5.08198
POLQ	3.57868	6.02687	7.62495	2.68202e-06	0.000695174	5.04585
CENPW	3.36086	6.52488	7.61834	2.70836e-06	0.000695174	5.03649
CDC25A	2.91144	6.26006	7.59716	2.79465e-06	0.000706454	5.00644
AURKA	2.73175	8.42311	7.57531	2.88672e-06	0.000718836	4.97538
DNAJC9	1.49527	9.60022	7.54974	2.99855e-06	0.000735704	4.93893
TRIP13	3.38326	7.8092	7.51847	3.14161e-06	0.000759631	4.89423
RAD54L	3.64938	6.10983	7.47059	3.37469e-06	0.000781991	4.82553
ANLN	3.13986	8.7295	7.47862	3.33437e-06	0.000781991	4.83707
CDCA8	2.54722	8.08601	7.47318	3.36164e-06	0.000781991	4.82925
KIF4A	3.92788	7.54439	7.44399	3.51205e-06	0.000802672	4.78721
SGOL1	3.36772	5.15475	7.42137	3.63352e-06	0.000819211	4.75455
CDCA2	3.39019	6.27432	7.39296	3.79236e-06	0.000843623	4.71342
MKI67	3.49731	9.85445	7.36565	3.95201e-06	0.000861234	4.67377
LOC642846	1.9728	7.22347	7.36185	3.97477e-06	0.000861234	4.66825
UHRF1	2.94631	7.58526	7.34246	4.09312e-06	0.000875508	4.64002
FAM54A	2.49309	5.72214	7.31769	4.24977e-06	0.000897509	4.60388
CKAP2L	2.87892	6.32962	7.26629	4.59538e-06	0.000946535	4.5286
C5orf34	2.47952	5.43826	7.26804	4.58309e-06	0.000946535	4.53118
CDC20	3.0645	8.71416	7.22934	4.86208e-06	0.000989255	4.47425
BUB1	3.51253	8.0393	7.20045	5.08192e-06	0.00102153	4.43162
B4GALNT4	5.99169	5.83123	7.1766	5.27134e-06	0.00104699	4.39633
PSRC1	2.17379	6.86871	7.16803	5.34123e-06	0.00104839	4.38363
RRM2	3.19912	9.26702	7.1371	5.60171e-06	0.00108673	4.33768
GLCCI1	-2.64728	9.14125	-7.12468	5.70996e-06	0.001095	4.31921
GPR37L1	3.50771	2.24304	7.09131	6.0121e-06	0.00113373	4.26943
ZNF385A	1.86294	9.21041	7.08748	6.04781e-06	0.00113373	4.26371
TACC3	2.71839	9.94442	7.07916	6.12621e-06	0.00113566	4.25127
E2F7	3.17261	4.8644	7.01262	6.79332e-06	0.00124549	4.1514
ARID5A	1.79058	8.57853	6.93137	7.71312e-06	0.00139876	4.02857
C16orf59	2.07428	6.83587	6.92164	7.83188e-06	0.00140502	4.01378
EZH2	2.26495	7.95285	6.8927	8.19631e-06	0.00145476	3.96975
PTTG1	3.29559	8.29075	6.88518	8.29384e-06	0.00145657	3.95829
C13orf29	2.78718	6.43095	6.85758	8.66268e-06	0.0015055	3.91615
STEAP2	3.8673	8.49322	6.84096	8.89308e-06	0.00152961	3.89072
TOP2A	3.00996	10.4701	6.81217	9.30759e-06	0.00158457	3.84657
KCTD17	1.71375	7.16269	6.76888	9.96958e-06	0.00168013	3.77995
FCHO2	-2.18914	10.2649	-6.75155	1.02484e-05	0.00169924	3.75319
SOSTDC1	-5.51148	4.14332	-6.74921	1.02867e-05	0.00169924	3.74957
KIF14	3.28943	6.79162	6.73995	1.04395e-05	0.00170758	3.73526
TMEM132A	2.41126	9.48037	6.72995	1.06074e-05	0.00171818	3.71979
CDKN3	3.78081	6.6098	6.66857	1.17016e-05	0.00181291	3.62448
C2orf48	3.73803	2.40744	6.66677	1.17355e-05	0.00181291	3.62168
GINS1	2.25201	7.74477	6.67454	1.15903e-05	0.00181291	3.63376
FEN1	1.65339	9.26226	6.67493	1.1583e-05	0.00181291	3.63438
SCNN1A	-2.0131	13.6906	-6.68583	1.13825e-05	0.00181291	3.65133
TMEM59	-1.56269	12.9927	-6.65372	1.1984e-05	0.00181765	3.60133
ALDH6A1	-2.739	8.50737	-6.65615	1.19373e-05	0.00181765	3.60512
C1orf116	-3.56016	11.962	-6.64024	1.22463e-05	0.00184069	3.5803
FAM72A	4.01914	3.91182	6.63374	1.2375e-05	0.00184343	3.57014
RACGAP1	2.16945	9.32709	6.6242	1.25664e-05	0.00185539	3.55522
CDKN2D	1.76613	6.88089	6.58936	1.32924e-05	0.00194535	3.50064
NUF2	3.26794	7.34005	6.5788	1.3521e-05	0.00196161	3.48406
ABCC2	6.76681	6.83717	6.56496	1.3827e-05	0.00198153	3.46231
PRC1	2.66902	9.11988	6.56189	1.38959e-05	0.00198153	3.45748
DLGAP5	3.18466	7.3583	6.55249	1.41091e-05	0.00199488	3.44267
FAM105A	-3.98487	9.65796	-6.54648	1.42471e-05	0.00199747	3.4332
SELENBP1	-2.58661	12.4029	-6.5199	1.48749e-05	0.0020681	3.39126
SKA3	3.53302	6.8803	6.50562	1.5224e-05	0.00208195	3.36869
MCM10	3.48677	6.5025	6.50915	1.51368e-05	0.00208195	3.37428
SKA1	3.00081	6.25872	6.48856	1.56526e-05	0.00212189	3.34167
POC1A	2.11817	7.09876	6.48395	1.57705e-05	0.00212189	3.33437
CDC25C	3.66463	5.57743	6.47864	1.59077e-05	0.00212323	3.32594
DUSP13	4.93656	4.87832	6.46389	1.62949e-05	0.00215765	3.30253
ASGR2	2.73538	2.22425	6.42945	1.7238e-05	0.00225156	3.24775
H2AFX	2.03565	9.99984	6.42818	1.7274e-05	0.00225156	3.24572
ANKRD22	3.88782	7.73153	6.37902	1.87243e-05	0.00242167	3.16719
KIF20A	2.84828	8.05895	6.35065	1.96191e-05	0.00251789	3.12169
SMPDL3B	-2.39443	10.9798	-6.33745	2.00505e-05	0.00254989	3.10049
SLC30A3	-4.01087	3.23869	-6.33372	2.01742e-05	0.00254989	3.0945
MR1	-1.76734	7.95427	-6.32574	2.04419e-05	0.0025643	3.08165
DMD	-2.06636	7.25383	-6.31384	2.08473e-05	0.00259565	3.0625
PMM1	-2.32147	10.5722	-6.30265	2.12365e-05	0.00262452	3.04446
ASF1B	2.89417	8.07907	6.29132	2.16385e-05	0.00265453	3.02617
WDR62	3.38185	6.97908	6.28079	2.20191e-05	0.0026815	3.00917
CLN5	-1.83636	9.23652	-6.26709	2.25251e-05	0.00272325	2.987
SHOX2	4.74272	2.93394	6.25693	2.29082e-05	0.00274965	2.97055
UCK2	3.21277	7.97246	6.24982	2.31803e-05	0.00276243	2.95903
CYP4Z2P	-3.10146	1.94167	-6.23145	2.38988e-05	0.00282786	2.92924
KIAA1524	3.07326	6.45229	6.21746	2.44622e-05	0.00285981	2.9065
DEPDC1	2.68018	6.62554	6.21285	2.46509e-05	0.00285981	2.899
C9orf100	2.43918	7.08038	6.21206	2.4683e-05	0.00285981	2.89773
CDCA7	4.05036	7.0562	6.20609	2.49299e-05	0.00286849	2.88802
GPR84	2.78986	4.0876	6.182	2.59526e-05	0.00291526	2.84877
COMTD1	2.67383	8.39725	6.19024	2.55979e-05	0.00291526	2.8622
E2F8	1.95504	6.65775	6.1801	2.60353e-05	0.00291526	2.84566
STIL	1.88089	7.17604	6.18764	2.57096e-05	0.00291526	2.85795
STEAP1	3.50876	7.63035	6.17464	2.62739e-05	0.00292235	2.83675
PRR15	5.68086	5.71197	6.14876	2.74368e-05	0.00303149	2.79446
GLT25D1	1.43136	10.7579	6.12331	2.8633e-05	0.00312346	2.75277
CLUL1	-3.51446	3.42426	-6.12309	2.86435e-05	0.00312346	2.75241
C12orf48	2.62447	6.58857	6.08324	3.0629e-05	0.00327573	2.68693
C1orf21	-2.20465	9.54347	-6.08464	3.05567e-05	0.00327573	2.68924
PARM1	-3.24829	11.9073	-6.09018	3.02728e-05	0.00327573	2.69836
SLC38A1	2.59313	10.6806	6.0691	3.13675e-05	0.00333334	2.66364
RIPK2	1.56419	8.67463	6.05919	3.18963e-05	0.00336809	2.6473
SLC2A5	3.62427	5.2789	6.04655	3.25843e-05	0.0034191	2.62644
LOC402377	-2.22406	2.26947	-6.03896	3.3005e-05	0.00342022	2.6139
CYP4Z1	-2.76707	2.14327	-6.04028	3.29317e-05	0.00342022	2.61607
MAD2L1	2.62931	7.7825	6.03357	3.33073e-05	0.00343024	2.60498
PTPRH	6.05813	5.53574	6.02366	3.38704e-05	0.00346683	2.58859
EME1	2.65972	5.86864	6.01315	3.44783e-05	0.00350753	2.57119
MTHFD2	2.33261	10.4801	5.97845	3.65691e-05	0.00369769	2.51361
EIF4EBP1	3.5409	9.43907	5.97161	3.69965e-05	0.00371199	2.50224
NUSAP1	2.80903	8.79224	5.96792	3.72295e-05	0.00371199	2.4961
ITGA9	-4.14271	7.2538	-5.96558	3.7378e-05	0.00371199	2.49221
NRG3	-1.79891	1.08476	-5.95843	3.78352e-05	0.00373516	2.48031
NEK2	2.81494	7.61225	5.94975	3.83985e-05	0.00376847	2.46585
TMEM158	2.58887	5.48393	5.9235	4.01557e-05	0.00378507	2.42206
SLC2A6	2.13677	6.67806	5.94012	3.90332e-05	0.00378507	2.44981
SELM	1.86375	9.19894	5.93421	3.94286e-05	0.00378507	2.43995
SUMF2	-1.66058	12.0385	-5.92468	4.0075e-05	0.00378507	2.42403
DLC1	-3.62881	10.1007	-5.93233	3.95554e-05	0.00378507	2.43681
DAAM2	-3.84466	8.90768	-5.92854	3.98116e-05	0.00378507	2.43049
WIF1	-7.94903	6.88093	-5.93961	3.90676e-05	0.00378507	2.44895
GPR35	4.52116	7.18634	5.91699	4.06043e-05	0.00380585	2.41119
CRY2	-2.0318	9.77777	-5.90601	4.13734e-05	0.00383485	2.39283
HOPX	-3.71583	12.5808	-5.90828	4.1213e-05	0.00383485	2.39663
OAS1	3.16118	10.3028	5.90264	4.16119e-05	0.00383565	2.3872
IL4I1	3.08257	6.9529	5.88201	4.31071e-05	0.00394203	2.35264
CHTF18	2.13251	7.91661	5.88023	4.32386e-05	0.00394203	2.34966
RAD51	2.50178	6.66767	5.87538	4.35995e-05	0.00395334	2.34152
DGCR5	3.05856	5.61725	5.86997	4.40053e-05	0.00396856	2.33245
ESCO2	3.03333	6.02099	5.85378	4.52439e-05	0.00397298	2.30527
C1orf135	2.78997	5.20923	5.86249	4.4573e-05	0.00397298	2.3199
POMC	2.65165	2.52166	5.85377	4.5245e-05	0.00397298	2.30525
CD86	1.78739	7.19245	5.85584	4.50846e-05	0.00397298	2.30873
KLF16	1.4524	8.85297	5.86202	4.46091e-05	0.00397298	2.31911
EPDR1	-2.36375	10.2402	-5.831	4.70495e-05	0.00409706	2.26695
SUSD2	-4.57314	10.53	-5.82977	4.71491e-05	0.00409706	2.26488
CCNF	1.76298	8.07999	5.81985	4.79609e-05	0.00414601	2.24816
KIAA0101	2.82754	8.07541	5.81019	4.87653e-05	0.00418092	2.23186
RFC4	1.762	8.21793	5.80307	4.93671e-05	0.00418092	2.21985
DSTN	-1.56736	13.5669	-5.80502	4.92014e-05	0.00418092	2.22314
GREB1	-3.82584	7.47036	-5.80559	4.91533e-05	0.00418092	2.2241
C6orf222	2.98599	1.93519	5.79047	5.04508e-05	0.00421977	2.19857
DDX12	2.06977	6.55698	5.78894	5.05847e-05	0.00421977	2.19598
CREB5	1.7363	6.11178	5.79434	5.01153e-05	0.00421977	2.20511
STAC3	2.28501	5.43998	5.77336	5.19636e-05	0.00431324	2.16963
CCNB1	2.29419	9.45329	5.76172	5.30188e-05	0.00437903	2.14993
SLC16A12	-6.21707	5.73637	-5.75059	5.40501e-05	0.00444223	2.13105
CD302	-2.61259	10.2632	-5.7389	5.51552e-05	0.00451083	2.11121
MAP6D1	2.51152	4.88853	5.73598	5.5435e-05	0.0045116	2.10625
PHF19	1.95156	8.81305	5.72263	5.67319e-05	0.00459474	2.08359
ERCC6L	1.9768	6.06407	5.71396	5.75918e-05	0.00461953	2.06884
ARHGAP11A	1.95666	8.13036	5.71545	5.74433e-05	0.00461953	2.07137
DAPK2	-2.87229	8.33422	-5.711	5.78887e-05	0.00462112	2.0638
STRA6	5.74139	5.41624	5.69928	5.90794e-05	0.0046305	2.04384
CAMK2N2	2.56851	2.73107	5.69687	5.9327e-05	0.0046305	2.03974
PCDHB9	2.06132	4.93387	5.69908	5.90996e-05	0.0046305	2.0435
RELB	1.92293	8.49195	5.70524	5.84711e-05	0.0046305	2.05399
EMCN	-2.32328	7.79654	-5.69622	5.93939e-05	0.0046305	2.03864
CNIH2	2.78335	2.90067	5.6884	6.02073e-05	0.00466716	2.0253
STC2	2.73248	8.43877	5.68634	6.04236e-05	0.00466716	2.02178
CHAF1A	1.43426	8.24424	5.67961	6.11352e-05	0.00470037	2.0103
MEF2B	2.46842	5.04622	5.67387	6.17489e-05	0.00470894	2.00051
COTL1	2.10671	10.8049	5.67329	6.18113e-05	0.00470894	1.99952
HMGB2	1.61127	10.6336	5.66019	6.3238e-05	0.00479574	1.97714
C2orf72	3.70883	5.73162	5.65051	6.43141e-05	0.00485467	1.9606
CENPI	3.31364	4.48704	5.63286	6.63265e-05	0.00485467	1.93038
LOC100128191	2.10683	5.79313	5.63878	6.56452e-05	0.00485467	1.94051
CEMP1	1.40855	7.20033	5.63272	6.63429e-05	0.00485467	1.93014
FAM177A1	-1.62571	10.9117	-5.63884	6.56382e-05	0.00485467	1.94061
RHOBTB2	-2.59951	11.8776	-5.63588	6.59775e-05	0.00485467	1.93555
CYP4B1	-4.77961	10.2684	-5.6397	6.55397e-05	0.00485467	1.94208
ZNF385B	-4.85005	7.01279	-5.63932	6.55833e-05	0.00485467	1.94143
XRCC2	2.1661	5.51431	5.62635	6.70851e-05	0.00488755	1.91922
LMNB2	1.45563	10.3042	5.61385	6.85679e-05	0.00497386	1.89778
PFKP	2.65736	11.6151	5.60823	6.92461e-05	0.00500131	1.88812
JPH1	-2.35953	7.81868	-5.60488	6.96524e-05	0.00500897	1.88238
IGF2BP1	5.89528	3.90569	5.58773	7.17779e-05	0.00501255	1.8529
EGLN3	3.60072	8.61246	5.58606	7.19882e-05	0.00501255	1.85002
MND1	3.18709	5.11954	5.60021	7.02248e-05	0.00501255	1.87436
SPHK1	2.91998	6.95272	5.59323	7.10892e-05	0.00501255	1.86235
FAM113B	2.57398	8.00683	5.59177	7.12715e-05	0.00501255	1.85984
FAM65C	2.12978	4.57263	5.58513	7.21058e-05	0.00501255	1.84842
PRKAR1A	-1.3769	12.8134	-5.58821	7.1717e-05	0.00501255	1.85373
HSD17B4	-1.58464	11.0149	-5.59088	7.1382e-05	0.00501255	1.85832
ZBTB16	-4.78131	5.38564	-5.57742	7.30868e-05	0.00505967	1.83517
DEPDC1B	3.66226	6.18784	5.56436	7.47823e-05	0.00515159	1.81266
MMD	2.23492	7.76429	5.56012	7.53409e-05	0.00515159	1.80536
CHEK1	2.02056	7.19581	5.56201	7.50905e-05	0.00515159	1.80863
FKBP10	2.98349	10.4155	5.54247	7.77153e-05	0.00519115	1.77491
CDC6	2.82836	8.04527	5.53847	7.82634e-05	0.00519115	1.76801
CENPK	2.57861	6.00796	5.53961	7.81071e-05	0.00519115	1.76998
FBXO5	1.42348	6.83723	5.5461	7.72201e-05	0.00519115	1.78118
SDHC	-1.28586	11.5071	-5.53742	7.84086e-05	0.00519115	1.7662
CNST	-1.46222	9.4444	-5.54645	7.71731e-05	0.00519115	1.78178
CYBRD1	-2.92617	11.3666	-5.54995	7.66991e-05	0.00519115	1.78783
ICAM4	-3.60138	6.66248	-5.54166	7.78254e-05	0.00519115	1.77352
PLEKHO1	1.84923	9.31146	5.53269	7.90639e-05	0.00520725	1.75803
REEP4	1.20554	9.44884	5.53117	7.9276e-05	0.00520725	1.7554
C6orf141	3.29151	4.43655	5.51936	8.09423e-05	0.00529585	1.73498
PRR7	2.61896	5.37243	5.51031	8.22439e-05	0.00535287	1.71933
REEP2	2.09857	3.60536	5.50886	8.24555e-05	0.00535287	1.7168
ATP1A1	-2.07743	14.2312	-5.50355	8.32314e-05	0.0053823	1.70761
NCRNA00176	2.89245	4.47236	5.49969	8.37996e-05	0.00539812	1.70093
GANC	-1.40781	8.79863	-5.48898	8.53997e-05	0.00548004	1.68236
FAM66D	2.93249	2.98502	5.48236	8.64049e-05	0.00548129	1.67088
UBE2T	2.62148	8.40772	5.48258	8.6372e-05	0.00548129	1.67125
CHEK2	2.10412	7.71112	5.48382	8.61829e-05	0.00548129	1.6734
HCG26	1.54364	5.27485	5.47572	8.74246e-05	0.00552497	1.65936
RAD51AP1	2.51185	6.89735	5.47118	8.81304e-05	0.00554856	1.65147
TNFAIP2	3.10448	10.278	5.4408	9.30011e-05	0.00569944	1.59865
GINS2	2.92202	7.63068	5.43935	9.32408e-05	0.00569944	1.59612
HAPLN3	2.6031	7.35431	5.44271	9.26875e-05	0.00569944	1.60196
MTMR11	2.53953	7.93008	5.44281	9.26702e-05	0.00569944	1.60215
SPC24	2.4774	3.55381	5.43981	9.31643e-05	0.00569944	1.59693
PIGT	-1.56681	12.1983	-5.44263	9.26997e-05	0.00569944	1.60184
OCA2	-4.97458	3.29493	-5.44164	9.28635e-05	0.00569944	1.6001
GKN2	-8.33449	7.23649	-5.43924	9.32598e-05	0.00569944	1.59592
DBF4	1.6363	7.74016	5.42889	9.4988e-05	0.00576284	1.57789
NPNT	-4.26608	10.2954	-5.4292	9.49358e-05	0.00576284	1.57843
CDC45	3.3808	6.97795	5.40965	9.82898e-05	0.0059201	1.54434
KCNMB4	3.32258	8.10103	5.41081	9.80863e-05	0.0059201	1.54637
TK1	3.25794	9.86827	5.40612	9.89079e-05	0.0059359	1.53818
ASNS	2.1457	9.33759	5.40048	9.99049e-05	0.00597424	1.52833
MEGF9	-2.17999	11.4261	-5.39076	0.000101648	0.00603521	1.51134
FOLR1	-4.36994	11.6868	-5.39116	0.000101576	0.00603521	1.51204
AK3L1	3.9638	6.24718	5.35723	0.000107908	0.00638144	1.45264
NOC4L	1.38289	9.00035	5.35442	0.000108451	0.00638144	1.44771
CIT	-2.87485	11.4975	-5.35351	0.000108627	0.00638144	1.44612
C2CD4A	3.93931	5.9252	5.34798	0.000109704	0.00640165	1.43643
SF3A2	1.42657	10.115	5.34781	0.000109738	0.00640165	1.43612
DRP2	3.31811	3.31184	5.33947	0.000111385	0.00645259	1.42149
GTF2H2C	-1.70191	8.37995	-5.34014	0.000111251	0.00645259	1.42267
IL1R2	3.01384	5.05487	5.33487	0.000112303	0.0064825	1.41342
CENPM	2.75836	7.21142	5.33301	0.000112678	0.0064825	1.41015
FRMD5	4.46867	3.8627	5.32985	0.000113317	0.00649685	1.40459
PBK	3.26959	7.26436	5.30994	0.000117426	0.00670938	1.3696
ATP8A1	-3.40094	9.99554	-5.30253	0.000118996	0.00677588	1.35655
BRCA1	2.0557	7.6297	5.29489	0.000120636	0.00684588	1.3431
GPR19	2.83791	3.52746	5.29008	0.000121682	0.00688181	1.33462
SH2D2A	2.26815	6.45087	5.28305	0.000123227	0.00694565	1.32222
ARRDC3	-1.59993	11.4673	-5.26967	0.000126221	0.0070905	1.29863
NT5C1A	-3.24742	1.38098	-5.26702	0.000126824	0.00710042	1.29395
MCF2L2	2.15083	3.73636	5.26427	0.000127453	0.00711178	1.28909
MLF1IP	1.9086	8.21961	5.25765	0.000128978	0.00717288	1.2774
ODC1	-3.60776	12.9057	-5.25546	0.000129487	0.00717726	1.27353
KPNA2	1.8761	10.8157	5.24567	0.000131789	0.00728069	1.25621
GPR116	-3.28813	11.2207	-5.23371	0.000134657	0.00741458	1.23505
BCL3	2.03908	10.3184	5.2152	0.000139225	0.00764089	1.20226
MEIS3P1	-1.23603	9.04437	-5.21333	0.000139695	0.00764157	1.19895
SPC25	2.80744	6.16677	5.20859	0.000140894	0.00768196	1.19055
CTLA4	2.19965	5.01137	5.2067	0.000141376	0.00768314	1.18719
FANCB	2.62702	3.43273	5.19923	0.000143295	0.00776214	1.17394
PPP2R3B	2.0757	7.96832	5.19637	0.000144038	0.00777711	1.16886
CENPF	2.67994	9.44134	5.19124	0.000145378	0.00779037	1.15975
H2AFJ	1.84287	9.5544	5.18831	0.000146151	0.00779037	1.15454
FANCI	1.64401	9.042	5.18857	0.000146081	0.00779037	1.15501
KIAA1109	-1.9163	10.2147	-5.19109	0.000145419	0.00779037	1.15948
ORM2	-4.56339	7.24902	-5.18349	0.000147428	0.00783338	1.14599
CTRL	2.49922	3.32593	5.176	0.00014944	0.00791512	1.13266
RNF145	-2.2979	12.2203	-5.17188	0.000150557	0.00794902	1.12535
SDS	3.78468	6.00692	5.16711	0.000151863	0.00799271	1.11685
KCNJ14	2.42191	4.67147	5.16293	0.000153016	0.00802803	1.10942
DSCC1	2.36038	6.6799	5.16102	0.000153545	0.00803054	1.10603
CXADR	-2.15232	7.93201	-5.15847	0.000154257	0.00804255	1.10148
ACBD7	2.3273	5.06177	5.15299	0.000155796	0.00809584	1.09172
PDLIM7	1.82841	9.81525	5.15139	0.000156249	0.00809584	1.08887
POLE2	2.15003	5.87194	5.1434	0.000158528	0.0081885	1.07463
MBIP	-2.50791	10.4741	-5.14168	0.000159023	0.00818869	1.07157
KIF24	1.78202	6.1539	5.13155	0.000161971	0.00831482	1.05351
FCGRT	-1.6598	11.819	-5.12415	0.000164162	0.00840149	1.0403
RAPGEF2	-1.39549	9.47014	-5.11847	0.000165863	0.00846256	1.03017
SHE	-3.58535	8.12272	-5.11426	0.000167137	0.00850158	1.02264
LOC100131551	3.31857	2.35744	5.11086	0.000168174	0.00852831	1.01656
CCNE1	3.26294	6.36901	5.10913	0.000168703	0.00852923	1.01347
OIP5	2.77331	5.85911	5.09971	0.000171618	0.00862433	0.99663
ACADM	-1.54361	10.0039	-5.10134	0.000171111	0.00862433	0.99954
CD72	2.75933	5.77809	5.09605	0.000172765	0.00865588	0.990082
SAP30	1.56018	6.28854	5.09053	0.000174507	0.00871698	0.98022
RELT	1.71415	7.14325	5.08332	0.000176814	0.00872768	0.967308
DTX1	1.5593	5.60586	5.08394	0.000176613	0.00872768	0.968422
C8orf48	-2.39898	3.70455	-5.08672	0.000175723	0.00872768	0.97339
SFTPD	-3.9423	11.424	-5.08562	0.000176075	0.00872768	0.971422
CDKL1	-2.54977	4.67265	-5.07383	0.000179896	0.00885366	0.950312
DNM1	2.77469	6.76885	5.06669	0.000182253	0.00894325	0.937516
DBT	-1.32757	9.26996	-5.05823	0.000185087	0.00905568	0.922345
ENPP4	-1.51691	9.4793	-5.05045	0.000187733	0.00915828	0.908388
CBR1	-3.34133	13.4339	-5.04609	0.000189235	0.00920467	0.900548
C20orf118	2.79051	4.57503	5.04408	0.000189931	0.00921164	0.896942
COL25A1	-7.51168	5.15428	-5.03917	0.00019164	0.00926759	0.888133
CCL26	3.38466	2.08287	5.03136	0.000194396	0.00937372	0.87409
LOC644936	1.47807	5.37325	5.02216	0.000197694	0.00949096	0.857548
HBP1	-1.05249	10.6813	-5.02141	0.000197965	0.00949096	0.8562
PGC	-7.39119	11.4596	-5.01549	0.000200119	0.0095667	0.845562
PNP	1.43413	9.74436	5.01277	0.000201119	0.00958706	0.840657
LOC100130093	-1.56927	6.52436	-5.00776	0.000202972	0.00964783	0.831639
C1orf210	-1.52181	9.23228	-5.00182	0.00020519	0.00972552	0.820954
HSDL2	-1.64163	10.0427	-4.99774	0.00020673	0.00975983	0.813598
MCCC1	-1.91612	9.33155	-4.99681	0.000207083	0.00975983	0.811919
E2F2	2.79883	6.51232	4.99463	0.000207911	0.00976694	0.807998
C1orf25	-1.5049	9.36344	-4.99334	0.000208405	0.00976694	0.805663
ITGAX	2.11715	8.45098	4.99021	0.000209605	0.00979564	0.800019
NUDT1	1.85807	7.77389	4.98309	0.000212359	0.00986425	0.787181
VNN2	1.64303	4.70782	4.97731	0.00021462	0.00986425	0.776765
PGCP	-1.78618	8.51429	-4.98275	0.00021249	0.00986425	0.786574
TMEM130	-2.13704	6.4015	-4.98174	0.000212884	0.00986425	0.784751
ACE2	-3.08144	7.34625	-4.98012	0.000213516	0.00986425	0.781838
PLA2G12B	-5.43308	4.21171	-4.97856	0.00021413	0.00986425	0.779014
MCM2	1.79531	9.47014	4.97025	0.000217418	0.00992772	0.764027
CLEC2B	1.65556	7.13851	4.97025	0.000217419	0.00992772	0.764024
PENK	-3.85759	2.98321	-4.96933	0.000217786	0.00992772	0.762364
CA12	4.59607	9.31472	4.96729	0.000218606	0.00993379	0.758671
KIR2DL4	3.74047	2.39949	4.96554	0.000219307	0.00993379	0.755522
COX6B2	3.55018	3.02239	4.96455	0.000219706	0.00993379	0.753734
SLC2A1	3.04452	10.7662	4.9603	0.000221427	0.00998457	0.746058
TUBA1B	1.7051	13.9326	4.95593	0.000223213	0.010038	0.738159
ARTN	2.90365	4.70999	4.94496	0.000227762	0.0101876	0.718319
EDEM1	-2.02692	11.3225	-4.94557	0.000227505	0.0101876	0.71943
LAPTM5	1.74387	11.3696	4.94248	0.000228802	0.0102068	0.71384
SNHG1	1.60051	9.27467	4.9387	0.0002304	0.0102506	0.706994
PAIP2B	-1.56217	8.17035	-4.93721	0.000231031	0.0102514	0.704305
CPPED1	1.21616	8.9819	4.93572	0.000231665	0.0102523	0.701609
MTL5	4.7569	4.76659	4.93348	0.00023262	0.0102673	0.697563
QPCT	3.94139	8.45281	4.92762	0.000235146	0.0103151	0.68694
ORC1L	2.26463	6.54556	4.92822	0.000234886	0.0103151	0.68803
C12orf59	1.36045	2.9537	4.92667	0.000235557	0.0103151	0.685222
PLXNA2	-2.78069	10.2185	-4.9206	0.000238204	0.0104037	0.674233
VGF	3.70493	2.65487	4.90543	0.00024496	0.0104798	0.646731
MARCKSL1	1.51446	11.7479	4.90678	0.000244347	0.0104798	0.649195
ZNF358	1.35003	9.72354	4.91181	0.000242092	0.0104798	0.658311
EIF2C2	1.28901	7.83518	4.9098	0.000242992	0.0104798	0.654663
DCAF6	-1.201	10.5789	-4.90723	0.000244145	0.0104798	0.650006
PCYOX1	-1.6401	11.7207	-4.9054	0.000244972	0.0104798	0.646682
FAM82A1	-2.03061	7.80374	-4.91018	0.000242823	0.0104798	0.655347
NEDD9	-2.91643	11.3449	-4.91192	0.000242044	0.0104798	0.658508
CDC34	1.41679	9.83313	4.89927	0.000247754	0.0105447	0.635574
MAOA	-2.95433	11.998	-4.90023	0.00024732	0.0105447	0.6373
EGFL8	3.02762	5.35795	4.89191	0.000251145	0.0106272	0.622206
EXO1	2.72765	6.71272	4.89008	0.000251994	0.0106272	0.618888
MARCKS	1.79465	10.9887	4.89021	0.000251935	0.0106272	0.619116
FASN	-2.67372	13.3238	-4.88955	0.000252241	0.0106272	0.617924
PLA2G10	-4.42323	8.86036	-4.88434	0.000254677	0.0107029	0.608469
FLJ36031	1.67097	8.72999	4.87893	0.000257235	0.010761	0.598643
MALL	-2.81487	12.9164	-4.87869	0.000257351	0.010761	0.598198
FANCG	1.57476	8.03603	4.87287	0.000260133	0.0108501	0.587624
SLFN13	2.19178	9.17586	4.8648	0.00026404	0.0109311	0.572961
CD14	1.73472	9.84865	4.86721	0.000262866	0.0109311	0.577344
CORO1C	1.55272	10.9593	4.86563	0.000263636	0.0109311	0.574467
DNMT3B	2.41837	6.42878	4.86151	0.000265652	0.0109706	0.566978
LMNB1	1.96288	9.36274	4.85767	0.000267546	0.0110216	0.55999
GPLD1	-2.44903	3.84764	-4.85321	0.000269763	0.0110855	0.551875
CLEC18A	3.07683	3.37149	4.84006	0.00027641	0.0112914	0.527934
C1orf126	2.27379	4.97407	4.84122	0.000275818	0.0112914	0.530044
SIGLEC14	1.96471	4.87596	4.83929	0.000276804	0.0112914	0.526534
DENND1A	2.16143	8.61713	4.83011	0.000281556	0.0114016	0.509793
SH3BP1	1.95912	8.27419	4.83042	0.000281391	0.0114016	0.510368
ATAD2	1.61567	9.50414	4.83065	0.00028127	0.0114016	0.510791
ALOX15B	-4.37119	9.27269	-4.8231	0.000285237	0.0115228	0.497016
OVGP1	-2.11929	7.00493	-4.8202	0.000286777	0.011557	0.491723
EYS	-3.4194	5.7513	-4.81592	0.000289062	0.011621	0.483916
ACOT7	1.1615	9.11733	4.81092	0.000291755	0.0117011	0.474797
STMN1	1.97787	11.1974	4.80441	0.000295302	0.0118149	0.462913
C7orf41	-2.04048	9.79842	-4.79507	0.000300468	0.0119929	0.445855
NFIX	-1.58682	9.93357	-4.78193	0.000307898	0.0122601	0.421834
NCF1C	2.97203	4.52065	4.7769	0.000310793	0.0123459	0.41263
SAA2	4.59643	3.7728	4.77174	0.000313788	0.0124353	0.403196
ITGB1BP2	2.28844	2.10794	4.77023	0.000314668	0.0124406	0.400443
PRR22	2.43105	4.97561	4.76757	0.00031623	0.0124728	0.395575
CCDC150	3.04064	4.63811	4.76026	0.000320565	0.0126139	0.382184
CDC42EP5	2.56722	6.89231	4.75368	0.000324517	0.0127394	0.370134
SNED1	-2.74997	9.54846	-4.74377	0.000330562	0.0128857	0.351983
SLC5A2	-3.96225	2.54035	-4.74388	0.000330495	0.0128857	0.352182
SFTA1P	-4.37291	7.20069	-4.74486	0.000329893	0.0128857	0.353976
FAM111B	1.77399	6.57517	4.73925	0.000333362	0.0129404	0.343687
PEX19	-1.10858	10.6737	-4.73745	0.000334481	0.0129404	0.340393
FBXL3	-1.21649	9.50862	-4.73782	0.000334251	0.0129404	0.341068
MARVELD2	-1.24349	8.94975	-4.73651	0.000335066	0.0129404	0.338672
CCDC18	1.6407	5.01446	4.73426	0.000336475	0.0129648	0.334546
CKS2	2.71382	8.95638	4.72696	0.000341092	0.0130995	0.321145
TSPAN33	2.2596	7.22516	4.72626	0.000341541	0.0130995	0.31985
GAL	5.79691	3.56949	4.72151	0.000344582	0.0131858	0.311133
IER5L	3.2489	8.35159	4.71729	0.000347306	0.0132596	0.303389
SAA1	5.02106	5.0499	4.70734	0.000353819	0.0134774	0.28512
GPRC5C	-1.4809	11.6099	-4.70475	0.000355538	0.0135121	0.280354
FCER1G	1.71786	8.63135	4.69314	0.000363337	0.0137147	0.259014
SIDT2	-1.2455	10.0461	-4.69355	0.00036306	0.0137147	0.259766
CYB5A	-2.67497	11.4291	-4.69379	0.000362893	0.0137147	0.260218
PLEKHM3	-1.82933	8.63004	-4.69183	0.00036423	0.0137174	0.256602
KCNK3	-2.53839	6.97266	-4.68935	0.000365919	0.01375	0.252051
NCF1	2.12604	6.36015	4.68553	0.000368544	0.0137865	0.245021
MCM5	1.3163	10.0242	4.68578	0.000368369	0.0137865	0.245488
FAM13A	-1.8986	10.0091	-4.68284	0.000370406	0.0138252	0.240068
C15orf48	3.95146	7.95048	4.67668	0.000374698	0.0138307	0.228738
SCXB	2.58199	2.49779	4.67695	0.00037451	0.0138307	0.229231
OAS3	1.99259	10.6335	4.67903	0.000373053	0.0138307	0.233064
FANCD2	1.45922	7.75573	4.67964	0.000372628	0.0138307	0.234185
GPC5	-4.54296	4.07992	-4.67814	0.000373679	0.0138307	0.231415
ZBTB4	-1.49042	11.247	-4.6733	0.000377077	0.0138572	0.222514
BTD	-1.55105	8.55677	-4.67354	0.000376906	0.0138572	0.22296
INPP4B	1.94737	6.88109	4.67052	0.000379045	0.0138989	0.217395
KNTC1	1.89674	8.6741	4.66723	0.00038139	0.0139542	0.211331
TWIST1	2.99248	3.82846	4.66056	0.000386186	0.0140637	0.199043
SMOX	2.44707	8.18372	4.65769	0.00038827	0.0140637	0.19375
NUP62CL	1.95445	5.81926	4.66066	0.000386115	0.0140637	0.199223
MME	1.87937	6.34051	4.65634	0.000389251	0.0140637	0.19127
WAS	1.74084	7.31794	4.65608	0.000389441	0.0140637	0.19079
ALDH5A1	-1.79178	9.59663	-4.65926	0.000387126	0.0140637	0.196653
MCHR1	3.08344	2.17532	4.65289	0.00039178	0.0141176	0.184902
NRM	1.6847	7.97744	4.64949	0.000394286	0.0141468	0.178633
GALNT11	-1.6904	10.4807	-4.65046	0.000393567	0.0141468	0.180427
ZNF598	0.999651	9.94313	4.64552	0.000397229	0.0142218	0.171319
CYTIP	1.70135	7.6255	4.64358	0.000398676	0.0142431	0.167745
CENPN	1.91708	8.39911	4.64017	0.000401236	0.0142734	0.161451
KLHL38	-2.56158	1.83374	-4.64031	0.000401131	0.0142734	0.161708
TMEM156	3.40211	5.0138	4.63764	0.000403148	0.0142805	0.156776
RFTN1	-2.56628	10.6241	-4.63781	0.000403016	0.0142805	0.157098
BRI3BP	1.73035	6.93333	4.63463	0.00040543	0.0143309	0.151226
FAM131C	2.69859	2.12963	4.63277	0.000406848	0.0143506	0.147795
C15orf33	-1.85767	3.47198	-4.62626	0.000411849	0.0144964	0.135782
RHBDF2	1.4012	9.44959	4.62258	0.000414705	0.0145533	0.128988
PIGN	-1.63272	8.66612	-4.62052	0.000416315	0.0145533	0.125176
SESN3	-2.43627	6.01855	-4.6197	0.000416956	0.0145533	0.123664
RS1	-4.01572	3.24695	-4.62155	0.000415513	0.0145533	0.127072
LYPD6	3.34737	3.61645	4.61317	0.000422109	0.0146413	0.111588
ARHGAP22	1.72556	5.83343	4.61409	0.000421379	0.0146413	0.113288
MASTL	1.18229	8.33419	4.61515	0.000420535	0.0146413	0.115259
NSUN5	1.03069	9.77401	4.61157	0.000423377	0.0146548	0.108639
SPI1	1.66125	8.52762	4.60956	0.000424983	0.01468	0.104915
PRMT8	-4.79746	3.88817	-4.60766	0.000426497	0.0147018	0.101419
RAB4A	-1.49838	9.66165	-4.60555	0.000428192	0.0147298	0.0975192
CDC7	1.7802	7.03944	4.60067	0.000432141	0.0148046	0.0884951
RAD9B	1.52612	4.54841	4.60067	0.000432141	0.0148046	0.0884937
GAD1	4.9572	3.06593	4.59569	0.000436208	0.0148828	0.0792847
EPHX1	-2.43499	13.9964	-4.59654	0.000435517	0.0148828	0.0808424
TBCK	-1.28245	8.42807	-4.59342	0.000438081	0.0149162	0.0750718
MXD3	1.49725	7.89758	4.5881	0.000442485	0.0150355	0.0652381
GTF3C4	-1.2498	8.4173	-4.58692	0.000443468	0.0150383	0.0630551
FHL3	1.40156	8.63953	4.58537	0.000444763	0.0150516	0.0601902
PCDHB8	3.09747	5.31196	4.57896	0.000450168	0.0152036	0.0483146
FMO5	-2.82206	9.93503	-4.57661	0.000452162	0.0152094	0.043969
ABCA8	-4.20666	5.51869	-4.57712	0.000451726	0.0152094	0.044917
NCRNA00230B	-4.49969	2.17313	-4.57504	0.000453503	0.0152238	0.0410575
C11orf54	-1.40167	9.47862	-4.57281	0.000455411	0.0152572	0.0369304
PLXNA1	1.27449	10.6013	4.57121	0.000456792	0.0152728	0.0339526
HMMR	2.63966	7.36169	4.56891	0.000458774	0.0153084	0.0296976
TMX4	-1.55295	9.80474	-4.56769	0.000459827	0.0153129	0.0274426
KLHL8	-1.38193	8.43619	-4.5657	0.000461553	0.0153398	0.0237594
FZD9	-3.04774	4.2015	-4.56338	0.00046358	0.0153765	0.0194533
PRKCE	-1.3712	7.82083	-4.55819	0.000468135	0.0154968	0.00983976
ATG9B	2.6254	6.62494	4.55692	0.000469263	0.0155033	0.00747406
PDE7B	-2.45221	5.5378	-4.5552	0.000470782	0.0155228	0.00429767
BDKRB1	3.59088	3.49801	4.54491	0.000480014	0.015796	-0.0147922
PHGDH	3.18927	8.69566	4.53896	0.000485436	0.0159144	-0.0258349
EDNRB	-2.15008	7.94508	-4.53887	0.000485521	0.0159144	-0.0260055
MS4A14	2.63078	4.35358	4.52532	0.000498103	0.0162629	-0.0511557
NCF1B	2.40149	4.3326	4.52575	0.000497704	0.0162629	-0.050367
POLA2	1.0021	8.4885	4.52324	0.000500065	0.016283	-0.055018
PHF3	-1.11574	10.4369	-4.5226	0.000500669	0.016283	-0.0562046
RIBC2	2.13147	4.32349	4.52116	0.000502037	0.0162957	-0.0588871
PDCD1	2.40801	5.15065	4.51437	0.000508524	0.0163755	-0.0715068
HS3ST1	2.37373	7.46666	4.51433	0.000508563	0.0163755	-0.0715818
TRIB3	2.28009	9.91651	4.51502	0.000507896	0.0163755	-0.0702926
AURKC	2.12228	2.77786	4.51216	0.000510654	0.0163755	-0.0756151
C9orf163	2.07006	3.05209	4.51142	0.000511365	0.0163755	-0.0769827
KIAA0494	-0.987757	11.6411	-4.51464	0.000508266	0.0163755	-0.0710081
PPPDE1	-1.55068	10.9637	-4.51178	0.000511017	0.0163755	-0.0763137
IL17C	3.46512	2.13238	4.50908	0.000513639	0.0164168	-0.0813443
SLC22A3	-2.81682	9.21023	-4.50791	0.000514777	0.0164217	-0.0835195
MICAL3	2.21905	8.35619	4.50323	0.000519347	0.0165044	-0.0922061
SP4	-1.13596	6.83737	-4.50423	0.000518365	0.0165044	-0.0903458
ATP2A1	2.53066	3.66565	4.49644	0.000526065	0.0166276	-0.104837
TYMS	1.82185	8.61289	4.497	0.000525513	0.0166276	-0.103806
MCM6	1.80206	9.73215	4.49529	0.000527213	0.0166276	-0.106981
FUCA1	-1.25352	10.8265	-4.49538	0.000527128	0.0166276	-0.106821
PSAT1	2.62911	8.91906	4.49214	0.000530363	0.016664	-0.112835
C1orf162	1.42805	7.41562	4.49258	0.000529929	0.016664	-0.11203
CAT	-1.78005	10.6461	-4.48889	0.000533635	0.0167353	-0.11888
NFKBIL2	1.60017	8.74582	4.48645	0.000536107	0.0167813	-0.123422
C1orf61	5.97103	3.99501	4.48154	0.000541125	0.0168122	-0.132579
C10orf55	3.21184	3.11347	4.48423	0.000538369	0.0168122	-0.127559
ABCC1	1.29727	10.9539	4.4822	0.00054044	0.0168122	-0.131333
SEMA4A	-1.43089	9.97958	-4.48199	0.00054066	0.0168122	-0.131733
GUCA1B	2.27659	4.25662	4.47697	0.000545829	0.0169268	-0.141084
C17orf96	2.21092	6.90818	4.47037	0.000552696	0.0171079	-0.153372
PKP1	-4.60981	9.24942	-4.46909	0.000554039	0.0171178	-0.155757
TNNI3K	-3.64274	2.80048	-4.4668	0.000556453	0.0171606	-0.160029
AFF3	-4.09595	6.2854	-4.46193	0.000561609	0.0172876	-0.169092
THAP10	1.81071	5.0402	4.45996	0.000563712	0.0173204	-0.172765
SNAI1	2.20189	6.02232	4.45614	0.00056782	0.0173396	-0.179901
C1QTNF1	1.81674	8.09475	4.45655	0.000567376	0.0173396	-0.179131
ZNF367	1.80331	6.34678	4.45789	0.00056593	0.0173396	-0.176624
CKAP4	1.40522	11.7054	4.45534	0.000568676	0.0173396	-0.18138
CNTN3	-3.88123	5.15115	-4.45455	0.000569535	0.0173396	-0.182863
PCDHB16	1.9436	6.8371	4.45107	0.000573303	0.017401	-0.189344
LOC389634	1.73088	1.76451	4.44981	0.00057468	0.017401	-0.191702
MTERFD2	-1.00459	8.94888	-4.45047	0.000573954	0.017401	-0.190459
CORO6	2.91375	3.93315	4.44702	0.000577731	0.0174301	-0.196905
THOP1	1.07964	9.43633	4.44744	0.000577269	0.0174301	-0.196118
CD300A	1.34214	6.86914	4.44159	0.000583712	0.0175381	-0.207025
PPAN	1.29455	8.64153	4.44251	0.000582699	0.0175381	-0.205318
C1orf159	1.22139	7.76802	4.43997	0.000585513	0.0175381	-0.210052
NIPAL3	-1.35844	9.59603	-4.4407	0.000584704	0.0175381	-0.208693
GLS2	-2.81306	6.87961	-4.43803	0.000587677	0.0175713	-0.213676
PDE1B	2.02022	5.08702	4.43508	0.000590971	0.0176286	-0.219169
FERMT3	1.51346	8.43216	4.43443	0.000591707	0.0176286	-0.220392
MCM4	1.71599	9.79829	4.43318	0.000593112	0.017639	-0.222722
BAI2	2.3722	5.51502	4.43056	0.000596073	0.0176955	-0.227615
CD55	-2.47136	13.1239	-4.42635	0.00060086	0.0178059	-0.235474
ARHGAP9	1.70914	7.27347	4.42413	0.000603396	0.0178494	-0.239612
CLEC18B	3.00776	1.85308	4.41989	0.000608282	0.0179621	-0.247536
LAT2	1.77729	7.39169	4.41797	0.000610503	0.0179958	-0.251117
CHFR	1.12603	9.15504	4.41273	0.000616618	0.018144	-0.260909
GRM2	1.80192	1.25883	4.41077	0.000618926	0.0181479	-0.26458
TMEM132D	-4.95129	3.39669	-4.41106	0.00061858	0.0181479	-0.26403
SEC14L4	-3.20669	6.04176	-4.40974	0.000620137	0.0181515	-0.2665
NLRC5	2.00556	9.09196	4.4046	0.000626231	0.0182978	-0.276107
KAZALD1	1.86637	6.86161	4.39905	0.000632877	0.0184596	-0.286477
SLAMF9	3.27412	3.07217	4.39396	0.000639048	0.0185931	-0.29601
IL17RE	-1.95092	9.11145	-4.39344	0.000639682	0.0185931	-0.296984
LILRB4	2.33003	7.46988	4.38811	0.000646208	0.0187501	-0.306955
SEPP1	-2.00001	11.9331	-4.38467	0.000650455	0.0188406	-0.31339
ADAMTS4	2.92767	7.28222	4.38265	0.000652956	0.0188715	-0.31716
MMP7	2.33022	8.16558	4.38199	0.000653784	0.0188715	-0.318405
FNDC8	1.71867	2.02162	4.37974	0.000656588	0.0188871	-0.322609
WDR67	1.27438	7.12674	4.3802	0.00065601	0.0188871	-0.321744
PITX1	3.90113	6.8564	4.37302	0.000665051	0.0190074	-0.33519
PTPN7	2.02883	7.33191	4.37367	0.000664231	0.0190074	-0.333978
WDR76	1.43727	6.9885	4.3749	0.000662672	0.0190074	-0.331669
FAM179B	-1.01719	8.12803	-4.3728	0.000665329	0.0190074	-0.3356
C19orf28	1.36902	9.91978	4.37069	0.000668018	0.0190517	-0.339562
HOMER3	1.66999	8.60902	4.36943	0.00066962	0.0190647	-0.341914
SLC7A5	2.86781	11.5572	4.36543	0.000674748	0.019178	-0.349408
CCPG1	-1.04353	11.2994	-4.36338	0.000677392	0.0192204	-0.35325
OCLN	-2.24372	9.25894	-4.36014	0.000681594	0.0192741	-0.359323
CLIC3	-3.78209	8.28395	-4.36063	0.00068095	0.0192741	-0.358394
PCDHB17	2.63277	1.91134	4.35907	0.000682982	0.0192807	-0.361322
DNAJC22	2.68617	3.95401	4.35714	0.000685503	0.0192866	-0.364941
DHCR24	-1.43487	13.6161	-4.35772	0.000684735	0.0192866	-0.363839
PCDHA1	3.64328	3.6623	4.34927	0.000695871	0.0195124	-0.379683
KIAA1383	-1.88313	6.99605	-4.34968	0.000695321	0.0195124	-0.378907
IL6R	-2.66531	8.79664	-4.34808	0.000697459	0.0195242	-0.381922
COL4A3BP	-1.16868	9.48789	-4.33951	0.000708953	0.0198127	-0.397975
FOXC1	2.38887	6.36945	4.33558	0.000714299	0.0199099	-0.405353
C2CD4B	2.35078	3.95448	4.33519	0.000714827	0.0199099	-0.406078
GSDMA	2.24991	3.22441	4.3297	0.000722368	0.0199099	-0.416384
NHS	2.11558	6.30882	4.32989	0.0007221	0.0199099	-0.416019
GPR137B	1.57076	7.63994	4.32924	0.000723004	0.0199099	-0.417248
MCM7	1.33206	11.0435	4.33251	0.000718501	0.0199099	-0.411113
FAM114A2	-1.0912	8.26811	-4.33299	0.000717846	0.0199099	-0.410217
FGGY	-1.72058	6.84599	-4.33121	0.000720288	0.0199099	-0.413552
PON3	-2.74279	9.62387	-4.32912	0.000723173	0.0199099	-0.417477
OTOF	2.38426	1.76386	4.32565	0.000727978	0.0199763	-0.423981
SLC7A7	1.52532	8.35769	4.32567	0.000727955	0.0199763	-0.42395
RNF126	1.3287	9.13417	4.32462	0.000729415	0.0199829	-0.425917
IL18BP	1.70452	8.4809	4.31835	0.000738214	0.0201569	-0.437693
CENPH	1.46393	7.16938	4.31751	0.000739391	0.0201569	-0.439256
KLHDC2	-1.4281	10.1534	-4.3191	0.000737155	0.0201569	-0.436282
ATP8B3	2.80398	4.62253	4.31434	0.000743884	0.0201978	-0.445206
TMEM87A	-1.16324	11.393	-4.31389	0.000744526	0.0201978	-0.446052
GGTLC1	-4.11768	6.01361	-4.31432	0.000743918	0.0201978	-0.44525
ITPR2	-2.00364	9.32033	-4.30351	0.000759459	0.0205695	-0.465551
NUDT16	-1.28857	9.79209	-4.3025	0.000760932	0.020576	-0.467454
CYB5RL	-1.25861	5.51587	-4.301	0.000763124	0.0206019	-0.470278
ADAMTSL3	-2.97081	6.54105	-4.30001	0.000764558	0.0206072	-0.472121
CDK5R2	4.01289	3.05981	4.29451	0.000772658	0.0206379	-0.482468
CDR2	1.54112	8.91367	4.29541	0.000771331	0.0206379	-0.480781
C9orf5	-1.38224	11.0585	-4.29656	0.000769629	0.0206379	-0.478611
GLB1	-1.48611	10.9864	-4.29716	0.000768753	0.0206379	-0.477493
TMEM91	-1.65896	7.98382	-4.2942	0.000773117	0.0206379	-0.483052
CYP2B7P1	-3.84761	11.134	-4.29745	0.000768318	0.0206379	-0.476938
FFAR2	3.33856	3.30203	4.2861	0.000785199	0.0208353	-0.498275
GPX8	1.94079	8.62006	4.28658	0.000784471	0.0208353	-0.497365
TIAF1	1.44641	9.0245	4.28734	0.000783339	0.0208353	-0.495946
CNTROB	-1.4324	10.1215	-4.28589	0.000785506	0.0208353	-0.498658
GJB2	3.8172	8.32264	4.27996	0.000794486	0.0209947	-0.509818
RCOR2	3.47884	5.03418	4.27943	0.000795291	0.0209947	-0.510813
SEMA3A	3.13001	6.49162	4.2809	0.000793061	0.0209947	-0.508056
CCNE2	1.83352	6.45844	4.27578	0.000800872	0.0211086	-0.517678
DLGAP4	0.945158	10.7707	4.27277	0.000805513	0.0211974	-0.523349
TRIM37	-1.11329	9.66398	-4.27188	0.000806885	0.0212001	-0.52502
DRAM1	-2.24537	11.2893	-4.26685	0.000814701	0.0213718	-0.534483
UAP1L1	1.47308	7.71428	4.26242	0.000821648	0.0214865	-0.542818
SUV39H1	1.13457	7.97689	4.26247	0.000821576	0.0214865	-0.542732
CD59	-1.37777	13.0279	-4.25784	0.000828897	0.0216421	-0.55144
TIMP1	2.26383	12.573	4.25205	0.00083815	0.0216466	-0.562336
ADA	2.22016	6.50617	4.25221	0.000837893	0.0216466	-0.562035
PUS1	1.44613	9.3861	4.25519	0.000833124	0.0216466	-0.556433
GPSM2	1.15334	8.2948	4.25224	0.000837853	0.0216466	-0.561988
C11orf52	-1.30981	8.40509	-4.2533	0.000836148	0.0216466	-0.559989
WTIP	-2.31665	7.74213	-4.25323	0.000836251	0.0216466	-0.560109
PAK3	-4.4925	3.17307	-4.25653	0.000830985	0.0216466	-0.553909
LAIR1	1.56114	8.08033	4.24905	0.000842982	0.0217377	-0.567978
AK1	-1.79448	10.8044	-4.24634	0.000847379	0.0217838	-0.573085
ORM1	-4.42059	8.49833	-4.24641	0.000847269	0.0217838	-0.572957
C13orf18	1.58354	4.86669	4.23728	0.000862242	0.0220978	-0.590149
LNX2	-1.40022	9.69006	-4.23749	0.0008619	0.0220978	-0.589759
CDH24	2.10358	7.80961	4.23528	0.000865571	0.0221491	-0.593931
DOK3	1.88667	7.39102	4.23277	0.000869751	0.0221904	-0.598659
C16orf75	1.79464	8.13966	4.23271	0.000869848	0.0221904	-0.598769
LOC399815	3.16148	2.61409	4.22903	0.000876022	0.0222278	-0.605709
DDX39	1.5162	10.0928	4.2301	0.000874216	0.0222278	-0.603684
SLC41A1	-1.39687	9.69478	-4.22799	0.000877774	0.0222278	-0.607669
BTBD9	-1.57013	9.76066	-4.22776	0.00087815	0.0222278	-0.60809
ZCWPW2	-1.8922	3.32711	-4.22828	0.000877287	0.0222278	-0.607125
UNC13B	-2.02103	11.4677	-4.22708	0.000879307	0.0222278	-0.609383
TMEM55A	2.03916	6.62339	4.21754	0.000895563	0.0226045	-0.627358
MAGI3	-1.69943	8.95032	-4.21565	0.000898827	0.0226526	-0.630927
HEXA	-1.24254	11.818	-4.21442	0.000900957	0.022672	-0.63325
PGF	1.50605	6.58782	4.21329	0.00090292	0.0226872	-0.635386
ZFP57	3.26759	2.20185	4.21048	0.000907814	0.0227076	-0.64069
CENPP	1.97181	5.41066	4.21125	0.000906465	0.0227076	-0.63923
C22orf9	1.2593	10.842	4.21121	0.000906541	0.0227076	-0.639313
C18orf56	2.64995	3.74749	4.20861	0.00091107	0.0227424	-0.644202
IRF5	1.62756	8.06291	4.20579	0.000916021	0.0227424	-0.64952
POLR3GL	-0.893145	9.15277	-4.20801	0.000912124	0.0227424	-0.645337
HSD17B11	-1.67025	11.2726	-4.20612	0.00091544	0.0227424	-0.648897
ACADSB	-2.0428	9.96823	-4.20633	0.000915085	0.0227424	-0.648517
ACAP1	1.82989	7.27345	4.20462	0.000918097	0.0227601	-0.651741
PDE6A	2.23358	1.47218	4.19816	0.000929566	0.0229649	-0.663922
GFPT2	2.10029	7.28283	4.19829	0.000929333	0.0229649	-0.663676
IL15RA	1.72733	8.07782	4.19765	0.000930488	0.0229649	-0.664894
COL7A1	4.72685	7.28902	4.19601	0.000933426	0.0230034	-0.667987
NAMPT	1.65756	12.5937	4.19398	0.00093707	0.0230591	-0.671809
GNB4	1.58966	8.84729	4.19318	0.000938517	0.0230607	-0.673323
CDC25B	1.67244	10.8263	4.1915	0.000941549	0.0231012	-0.676488
CEACAM19	2.11731	7.56656	4.19072	0.000942979	0.0231023	-0.677976
MGST1	-1.46858	13.4214	-4.18882	0.000946428	0.0231528	-0.681559
IL18RAP	1.81178	3.65651	4.18765	0.000948561	0.023171	-0.683767
KLF15	-2.93292	8.01307	-4.18607	0.000951451	0.0232076	-0.686752
PLK1S1	-1.09589	7.37394	-4.18531	0.000952844	0.0232077	-0.688187
SACM1L	-1.03896	9.81185	-4.18319	0.000956735	0.0232685	-0.692184
TUBB	1.28345	13.6922	4.17766	0.000966976	0.0234833	-0.702629
AASDH	-1.04849	7.46481	-4.17597	0.000970132	0.0235069	-0.705825
FBXO3	-1.09956	8.90735	-4.17563	0.000970764	0.0235069	-0.706464
PPIF	1.38772	10.6714	4.17349	0.000974776	0.0235086	-0.71051
ANAPC7	1.03441	10.3331	4.17334	0.000975063	0.0235086	-0.710798
CACNA2D2	-5.2663	9.25809	-4.1737	0.000974385	0.0235086	-0.710116
DCTN1	-0.885544	12.1824	-4.17198	0.000977608	0.0235359	-0.713355
LIMS3-LOC440895	1.79484	3.43899	4.17016	0.000981056	0.0235849	-0.716808
HAVCR2	1.58677	7.56064	4.16864	0.000983927	0.023586	-0.719675
ANGPT1	-2.10622	6.44792	-4.16916	0.000982931	0.023586	-0.718682
CAMK2D	-1.26295	10.0856	-4.16596	0.000989023	0.0236741	-0.724742
ASPHD1	3.56663	4.89904	4.16124	0.000998048	0.0238559	-0.733651
GPR68	1.94032	6.50366	4.15892	0.00100253	0.0239201	-0.738042
BLM	1.64175	7.21023	4.15836	0.0010036	0.0239201	-0.739094
RPS6KA2	-2.03819	11.1664	-4.15738	0.0010055	0.0239312	-0.740948
PDSS1	1.45142	6.71738	4.15393	0.00101221	0.0240566	-0.74747
OIT3	-3.01909	3.63989	-4.15012	0.00101967	0.0241995	-0.754674
DUSP22	-0.899793	10.1986	-4.14752	0.00102479	0.0242865	-0.759588
C9orf40	1.97187	6.44626	4.14446	0.00103086	0.024361	-0.765374
CD300LG	-3.19877	2.54252	-4.14487	0.00103005	0.024361	-0.764604
CDC42EP1	1.39039	10.4223	4.14267	0.00103444	0.0244068	-0.768774
FZD1	-1.68481	9.5837	-4.14202	0.00103572	0.0244068	-0.769992
C9orf109	2.36576	2.81018	4.13741	0.00104499	0.0244524	-0.778723
FSD1	2.3525	1.7161	4.13814	0.00104351	0.0244524	-0.777336
LSP1	1.4371	9.5384	4.14002	0.00103972	0.0244524	-0.77377
GNPTAB	-1.12	10.5225	-4.13755	0.00104469	0.0244524	-0.778444
ABAT	-2.04002	7.50517	-4.13764	0.00104451	0.0244524	-0.778278
PTTG3P	2.35982	1.45436	4.13511	0.00104964	0.0245268	-0.783076
ETV6	0.975417	9.99016	4.13274	0.00105445	0.0246047	-0.787558
FHOD3	2.19649	5.70419	4.12877	0.00106255	0.0247069	-0.795068
P2RX5	2.14629	6.07623	4.12842	0.00106327	0.0247069	-0.795729
SLAMF8	1.91486	8.14811	4.12916	0.00106175	0.0247069	-0.794332
GLB1L2	-2.15478	8.95977	-4.12687	0.00106646	0.0247466	-0.798668
MMP12	3.37157	5.86354	4.12395	0.00107247	0.0248515	-0.804177
C1QTNF6	2.27382	8.78095	4.11976	0.0010812	0.0250189	-0.812122
SORBS2	-2.33772	10.1732	-4.11741	0.00108611	0.0250979	-0.816569
DYNC2H1	-1.32728	6.56192	-4.11457	0.00109208	0.0251729	-0.821944
DISP1	-1.799	8.19923	-4.11443	0.00109238	0.0251729	-0.822208
WDR31	-2.23634	5.05922	-4.11049	0.00110072	0.0253303	-0.829671
SLC5A9	-3.35323	4.57921	-4.10874	0.00110444	0.0253808	-0.832977
ANGPTL4	3.4372	8.05751	4.10716	0.00110783	0.0254159	-0.835979
ACD	1.27601	8.22273	4.10589	0.00111054	0.0254159	-0.838374
ASAH1	-1.64471	13.2013	-4.10617	0.00110994	0.0254159	-0.837846
FAM101A	3.55933	4.38639	4.10273	0.00111736	0.0254672	-0.844374
MYB	2.24363	5.64588	4.10378	0.00111508	0.0254672	-0.842374
IL22RA2	2.13744	2.51045	4.10338	0.00111594	0.0254672	-0.843131
MUM1L1	-4.18382	4.64621	-4.10053	0.0011221	0.0255403	-0.848525
RASAL1	1.45321	7.89558	4.09956	0.00112421	0.0255537	-0.850373
KIAA0319L	-1.18412	11.2935	-4.09679	0.00113025	0.0256558	-0.855617
STX1B	2.67477	3.19965	4.09439	0.00113549	0.0257399	-0.860158
MYO1F	1.39131	8.2714	4.09067	0.00114369	0.0258556	-0.867212
VAC14	0.794944	10.3966	4.09137	0.00114216	0.0258556	-0.865897
MLLT3	-2.27192	8.83192	-4.08687	0.00115212	0.0260108	-0.874408
B3GNT5	2.12005	9.65402	4.0859	0.00115429	0.0260246	-0.876251
HIST2H2AC	2.50002	2.86166	4.08512	0.00115604	0.0260289	-0.877739
ST3GAL5	-1.89271	10.3522	-4.08064	0.00116609	0.0262197	-0.886217
PLOD2	2.49936	10.2122	4.07898	0.00116985	0.0262335	-0.889372
C14orf80	1.81516	7.76528	4.07962	0.0011684	0.0262335	-0.888161
TUBA1C	1.42225	12.6275	4.07401	0.00118114	0.0264157	-0.898785
GRAMD2	-2.67164	8.31027	-4.0741	0.00118095	0.0264157	-0.898629
CCL3L1	2.14987	3.37392	4.07196	0.00118584	0.0264854	-0.902681
ZFAND5	-1.12223	12.6609	-4.07007	0.00119018	0.0265468	-0.906261
KIAA1671	-1.31261	10.3526	-4.06911	0.00119239	0.0265606	-0.908078
PGP	1.32775	9.03586	4.06786	0.0011953	0.0265898	-0.910463
ADORA1	3.31674	4.99668	4.06683	0.00119767	0.026607	-0.912404
AQP3	-2.639	13.3953	-4.06571	0.00120027	0.0266294	-0.914533
SH3PXD2B	1.66099	10.0973	4.06467	0.0012027	0.0266478	-0.916509
REC8	2.65448	6.79501	4.06368	0.001205	0.0266512	-0.918383
GPD1L	-1.78364	10.2006	-4.06255	0.00120764	0.0266512	-0.920533
AGBL4	-2.05601	1.76768	-4.06312	0.0012063	0.0266512	-0.919446
FAM83F	4.43751	4.74536	4.05957	0.00121463	0.02677	-0.926184
OSBPL1A	-1.90356	9.44933	-4.05691	0.0012209	0.0268727	-0.931229
HDHD2	-1.13861	9.12308	-4.05591	0.00122327	0.0268894	-0.933133
SYNGR3	2.36519	5.17868	4.05482	0.00122585	0.0268917	-0.935192
OSM	2.24229	5.23164	4.0545	0.0012266	0.0268917	-0.935793
C10orf108	4.03339	2.98493	4.05149	0.00123378	0.0268994	-0.941514
ADAM12	3.16499	7.05258	4.05246	0.00123147	0.0268994	-0.939678
C12orf34	2.30242	6.11081	4.04999	0.00123736	0.0268994	-0.944355
C9orf122	1.81135	4.92734	4.05309	0.00122996	0.0268994	-0.938472
CCDC136	1.39312	2.87022	4.05005	0.00123723	0.0268994	-0.944249
ITM2B	-1.35792	13.8645	-4.04963	0.00123824	0.0268994	-0.945047
ZNF844	-1.45702	5.84267	-4.05148	0.00123379	0.0268994	-0.941521
P2RY6	3.62662	7.41125	4.04509	0.00124917	0.0269425	-0.953656
IL11	3.0224	3.48292	4.04491	0.0012496	0.0269425	-0.953998
LOC254559	2.62362	3.44962	4.04412	0.00125152	0.0269425	-0.955503
ALOX5	1.93985	8.80017	4.04571	0.00124766	0.0269425	-0.952471
LOC100233209	1.74083	3.99739	4.04414	0.00125147	0.0269425	-0.95546
FAM109A	1.14323	8.83476	4.04643	0.00124593	0.0269425	-0.951117
MS4A15	-4.30088	6.07578	-4.04565	0.00124783	0.0269425	-0.952604
FCGR1C	2.21289	4.44384	4.04341	0.00125325	0.0269449	-0.956854
PHLDA2	1.70203	8.85772	4.04116	0.00125873	0.0269931	-0.961126
IFI16	1.51312	10.4556	4.04164	0.00125755	0.0269931	-0.960212
HSD17B8	-1.74793	8.19221	-4.04016	0.00126115	0.0270104	-0.963012
APCDD1L	3.92603	2.87367	4.03894	0.00126414	0.0270201	-0.965328
LOC541473	1.95092	1.86019	4.03865	0.00126484	0.0270201	-0.965875
CITED2	-2.66474	10.6949	-4.03258	0.00127982	0.027305	-0.977405
RCOR1	-1.16774	10.0537	-4.03075	0.00128436	0.0273669	-0.980875
LOC220930	1.75947	5.58866	4.02838	0.00129029	0.0274583	-0.98539
CDH19	-1.86178	1.09223	-4.02732	0.00129295	0.0274796	-0.987401
FER1L4	4.2542	6.23592	4.01594	0.00132179	0.028057	-1.00901
HUNK	-2.80524	7.36114	-4.01376	0.00132738	0.0281397	-1.01314
PSMC3IP	1.88854	6.54443	4.01281	0.00132985	0.0281563	-1.01496
ASTN2	-1.15457	5.63855	-4.00834	0.00134141	0.0283292	-1.02344
SYDE2	-1.85805	6.0045	-4.00864	0.00134064	0.0283292	-1.02288
REXO1	1.01224	9.28265	4.00658	0.00134602	0.0283789	-1.0268
UBTD1	-1.41806	9.61642	-4.00614	0.00134717	0.0283789	-1.02764
LYSMD3	-1.2018	8.97898	-4.00403	0.00135268	0.028408	-1.03164
KIAA1328	-1.52458	6.17338	-4.0048	0.00135065	0.028408	-1.03017
MC4R	-1.98262	1.34128	-4.00358	0.00135388	0.028408	-1.0325
NELL1	-4.51422	3.82512	-4.00301	0.00135536	0.028408	-1.03357
ADAMTS14	2.85644	5.78581	3.99952	0.00136459	0.0285387	-1.04022
PEBP4	-5.89426	7.29501	-3.99936	0.00136501	0.0285387	-1.04052
KIAA1949	1.90239	9.72647	3.99778	0.00136919	0.0285903	-1.04352
ICOS	1.8811	4.36901	3.99586	0.00137431	0.0286613	-1.04717
NTRK1	2.00232	1.80402	3.99514	0.00137624	0.0286657	-1.04854
HOXB7	3.14793	7.84806	3.99287	0.00138231	0.0287365	-1.05285
ALDH4A1	-1.19303	8.69604	-3.99258	0.00138309	0.0287365	-1.0534
DACH1	-1.89044	4.79149	-3.99053	0.00138861	0.0288153	-1.0573
KIF6	-2.92754	4.61713	-3.98872	0.00139349	0.0288808	-1.06074
ATF6	-1.39028	10.4105	-3.98449	0.00140499	0.029083	-1.06879
MOV10L1	1.85338	2.02608	3.9821	0.00141153	0.0291101	-1.07334
CCDC125	-1.04892	8.51932	-3.98306	0.00140888	0.0291101	-1.07149
ST6GALNAC6	-1.41904	10.1445	-3.9824	0.00141069	0.0291101	-1.07275
SLCO5A1	2.71391	3.42257	3.97812	0.00142248	0.0292634	-1.0809
C20orf46	1.67429	5.11588	3.97847	0.0014215	0.0292634	-1.08022
MGC87042	2.16524	3.89801	3.97704	0.00142547	0.0292889	-1.08296
C17orf53	2.20263	6.74141	3.97301	0.00143667	0.0294465	-1.09062
C16orf89	-4.95579	11.4264	-3.97335	0.00143572	0.0294465	-1.08997
TGM3	3.09765	2.27897	3.9685	0.00144933	0.0295286	-1.0992
PLAC4	2.96037	2.05988	3.96939	0.00144681	0.0295286	-1.0975
MXD1	1.83296	8.97412	3.96929	0.00144711	0.0295286	-1.0977
LIMD2	1.64792	8.66131	3.96964	0.00144611	0.0295286	-1.09703
SLC25A10	1.40806	10.3848	3.96717	0.00145307	0.0295286	-1.10173
TRIM59	1.22532	7.37387	3.96838	0.00144964	0.0295286	-1.09942
TFB2M	-1.18814	9.20928	-3.9674	0.00145243	0.0295286	-1.1013
PAX8	2.92664	5.73206	3.96481	0.00145975	0.0296163	-1.10622
RIN1	1.81826	7.13136	3.96394	0.00146223	0.0296163	-1.10788
NENF	-1.29746	10.8196	-3.96377	0.00146271	0.0296163	-1.1082
PLAU	3.30561	9.92702	3.96175	0.00146845	0.0296193	-1.11203
KISS1	2.79974	2.84349	3.96005	0.00147331	0.0296193	-1.11527
STX1A	2.0768	7.85735	3.96079	0.00147121	0.0296193	-1.11387
LOC81691	1.60503	6.07083	3.96245	0.00146646	0.0296193	-1.1107
SCYL3	-1.20361	8.44872	-3.95998	0.00147351	0.0296193	-1.1154
ITM2A	-1.35726	7.85343	-3.96027	0.00147269	0.0296193	-1.11486
SOLH	1.06507	10.0576	3.95608	0.00148473	0.0298042	-1.12283
CREBL2	-1.16522	10.2854	-3.95555	0.00148628	0.0298042	-1.12385
HES4	2.16094	6.26746	3.94979	0.00150301	0.0300314	-1.1348
POLE	1.40349	9.63113	3.94979	0.001503	0.0300314	-1.13479
TCF3	1.09503	10.3618	3.94986	0.00150279	0.0300314	-1.13466
MYADM	1.38877	11.1324	3.94404	0.00151992	0.030333	-1.14575
HPDL	2.67551	4.33559	3.94214	0.00152555	0.0304056	-1.14937
HK3	2.11324	6.52618	3.94084	0.0015294	0.0304056	-1.15183
NLGN2	1.6096	8.3087	3.94136	0.00152784	0.0304056	-1.15084
CDK2	0.990349	9.1975	3.94035	0.00153085	0.0304056	-1.15276
GNPAT	-1.02197	10.599	-3.93963	0.00153302	0.0304125	-1.15415
USP54	-1.30886	10.501	-3.9378	0.00153847	0.0304843	-1.15762
KIF1C	-1.00596	11.7202	-3.93586	0.0015443	0.0305418	-1.16132
C1orf26	-1.66955	7.13907	-3.93562	0.00154503	0.0305418	-1.16178
ZBTB32	2.20641	3.05568	3.93183	0.00155647	0.0307315	-1.169
ALPK2	3.44144	3.35317	3.92733	0.00157016	0.0308794	-1.17757
PCDHB7	2.06757	5.37834	3.92675	0.00157192	0.0308794	-1.17867
FANCE	-1.00586	7.50253	-3.92814	0.00156767	0.0308794	-1.17602
USP8	-1.19204	9.87399	-3.92633	0.00157321	0.0308794	-1.17947
INMT	-2.18313	8.34171	-3.92833	0.00156709	0.0308794	-1.17566
MYBPC3	1.88707	1.25893	3.92145	0.00158821	0.0311006	-1.18875
FAM102A	1.56163	10.8756	3.92183	0.00158706	0.0311006	-1.18805
CA4	-3.67286	4.44004	-3.91565	0.00160626	0.0314171	-1.19981
LOC286002	2.3402	1.82119	3.91411	0.00161109	0.0314748	-1.20275
TOR1AIP1	-1.00605	10.4197	-3.91342	0.00161326	0.0314802	-1.20406
SCAI	-1.23669	7.86135	-3.91107	0.00162067	0.0315589	-1.20855
LRP6	-1.78329	9.76326	-3.91054	0.00162233	0.0315589	-1.20955
LPL	-3.6747	9.53929	-3.91034	0.00162296	0.0315589	-1.20993
SPAG17	2.83738	4.3358	3.90888	0.00162758	0.031596	-1.21271
GPM6B	-2.51424	6.56657	-3.90854	0.00162866	0.031596	-1.21336
PLA2G1B	-4.2863	4.74508	-3.90793	0.00163061	0.0315971	-1.21453
IFT80	-1.41185	9.37317	-3.90682	0.00163413	0.0316285	-1.21663
PJA2	-1.30582	10.9825	-3.9028	0.00164696	0.03184	-1.22429
CAPN6	-3.76787	4.81555	-3.90215	0.00164908	0.031844	-1.22554
FAM26F	2.70146	5.70241	3.90097	0.00165287	0.0318802	-1.22779
OAZ2	-0.948376	10.7592	-3.89786	0.00166291	0.0319632	-1.23371
POMGNT1	-0.961638	10.8036	-3.89791	0.00166273	0.0319632	-1.23361
TAPT1	-1.13753	9.44878	-3.89856	0.00166065	0.0319632	-1.23238
TERT	2.62854	2.33077	3.89506	0.001672	0.0319904	-1.23904
CLEC7A	1.61786	7.23139	3.89552	0.00167052	0.0319904	-1.23818
FAM175A	-1.19057	7.4468	-3.89546	0.0016707	0.0319904	-1.23828
C19orf41	-3.60214	1.49356	-3.89652	0.00166724	0.0319904	-1.23626
ST18	1.62745	1.64203	3.89331	0.00167772	0.0320264	-1.24238
ATRN	-1.1675	10.5142	-3.89387	0.00167587	0.0320264	-1.24131
MRS2	-1.54274	10.1298	-3.89262	0.00167999	0.0320331	-1.24371
FOXO1	-1.77898	9.47298	-3.89044	0.00168713	0.0321326	-1.24786
AGGF1	-0.881664	9.40965	-3.88981	0.00168919	0.0321351	-1.24905
PPA2	-1.30524	10.3585	-3.88918	0.00169127	0.0321381	-1.25025
VAMP3	-0.786764	10.9399	-3.88852	0.00169346	0.032143	-1.25151
G0S2	3.01028	7.42328	3.88319	0.00171114	0.0322853	-1.26167
CDK5R1	2.00836	6.1426	3.88276	0.00171257	0.0322853	-1.26249
SGOL2	1.31893	7.30925	3.88285	0.00171227	0.0322853	-1.26232
MBLAC2	-1.27294	6.56723	-3.88508	0.00170485	0.0322853	-1.25807
SLC44A3	-1.5544	9.00923	-3.88328	0.00171084	0.0322853	-1.2615
ENTPD3	-3.08612	7.40337	-3.88437	0.00170722	0.0322853	-1.25943
NCRNA00160	-2.55995	1.44547	-3.88178	0.00171585	0.0323106	-1.26436
RELL2	2.2157	4.79142	3.88082	0.00171906	0.0323347	-1.26619
TMEM86B	1.91967	6.26146	3.87653	0.00173351	0.0323947	-1.27437
KCND1	1.60031	6.0145	3.87489	0.00173908	0.0323947	-1.27751
RUNX3	1.34877	7.32868	3.87552	0.00173692	0.0323947	-1.27629
KLC4	-0.958699	9.56764	-3.8751	0.00173835	0.0323947	-1.2771
DCTN4	-0.961332	10.5408	-3.87467	0.00173982	0.0323947	-1.27792
CCNDBP1	-1.2195	9.81179	-3.87451	0.00174034	0.0323947	-1.27822
AMIGO1	-1.97711	5.59796	-3.87439	0.00174077	0.0323947	-1.27846
GPR20	-2.55793	2.46185	-3.87412	0.00174167	0.0323947	-1.27896
KCND3	-3.05102	2.46334	-3.87715	0.00173141	0.0323947	-1.27319
GRIA1	-3.10187	2.82421	-3.87467	0.0017398	0.0323947	-1.27791
INHBE	2.34499	1.72089	3.87289	0.00174588	0.0324367	-1.28132
LOC554202	3.50106	2.28604	3.87186	0.00174937	0.0324655	-1.28328
FGFR3	-3.37815	8.47216	-3.87068	0.00175341	0.0325043	-1.28553
NCAPG2	1.35874	8.93833	3.86994	0.00175595	0.0325153	-1.28695
PDK3	1.67868	6.83801	3.86929	0.00175815	0.03252	-1.28817
ADIPOR1	-1.0357	12.3489	-3.86589	0.00176987	0.0326282	-1.29467
CXXC4	-2.33788	3.68629	-3.86652	0.00176769	0.0326282	-1.29346
BTC	-2.88921	4.98556	-3.86595	0.00176967	0.0326282	-1.29456
NOP56	0.936195	11.0942	3.86084	0.0017874	0.032846	-1.3043
PARN	-1.07039	10.7431	-3.86078	0.00178759	0.032846	-1.3044
PECI	-1.51725	10.0763	-3.86178	0.00178411	0.032846	-1.3025
ANKRD58	1.93094	3.97692	3.85979	0.00179106	0.0328494	-1.3063
ABCB9	1.45794	6.88556	3.8596	0.00179171	0.0328494	-1.30666
RNASEH2A	1.4993	8.39339	3.85814	0.00179685	0.0329074	-1.30945
ARPC3	1.05565	12.5121	3.8571	0.00180048	0.0329377	-1.31143
TMEM192	-0.977327	8.98151	-3.85652	0.00180253	0.0329391	-1.31254
ADAMDEC1	3.45795	4.94064	3.85505	0.00180769	0.0329973	-1.31534
CTSO	-1.13729	9.5608	-3.8538	0.0018121	0.0330056	-1.31772
TTC12	-1.43306	7.13809	-3.8541	0.00181107	0.0330056	-1.31716
SPOCK1	3.64556	5.67036	3.85284	0.00181551	0.0330101	-1.31956
RAD17	-0.900591	9.04862	-3.85207	0.00181824	0.0330101	-1.32102
BFAR	-1.24095	11.2153	-3.8517	0.00181957	0.0330101	-1.32174
TNFRSF11A	-1.82638	5.82779	-3.8515	0.00182027	0.0330101	-1.32211
LOC100131726	2.53914	4.54936	3.8501	0.00182524	0.0330284	-1.32478
C20orf107	1.53514	1.14894	3.85034	0.00182439	0.0330284	-1.32432
H2AFZ	1.31732	11.7967	3.84891	0.00182951	0.0330526	-1.32706
KL	-2.03177	4.90824	-3.84862	0.00183053	0.0330526	-1.32761
ZNF658	-1.37201	4.34314	-3.84631	0.00183881	0.0331662	-1.33202
SUCLG2	-1.23734	10.9156	-3.84574	0.00184085	0.033167	-1.3331
ADRB1	-3.38841	5.03722	-3.84313	0.00185027	0.0333009	-1.33809
ASB3	-0.757788	8.63634	-3.84201	0.00185431	0.0333017	-1.34022
LMBRD1	-1.23651	10.0731	-3.84256	0.00185232	0.0333017	-1.33917
GCNT2	-1.17513	9.81061	-3.83675	0.00187344	0.0336091	-1.35025
TNFRSF6B	3.18435	6.75569	3.83344	0.00188562	0.0336108	-1.35658
NCF4	1.49608	7.25452	3.83562	0.00187759	0.0336108	-1.35241
DHX37	0.971649	9.14508	3.83388	0.00188399	0.0336108	-1.35574
SNX13	-0.755347	9.64551	-3.83393	0.00188379	0.0336108	-1.35563
TMEM50B	-1.30292	9.93973	-3.83513	0.00187938	0.0336108	-1.35335
AKAP13	-1.46946	11.7777	-3.83472	0.00188091	0.0336108	-1.35414
SMPD1	-0.930109	9.64528	-3.83285	0.00188777	0.0336133	-1.3577
LEPREL2	1.86988	8.02662	3.83078	0.00189544	0.0336421	-1.36166
FCGR2C	1.58225	5.30242	3.83119	0.00189392	0.0336421	-1.36087
RCCD1	1.08975	8.37534	3.83082	0.00189527	0.0336421	-1.36157
ADRBK1	1.04124	11.2442	3.82776	0.00190665	0.033805	-1.36742
ALDH7A1	-0.988836	10.2365	-3.82261	0.00192594	0.0341108	-1.37726
APOB48R	1.39869	7.62714	3.8214	0.00193047	0.0341186	-1.37955
FAM167B	1.17114	6.31239	3.8219	0.00192858	0.0341186	-1.3786
CCRL2	1.84409	6.1855	3.81954	0.00193752	0.0341708	-1.38311
KLHL20	-1.48056	8.68386	-3.81996	0.00193594	0.0341708	-1.38232
TM9SF2	-1.5862	11.6676	-3.81731	0.00194598	0.0342837	-1.38737
C11orf84	0.989515	8.86723	3.81536	0.00195338	0.0343698	-1.39108
GLTPD2	-4.34088	3.67802	-3.81495	0.00195499	0.0343698	-1.39188
SAMSN1	1.6446	6.65768	3.81327	0.0019614	0.034374	-1.39508
PPT2	1.56484	7.12919	3.8134	0.00196092	0.034374	-1.39484
TLR5	-2.23498	7.24492	-3.81411	0.00195816	0.034374	-1.39347
TMED6	-3.95758	6.22248	-3.81086	0.00197065	0.0344998	-1.39968
LOC654433	4.00498	5.99052	3.80942	0.00197621	0.0345247	-1.40243
ZNF579	1.28974	8.01299	3.8099	0.00197435	0.0345247	-1.40151
EFHD2	1.74168	10.9684	3.80765	0.00198308	0.0345723	-1.40582
PBXIP1	-1.83418	12.5118	-3.80809	0.00198135	0.0345723	-1.40497
LILRB2	1.85221	6.52408	3.80583	0.00199015	0.0346322	-1.40929
RBM17	0.867788	10.4532	3.80569	0.00199067	0.0346322	-1.40955
UCN2	2.59819	2.17236	3.80496	0.00199352	0.0346458	-1.41095
NHEDC2	1.21778	5.76368	3.80202	0.00200502	0.0347789	-1.41657
SYBU	-3.67477	9.40178	-3.80193	0.00200535	0.0347789	-1.41673
EXOC8	-1.18989	9.15202	-3.80072	0.00201013	0.0348256	-1.41905
HIST1H2BJ	2.89686	3.91485	3.79486	0.00203328	0.0351847	-1.43024
ZC3H14	-0.884202	10.1243	-3.79441	0.00203508	0.0351847	-1.4311
CYB5R1	-1.55255	10.7816	-3.79355	0.00203848	0.0352071	-1.43273
PRAME	5.89827	7.23972	3.78462	0.00207443	0.0354325	-1.4498
RUNDC3A	3.14142	3.76396	3.78414	0.00207636	0.0354325	-1.45071
AIM2	2.95125	4.83139	3.78324	0.00208001	0.0354325	-1.45242
XAF1	1.9187	8.74855	3.78922	0.00205584	0.0354325	-1.44101
CHAC1	1.82417	7.29245	3.78621	0.00206798	0.0354325	-1.44676
RACGAP1P	1.69013	1.09864	3.7835	0.00207897	0.0354325	-1.45194
HSH2D	1.43007	8.43033	3.78887	0.00205725	0.0354325	-1.44168
SLC20A1	1.42593	10.157	3.78584	0.00206949	0.0354325	-1.44747
SUZ12P	1.25703	7.29737	3.78433	0.0020756	0.0354325	-1.45035
FBXL19	1.20888	8.87413	3.78603	0.00206869	0.0354325	-1.44709
SNRPA	1.06517	10.6594	3.78355	0.00207877	0.0354325	-1.45184
MOAP1	-1.27374	9.7196	-3.78816	0.00206008	0.0354325	-1.44302
MOCS1	-1.36342	7.88952	-3.78684	0.00206544	0.0354325	-1.44556
GGT6	-4.21864	7.49773	-3.78293	0.00208127	0.0354325	-1.45301
CENPT	1.2009	8.99262	3.77927	0.00209626	0.0356513	-1.46002
MDGA1	1.65997	5.78783	3.77772	0.00210261	0.035723	-1.46298
TMEM63B	-1.51561	11.1086	-3.77158	0.00212802	0.0361178	-1.4747
IL23A	2.32439	4.11792	3.76597	0.00215151	0.0363879	-1.48542
ZNF330	-0.922161	9.28904	-3.7657	0.00215265	0.0363879	-1.48594
PANK1	-1.92355	7.28752	-3.76649	0.00214934	0.0363879	-1.48443
SLC16A4	-3.26702	10.0442	-3.76593	0.00215167	0.0363879	-1.48549
LOC100216545	1.57475	6.35276	3.76441	0.00215808	0.0364059	-1.4884
LOC344967	1.50342	1.71266	3.7649	0.00215604	0.0364059	-1.48747
ADAT3	1.95637	5.70597	3.76382	0.00216059	0.0364113	-1.48953
CARD9	2.01404	5.13273	3.76165	0.0021698	0.0364561	-1.49368
ATP1B3	1.19111	10.2059	3.76169	0.00216964	0.0364561	-1.49361
BBS4	-1.35642	8.59465	-3.76259	0.00216579	0.0364561	-1.49188
ALDH1L2	2.35224	7.2295	3.7608	0.00217339	0.0364798	-1.4953
KIFAP3	-1.07275	9.38618	-3.76007	0.00217651	0.0364954	-1.4967
TRAIP	1.65087	6.34137	3.75906	0.0021808	0.0365307	-1.49862
DMC1	2.12636	2.23291	3.75775	0.00218643	0.0365882	-1.50114
BCAM	-1.86726	12.5675	-3.75643	0.00219207	0.0366458	-1.50365
ZBP1	2.45073	5.21012	3.75478	0.00219915	0.0366907	-1.5068
TMUB1	1.0204	10.0644	3.75516	0.00219755	0.0366907	-1.50609
GPR183	1.16727	7.21297	3.75385	0.00220319	0.0367213	-1.50859
SRGAP1	1.49481	8.45564	3.7511	0.00221506	0.0368823	-1.51383
CCDC74B	2.6552	3.40876	3.74695	0.00223315	0.0370831	-1.52177
SCRN1	-1.51656	11.0539	-3.74679	0.00223385	0.0370831	-1.52207
FAM46C	-1.57137	9.49954	-3.74727	0.00223174	0.0370831	-1.52115
PRX	-1.98335	7.87627	-3.7463	0.00223601	0.0370831	-1.52302
SNRPD1	1.06024	9.85175	3.74565	0.00223886	0.0370935	-1.52426
RP9P	1.27048	7.55593	3.74425	0.00224498	0.037158	-1.52693
KIF21B	2.09167	7.57236	3.74241	0.00225309	0.0372552	-1.53044
CALB2	3.76094	3.23881	3.73526	0.0022849	0.0374098	-1.54413
COL6A4P2	2.80159	2.26728	3.73702	0.002277	0.0374098	-1.54075
QRICH2	2.18932	4.7015	3.73832	0.00227124	0.0374098	-1.53827
SMO	2.03812	7.28347	3.73476	0.0022871	0.0374098	-1.54506
FCGR2B	1.54855	6.80768	3.73947	0.0022661	0.0374098	-1.53606
NT5C3	1.21282	8.9248	3.7365	0.00227935	0.0374098	-1.54175
TBRG4	1.0505	10.3073	3.73753	0.00227475	0.0374098	-1.53978
HSPBP1	1.0044	10.1406	3.73608	0.00228121	0.0374098	-1.54255
MRPS36	-1.14777	9.28107	-3.73718	0.00227629	0.0374098	-1.54044
PIGK	-1.15961	9.23685	-3.73561	0.00228331	0.0374098	-1.54345
ESYT3	-2.51598	7.05303	-3.73713	0.00227653	0.0374098	-1.54054
SNRPF	1.3905	10.082	3.73237	0.00229787	0.0375491	-1.54965
IL12RB2	2.04206	2.90362	3.72898	0.00231317	0.0375704	-1.55612
DAPP1	1.8842	6.85722	3.72979	0.00230949	0.0375704	-1.55457
DLGAP3	1.85117	2.08335	3.72859	0.00231494	0.0375704	-1.55687
IFRD1	1.70277	9.47809	3.73117	0.00230324	0.0375704	-1.55193
LCP1	1.55467	10.9679	3.72907	0.00231277	0.0375704	-1.55595
UPP1	1.50876	9.43764	3.72905	0.00231287	0.0375704	-1.55599
SUSD4	-3.42942	6.34095	-3.7309	0.00230446	0.0375704	-1.55244
RASAL3	1.51697	7.36785	3.72761	0.00231939	0.0375927	-1.55874
APLP2	-1.50964	14.0134	-3.7273	0.00232082	0.0375927	-1.55934
YAP1	-1.34925	11.4375	-3.72615	0.00232602	0.0376404	-1.56153
TPPP	-1.8732	8.35335	-3.72259	0.00234233	0.0378676	-1.56834
AGA	-2.25616	10.2732	-3.72123	0.00234857	0.0379318	-1.57094
AMDHD2	1.27287	7.85327	3.71901	0.0023588	0.0380601	-1.57518
BIK	1.41129	7.34431	3.71663	0.00236983	0.0382013	-1.57973
CD81	-1.24342	13.8204	-3.71614	0.00237214	0.0382015	-1.58068
FAM184A	-2.84283	6.2082	-3.71326	0.00238557	0.0383807	-1.58618
PKP2	3.26641	6.15666	3.71233	0.00238989	0.0383818	-1.58795
DUSP5P	2.81439	2.19916	3.71226	0.00239024	0.0383818	-1.58809
CASC5	2.30388	5.55945	3.71028	0.00239953	0.0384496	-1.59187
LILRB1	1.80316	6.45229	3.70951	0.00240317	0.0384496	-1.59335
MFSD2B	1.61862	5.8812	3.7094	0.00240367	0.0384496	-1.59356
PCDH15	-1.6916	1.10423	-3.70989	0.00240138	0.0384496	-1.59263
KIAA1430	-0.974805	9.43935	-3.70863	0.00240732	0.0384711	-1.59504
DUSP5	2.47217	9.32849	3.70622	0.00241868	0.0385787	-1.59963
CPM	-2.56071	12.1559	-3.70643	0.0024177	0.0385787	-1.59923
MUC16	7.1124	5.8718	3.70238	0.00243698	0.0388334	-1.60698
DRD4	2.17726	2.34917	3.70103	0.00244346	0.0388424	-1.60957
CCDC74A	1.82009	5.18559	3.70105	0.00244335	0.0388424	-1.60952
ITPRIPL1	1.36652	3.47535	3.70032	0.00244685	0.0388424	-1.61092
ZNF668	0.984798	8.2822	3.70045	0.00244622	0.0388424	-1.61067
NCAPD2	1.20882	10.646	3.69979	0.00244937	0.0388453	-1.61192
MMP9	2.45651	9.05499	3.69639	0.00246578	0.0389508	-1.61843
GBP5	2.38784	7.6503	3.6947	0.00247396	0.0389508	-1.62166
FCGR1B	2.12182	5.95121	3.69756	0.00246011	0.0389508	-1.61619
IL8	1.87127	7.82929	3.69475	0.0024737	0.0389508	-1.62156
LOC541471	1.42935	8.13286	3.69455	0.0024747	0.0389508	-1.62195
CD53	1.21122	8.96544	3.6973	0.0024614	0.0389508	-1.6167
ZWILCH	0.911555	8.13527	3.69529	0.0024711	0.0389508	-1.62054
SDCCAG8	-1.53931	9.15522	-3.69637	0.00246589	0.0389508	-1.61848
MSC	2.868	6.47704	3.69295	0.00248246	0.0390362	-1.62501
BCL2A1	2.02542	6.25017	3.69169	0.00248861	0.0390832	-1.62742
C4orf21	1.63674	5.86436	3.69138	0.00249014	0.0390832	-1.62802
FBXO43	1.77044	3.07576	3.68929	0.00250037	0.039207	-1.63202
DPYSL4	2.60553	4.7219	3.6867	0.00251309	0.0392956	-1.63696
TMEM184A	1.44837	10.0827	3.68705	0.00251136	0.0392956	-1.63629
PCDH10	-1.74239	1.58257	-3.68702	0.00251153	0.0392956	-1.63636
CARM1	1.01348	9.81789	3.68609	0.00251609	0.0392967	-1.63813
CTSF	-1.52971	9.62682	-3.68573	0.00251787	0.0392967	-1.63882
CYP27B1	1.68751	6.04889	3.68507	0.00252115	0.0393111	-1.64009
SERPINF1	2.32316	10.5001	3.68273	0.00253275	0.0393287	-1.64456
C20orf135	1.27152	7.09632	3.68224	0.0025352	0.0393287	-1.6455
FARS2	-0.935951	7.78496	-3.68356	0.00252862	0.0393287	-1.64297
PGAP3	-0.984423	10.5791	-3.68278	0.0025325	0.0393287	-1.64447
ARID4A	-1.1786	8.62119	-3.68199	0.00253643	0.0393287	-1.64597
ZMYND12	-1.59756	5.75616	-3.68341	0.00252937	0.0393287	-1.64326
ZNF322A	-1.0922	9.38514	-3.68109	0.00254089	0.0393289	-1.64769
DCXR	-1.51393	10.6559	-3.68104	0.00254115	0.0393289	-1.64779
DIAPH3	2.33832	5.83832	3.6798	0.00254735	0.0393884	-1.65016
PLCXD2	1.84244	4.55278	3.67898	0.00255143	0.0394149	-1.65172
GINS4	1.99586	6.86871	3.67704	0.00256117	0.0394557	-1.65544
SLC30A5	-1.01708	10.1672	-3.67721	0.00256031	0.0394557	-1.65511
WNT4	-2.79034	7.2158	-3.67719	0.00256043	0.0394557	-1.65515
PCDH20	-4.26961	5.47339	-3.67645	0.00256416	0.0394654	-1.65657
CMTM3	1.66376	9.22558	3.67433	0.00257483	0.0395566	-1.66062
PARVB	1.2032	8.56806	3.67471	0.00257291	0.0395566	-1.65989
FBLN7	2.00389	5.53081	3.67341	0.00257949	0.0395918	-1.66239
ASB4	-1.93761	1.04923	-3.67238	0.00258471	0.0396353	-1.66435
CECR6	1.47162	3.25534	3.67069	0.0025933	0.0397306	-1.66759
CCDC28B	2.19717	5.48563	3.6677	0.00260858	0.0399002	-1.67331
CAMP	1.96263	1.20777	3.66634	0.00261556	0.0399002	-1.67592
PSTPIP1	1.84525	6.10983	3.6669	0.00261269	0.0399002	-1.67485
GLRX	1.82113	9.27552	3.66755	0.00260932	0.0399002	-1.67359
ABCD1	1.20536	8.86976	3.66572	0.00261872	0.0399002	-1.67709
PHACTR1	-3.18005	5.65622	-3.66589	0.00261784	0.0399002	-1.67677
C10orf116	-3.09383	8.49211	-3.66338	0.00263078	0.0400474	-1.68157
COPS7B	0.91282	9.88519	3.6625	0.00263534	0.040048	-1.68326
PIP5K1B	-2.82932	6.72332	-3.66244	0.00263562	0.040048	-1.68336
ARHGAP4	1.9284	9.0881	3.66197	0.00263807	0.0400488	-1.68427
NUP107	1.15016	9.725	3.66076	0.00264432	0.0401071	-1.68657
PDE6G	2.17516	3.34003	3.65978	0.00264944	0.0401118	-1.68846
TMEM51	1.57319	8.35284	3.66019	0.00264729	0.0401118	-1.68767
ADCY2	-3.6554	3.2141	-3.65757	0.00266096	0.0402497	-1.69269
MYO1E	1.5782	9.90981	3.65683	0.00266485	0.0402721	-1.69411
TMEM108	-2.91782	7.06619	-3.656	0.00266916	0.0403007	-1.69569
CPLX2	6.93363	5.32712	3.65396	0.00267989	0.0403136	-1.69959
SPP1	4.01694	11.4518	3.65432	0.00267801	0.0403136	-1.69891
ADAMTS6	2.29508	3.9497	3.65354	0.0026821	0.0403136	-1.7004
GEN1	1.37111	7.86231	3.65356	0.00268201	0.0403136	-1.70037
ORAI2	1.17141	9.52808	3.65449	0.00267709	0.0403136	-1.69858
PLEKHH1	2.40021	7.04231	3.65213	0.00268951	0.0403887	-1.70309
CDCP1	1.53596	9.98061	3.6513	0.00269391	0.0404184	-1.70468
TIGIT	1.67689	5.90246	3.6485	0.00270878	0.0405684	-1.71004
MSN	-1.35427	13.4491	-3.64873	0.00270757	0.0405684	-1.7096
MTMR12	-1.23923	9.91103	-3.64774	0.00271279	0.0405921	-1.71148
NIPAL4	2.31126	2.0939	3.64647	0.00271959	0.0406325	-1.71392
DUOXA1	-2.69123	7.83304	-3.64633	0.00272036	0.0406325	-1.7142
SLC16A1	2.53594	7.28345	3.64448	0.00273022	0.0407433	-1.71772
SNX1	-0.848173	11.2147	-3.64227	0.00274213	0.0408844	-1.72196
SC65	1.46612	9.45614	3.6414	0.0027468	0.0409175	-1.72362
UBD	2.70614	8.54675	3.63985	0.00275515	0.0409466	-1.72658
C19orf76	2.16526	4.15644	3.64024	0.00275306	0.0409466	-1.72584
UFSP2	-0.841547	8.63564	-3.63968	0.00275612	0.0409466	-1.72692
CSF2RA	1.84626	7.12317	3.63808	0.00276479	0.0409622	-1.72998
LOC100302401	1.39994	3.23476	3.63853	0.00276235	0.0409622	-1.72912
KIF20B	1.33814	7.94874	3.63767	0.00276699	0.0409622	-1.73075
DHX29	-0.912894	9.67601	-3.63855	0.00276223	0.0409622	-1.72908
THSD7B	-2.0343	2.18809	-3.63654	0.00277313	0.0410168	-1.73291
TNS4	4.38034	7.43678	3.63405	0.00278677	0.0410437	-1.73769
GZMB	2.51394	6.71596	3.63306	0.00279215	0.0410437	-1.73957
C1QA	2.01335	10.6809	3.6357	0.00277775	0.0410437	-1.73453
IL1B	1.89156	5.07274	3.63398	0.00278713	0.0410437	-1.73782
SLC1A4	1.60934	9.37441	3.63306	0.00279217	0.0410437	-1.73958
KCTD18	-0.906392	8.6892	-3.6339	0.00278757	0.0410437	-1.73797
FAM8A1	-1.09335	10.2801	-3.63478	0.00278274	0.0410437	-1.73628
LGALS9	1.61432	10.0771	3.63151	0.0028007	0.0410966	-1.74255
NAPSA	-4.45401	14.0021	-3.6316	0.00280019	0.0410966	-1.74237
C1QB	1.94057	10.6891	3.62955	0.00281146	0.0412183	-1.74628
PPAPDC1A	3.43063	3.19852	3.62859	0.00281678	0.0412601	-1.74812
ECT2	1.34513	9.64927	3.62762	0.00282215	0.0412782	-1.74998
PCCA	-1.5522	8.23638	-3.62748	0.00282297	0.0412782	-1.75026
LOC100132247	1.7481	7.63797	3.62618	0.00283015	0.0412987	-1.75273
GINS3	1.38939	7.08889	3.62589	0.00283179	0.0412987	-1.7533
SCGB3A2	-6.07927	11.3241	-3.62625	0.00282978	0.0412987	-1.75261
LAT	1.66329	6.90753	3.62465	0.00283867	0.0413627	-1.75566
IL12RB1	1.66385	5.20323	3.62345	0.00284538	0.0413853	-1.75796
ZNF665	-1.57904	3.79378	-3.62305	0.00284761	0.0413853	-1.75872
CX3CR1	-1.64204	5.23314	-3.62304	0.00284766	0.0413853	-1.75874
LILRB3	1.56147	6.13082	3.62206	0.00285318	0.0414295	-1.76063
MEX3D	1.39502	8.60474	3.62107	0.00285875	0.0414382	-1.76252
FRS2	-0.894057	9.0701	-3.6212	0.00285801	0.0414382	-1.76227
UNG	1.22203	9.8202	3.61995	0.00286502	0.041466	-1.76466
ALPPL2	-5.93043	5.11607	-3.61984	0.00286564	0.041466	-1.76487
PDLIM3	1.63333	8.0693	3.61787	0.00287678	0.0415912	-1.76865
LOC100288778	1.15019	8.92864	3.61722	0.00288045	0.0416081	-1.76989
BIN1	1.1304	10.1423	3.61499	0.0028931	0.0417548	-1.77415
DBF4B	1.29553	7.3406	3.61238	0.00290797	0.0417849	-1.77915
ARL4A	1.15014	8.76712	3.61231	0.00290834	0.0417849	-1.77927
ZBTB22	-0.858282	9.244	-3.61284	0.00290533	0.0417849	-1.77826
TOB2	-0.993666	10.7423	-3.61227	0.00290861	0.0417849	-1.77936
GORAB	-1.06011	8.28505	-3.61199	0.00291022	0.0417849	-1.7799
ARHGEF17	-1.24841	9.92109	-3.61375	0.00290012	0.0417849	-1.77651
SLC45A3	1.75467	7.30686	3.6113	0.00291417	0.0418056	-1.78122
FAM83A	2.30131	10.7493	3.61015	0.00292071	0.0418635	-1.7834
ABCC4	-2.13648	9.32605	-3.60568	0.0029465	0.0421969	-1.79196
CXCR4	1.21919	9.80067	3.60364	0.00295836	0.0422941	-1.79587
KLB	-3.90057	6.09399	-3.6039	0.00295682	0.0422941	-1.79536
CLU	-2.86253	13.8562	-3.60305	0.00296176	0.0423065	-1.79699
CITED1	2.12108	2.14098	3.60233	0.00296598	0.0423306	-1.79837
SOX21	4.09288	3.33613	3.6015	0.00297082	0.0423592	-1.79996
TMEM229B	1.30994	6.09005	3.60025	0.00297814	0.0423592	-1.80236
PLCD4	1.2191	5.81236	3.60086	0.00297453	0.0423592	-1.80118
C6orf89	-0.94613	11.2867	-3.60059	0.00297615	0.0423592	-1.80171
CASZ1	-1.66873	8.71244	-3.59974	0.00298114	0.0423657	-1.80334
STAT3	-0.868478	12.6957	-3.59917	0.00298445	0.0423767	-1.80442
GALC	-0.940554	9.02754	-3.59807	0.00299093	0.0423789	-1.80653
C1orf203	-1.25366	5.5282	-3.59785	0.00299223	0.0423789	-1.80695
SNX25	-1.58596	9.03845	-3.5983	0.00298956	0.0423789	-1.80608
CPLX1	2.72049	6.00258	3.59735	0.00299515	0.0423843	-1.8079
SAA4	2.92917	1.80256	3.59596	0.00300334	0.0424282	-1.81056
PPP1R3G	2.76628	4.23108	3.596	0.00300314	0.0424282	-1.81049
BNIPL	-3.74358	8.22427	-3.59516	0.00300809	0.0424594	-1.81209
GPR115	3.92861	3.91146	3.59377	0.0030163	0.0425076	-1.81475
BHLHA15	-2.11586	5.09201	-3.59372	0.0030166	0.0425076	-1.81484
KCNH3	2.39238	3.10409	3.59245	0.00302415	0.0425421	-1.81728
SIGLEC10	1.73813	6.66079	3.59262	0.00302317	0.0425421	-1.81696
PSMB9	2.24682	8.997	3.59099	0.00303282	0.0425834	-1.82006
STX12	-0.751377	10.1121	-3.59067	0.00303474	0.0425834	-1.82068
PAG1	-1.39234	9.17372	-3.59145	0.00303009	0.0425834	-1.81919
ZNF114	2.50606	3.42333	3.58864	0.00304687	0.0426817	-1.82456
SEPT3	2.45896	4.84622	3.58898	0.00304488	0.0426817	-1.82392
PCDHB19P	1.77526	1.77725	3.58798	0.00305084	0.0427015	-1.82583
SGMS2	-1.47811	10.2268	-3.58532	0.00306687	0.0428539	-1.83093
LIMCH1	-1.60658	11.8461	-3.58545	0.00306608	0.0428539	-1.83068
TCF19	1.37194	8.21049	3.58483	0.00306978	0.0428588	-1.83185
L1CAM	2.70533	2.77628	3.58345	0.00307816	0.0429399	-1.8345
DKK1	5.21846	5.46141	3.58026	0.0030975	0.0431735	-1.8406
SNCG	2.80733	9.38989	3.57871	0.00310696	0.0431969	-1.84356
SERPINE2	2.19328	8.43316	3.578	0.00311134	0.0431969	-1.84494
IL18R1	1.86466	5.58737	3.57787	0.00311212	0.0431969	-1.84518
SSTR2	1.71321	3.36492	3.57843	0.0031087	0.0431969	-1.84411
C21orf45	1.22649	7.99636	3.57929	0.00310341	0.0431969	-1.84245
ITGB7	1.63382	7.77574	3.57657	0.00312007	0.0432712	-1.84766
HECTD1	-1.00652	11.3478	-3.57559	0.00312612	0.0433191	-1.84955
SPAG4	1.72546	7.03066	3.57405	0.00313556	0.0434127	-1.85248
MOSC2	-1.33347	8.14127	-3.57365	0.00313808	0.0434127	-1.85326
YKT6	0.910791	11.1627	3.57279	0.00314337	0.0434499	-1.8549
NPIPL3	1.99468	9.70375	3.57162	0.00315061	0.0435139	-1.85714
PRDM12	1.6455	1.68052	3.57073	0.00315611	0.0435537	-1.85883
NKAIN4	2.32856	1.59458	3.56976	0.00316218	0.0435949	-1.8607
TMEM9	-1.30831	12.1165	-3.56941	0.00316431	0.0435949	-1.86136
COL6A1	1.648	11.8259	3.56825	0.00317158	0.043623	-1.86359
NOD1	-1.33421	9.34052	-3.56844	0.00317035	0.043623	-1.86321
RFC2	1.10172	9.39569	3.567	0.00317935	0.0436644	-1.86597
AR	-3.52782	3.6445	-3.56693	0.00317983	0.0436644	-1.86612
APOL1	1.40174	11.0766	3.56587	0.00318645	0.0437194	-1.86814
SPON2	1.95349	8.71957	3.56212	0.00321005	0.0439348	-1.87532
PSPH	1.45227	7.72272	3.56261	0.00320698	0.0439348	-1.87438
KCNS1	-3.41762	2.5242	-3.56214	0.00320993	0.0439348	-1.87528
MFAP5	4.12228	4.09652	3.56031	0.00322151	0.0440194	-1.87878
TOR1AIP2	-1.59843	8.68632	-3.56034	0.0032213	0.0440194	-1.87872
IRS1	2.21127	8.46509	3.55967	0.00322558	0.0440389	-1.88001
STXBP4	-1.24494	6.878	-3.55337	0.0032658	0.0445516	-1.89206
MIAT	2.3102	7.25283	3.55245	0.00327173	0.0445596	-1.89383
NPAS3	-4.69485	4.97487	-3.55253	0.00327121	0.0445596	-1.89367
PPP2R5C	-0.880467	11.2359	-3.55129	0.00327916	0.0446243	-1.89603
C1QC	1.63097	10.4888	3.54844	0.00329763	0.0447968	-1.90149
TPMT	-1.08354	10.1905	-3.54862	0.00329643	0.0447968	-1.90114
SLC26A9	-3.98381	10.3209	-3.54809	0.00329989	0.0447968	-1.90216
FLJ45445	1.94064	7.33265	3.54707	0.00330649	0.04485	-1.9041
LYRM7	-0.84458	7.67251	-3.54577	0.003315	0.044929	-1.9066
TMEM45A	2.53487	7.752	3.54374	0.00332826	0.0449917	-1.91048
SLC7A5P2	2.10159	2.38404	3.54341	0.00333042	0.0449917	-1.91111
TTC30B	-0.85955	7.26404	-3.54352	0.00332969	0.0449917	-1.9109
ALDH9A1	-0.983974	11.0762	-3.54367	0.00332871	0.0449917	-1.91061
PRRX2	3.43771	4.35479	3.54279	0.00333447	0.04501	-1.91229
SEC61G	0.907741	10.2978	3.54206	0.00333929	0.0450386	-1.9137
C19orf38	1.84369	4.18774	3.54101	0.00334618	0.0450951	-1.9157
UBL3	-1.12025	10.7459	-3.54012	0.00335209	0.0451382	-1.91742
HCK	1.17832	7.83991	3.53774	0.0033678	0.0452727	-1.92196
GGT7	-1.49896	8.86759	-3.53797	0.00336626	0.0452727	-1.92152
ARRB1	-1.95462	10.0048	-3.53738	0.00337021	0.0452727	-1.92266
CTSL2	3.03796	5.86209	3.53673	0.00337447	0.0452934	-1.92389
SFTPB	-4.43174	17.2494	-3.53594	0.00337978	0.0453282	-1.92541
RDM1	2.61525	2.38812	3.53079	0.00341421	0.0457532	-1.93527
KBTBD7	-1.81481	6.27791	-3.52904	0.00342599	0.0458742	-1.93862
DFNB59	1.78489	4.1724	3.52857	0.00342915	0.0458796	-1.93951
BRDT	-6.57781	3.71435	-3.52759	0.00343578	0.0459315	-1.94139
BST1	1.24726	5.68139	3.52707	0.00343929	0.0459417	-1.94238
NKD2	1.76008	7.12553	3.52511	0.00345259	0.0460824	-1.94613
TMPO	1.07974	10.6916	3.52351	0.00346348	0.046117	-1.94919
TANC1	-0.90572	10.3434	-3.52385	0.00346118	0.046117	-1.94855
C8orf46	-2.8842	3.52464	-3.52362	0.00346274	0.046117	-1.94898
CDH2	3.28105	3.76415	3.52195	0.00347412	0.0461882	-1.95217
NUP210	1.43151	10.3313	3.52021	0.00348605	0.0461882	-1.9555
DDX55	0.971472	9.17127	3.52131	0.00347849	0.0461882	-1.95339
C16orf57	0.913469	10.7624	3.52042	0.00348462	0.0461882	-1.95511
RSC1A1	-0.894098	7.29749	-3.52017	0.00348628	0.0461882	-1.95557
ST5	-0.982845	10.6495	-3.5199	0.0034882	0.0461882	-1.9561
SLFNL1	-2.93801	4.95503	-3.52083	0.00348176	0.0461882	-1.95431
TCN1	5.50928	4.27588	3.51896	0.00349464	0.0462368	-1.9579
MAP4K1	1.82985	6.82891	3.51797	0.00350145	0.0462535	-1.95979
ALCAM	-1.71568	12.349	-3.5181	0.00350055	0.0462535	-1.95954
TOMM40	1.2213	10.6876	3.51646	0.00351184	0.0462945	-1.96267
CEP70	-1.48206	9.11312	-3.51704	0.00350787	0.0462945	-1.96157
ADH1A	-1.97367	1.81312	-3.51631	0.00351288	0.0462945	-1.96295
LEPREL1	-3.70688	8.80366	-3.51557	0.00351805	0.0463261	-1.96438
SLC15A3	1.20813	8.81689	3.51297	0.00353606	0.0465265	-1.96935
PRSS3	4.27115	3.10368	3.51205	0.00354251	0.0465746	-1.97111
RALGAPA1	-1.2515	8.26863	-3.51108	0.00354931	0.0466273	-1.97298
SBNO2	1.28064	10.7009	3.51054	0.00355304	0.0466395	-1.974
TOB1	-1.54369	11.1126	-3.50955	0.00355997	0.0466938	-1.97589
LTB4R	2.12104	6.80987	3.50842	0.0035679	0.0467077	-1.97805
RANBP1	1.20765	9.96145	3.50821	0.00356943	0.0467077	-1.97847
GPI	1.07819	13.2333	3.5083	0.00356875	0.0467077	-1.97828
WBSCR28	3.37598	2.07753	3.50745	0.00357475	0.0467407	-1.97992
TBC1D2	-1.44357	10.7719	-3.50374	0.00360095	0.0470464	-1.98701
PRKAR2A	-2.02366	7.06882	-3.50138	0.00361776	0.047229	-1.99153
LAG3	2.50516	6.25521	3.50002	0.00362746	0.0473186	-1.99414
PLA2G2D	2.98478	5.24615	3.49895	0.00363505	0.0473806	-1.99617
KCP	2.94547	5.03717	3.49629	0.00365416	0.0475183	-2.00126
NCS1	1.45042	8.15569	3.49706	0.00364862	0.0475183	-1.99979
ZBED3	-1.34262	4.35019	-3.49639	0.00365349	0.0475183	-2.00108
ADAM11	1.74348	1.85316	3.49414	0.00366966	0.0476085	-2.00537
MGC72080	1.39082	7.11506	3.49487	0.00366442	0.0476085	-2.00398
PNMT	-2.9107	2.65447	-3.49416	0.00366957	0.0476085	-2.00535
MARCH3	1.19481	5.60379	3.49373	0.00367266	0.0476105	-2.00616
TFEC	1.42983	5.84647	3.49305	0.00367756	0.0476369	-2.00746
WWC2	-1.24725	8.89969	-3.49193	0.00368571	0.0477055	-2.00961
SERPINC1	-2.73135	1.23592	-3.48962	0.00370251	0.0478857	-2.01402
XIRP1	2.90008	3.26598	3.48851	0.00371057	0.047937	-2.01614
AURKAPS1	1.28906	3.79825	3.4879	0.00371509	0.047937	-2.01732
TM4SF4	-4.4424	4.16846	-3.48809	0.0037137	0.047937	-2.01696
KCNK12	2.42751	1.70658	3.48665	0.00372423	0.0479808	-2.01971
HS6ST2	-2.28442	9.42415	-3.48676	0.00372343	0.0479808	-2.0195
SH2B2	1.68714	5.21407	3.48324	0.00374931	0.0481673	-2.02622
JAK3	1.66201	8.30352	3.48254	0.00375452	0.0481673	-2.02757
SH3BP2	1.2558	9.9049	3.48155	0.00376181	0.0481673	-2.02945
MLKL	1.14708	8.5078	3.48297	0.00375131	0.0481673	-2.02674
TMEM98	-1.40246	10.1328	-3.48207	0.00375799	0.0481673	-2.02847
ALDH3A2	-1.98437	12.5458	-3.48357	0.00374693	0.0481673	-2.0256
GPR39	-2.80886	9.58714	-3.48177	0.00376024	0.0481673	-2.02905
LRRK2	-3.57967	9.33138	-3.48181	0.00375994	0.0481673	-2.02897
NCSTN	-0.935673	12.1236	-3.48113	0.00376496	0.0481708	-2.03027
TCTEX1D2	1.77193	6.52067	3.47934	0.00377826	0.0482669	-2.03369
ACTN1	0.980486	11.2177	3.47971	0.00377547	0.0482669	-2.03297
SLC14A2	-6.28688	5.16225	-3.47867	0.00378321	0.0482931	-2.03496
FLNC	2.82707	7.65912	3.47728	0.0037936	0.0483887	-2.03762
MYRIP	-2.95932	4.89366	-3.47628	0.00380109	0.0484471	-2.03954
KIF18A	1.39404	6.82528	3.47528	0.0038086	0.0485059	-2.04146
C1orf201	-0.852972	7.81731	-3.47418	0.00381689	0.0485743	-2.04356
LOC127841	1.99104	1.54626	3.47084	0.00384203	0.0486389	-2.04994
ASB2	1.59518	4.9339	3.47172	0.0038354	0.0486389	-2.04826
ST8SIA4	1.58593	8.51957	3.47129	0.00383864	0.0486389	-2.04908
PAFAH1B3	1.50507	9.82062	3.47172	0.00383542	0.0486389	-2.04827
PMS2L5	0.902624	5.74771	3.47285	0.00382688	0.0486389	-2.0461
TMEM167B	-0.784762	10.0091	-3.4708	0.00384237	0.0486389	-2.05002
DUOX1	-2.7074	9.52008	-3.47102	0.00384068	0.0486389	-2.0496
FCRL2	2.38033	3.64684	3.46983	0.00384974	0.0486952	-2.05188
DOK5	3.03044	4.26007	3.46869	0.00385834	0.0486998	-2.05405
GLIPR2	1.32458	8.31023	3.46914	0.00385495	0.0486998	-2.0532
POLH	-0.966775	8.82849	-3.46863	0.00385885	0.0486998	-2.05418
FHL2	2.54021	9.3684	3.46699	0.00387133	0.0487679	-2.05731
BUB3	0.839916	10.8787	3.46677	0.00387302	0.0487679	-2.05774
SENP8	-1.22683	5.72129	-3.46745	0.00386779	0.0487679	-2.05642
SYCE2	2.03008	2.51908	3.4663	0.00387661	0.0487763	-2.05863
FAM57B	2.65476	1.6337	3.46493	0.00388705	0.0488708	-2.06125
DOHH	0.825765	8.06762	3.46422	0.00389252	0.0488794	-2.06261
TMEM9B	-0.818657	10.5891	-3.46374	0.00389615	0.0488794	-2.06351
KCNJ8	-2.24639	8.11425	-3.4637	0.00389652	0.0488794	-2.06361
CD163L1	2.01615	6.01944	3.46326	0.00389985	0.0488844	-2.06444
IMPACT	-0.779368	9.49838	-3.46211	0.00390873	0.0489368	-2.06664
LANCL3	-2.47869	3.12572	-3.46196	0.0039099	0.0489368	-2.06693
HOXA3	2.72892	5.89677	3.46043	0.00392166	0.0489457	-2.06985
MYH3	2.21704	3.59249	3.45772	0.00394266	0.0489457	-2.07503
TRAF1	1.29176	8.05331	3.4596	0.00392806	0.0489457	-2.07143
METRNL	1.27281	8.96827	3.45859	0.00393594	0.0489457	-2.07337
DUSP2	1.2515	6.84363	3.46028	0.00392281	0.0489457	-2.07013
DTYMK	1.23242	9.57589	3.45665	0.00395096	0.0489457	-2.07707
ATAD3B	1.04731	9.15643	3.45656	0.00395168	0.0489457	-2.07725
SRM	1.02618	10.3879	3.4598	0.00392657	0.0489457	-2.07106
TEX2	-0.803832	9.69158	-3.45738	0.00394534	0.0489457	-2.07569
TET2	-1.1165	8.83713	-3.45827	0.00393837	0.0489457	-2.07398
ZNF396	-1.41913	5.56153	-3.45696	0.00394857	0.0489457	-2.07649
RPS6KA5	-1.50239	6.02492	-3.4586	0.00393582	0.0489457	-2.07335
C1orf183	-1.79416	4.4848	-3.4587	0.00393506	0.0489457	-2.07316
PCDP1	-2.60262	6.52875	-3.45768	0.00394297	0.0489457	-2.07511
DDX54	0.861839	11.1703	3.45568	0.00395855	0.0489944	-2.07893
VAV1	1.88679	7.46549	3.45507	0.0039633	0.0490169	-2.0801
ARL6IP1	1.23522	12.4725	3.45432	0.00396917	0.0490531	-2.08153
FUT6	2.8859	6.26154	3.45281	0.00398102	0.0491113	-2.08443
ISG15	2.42116	9.87677	3.45266	0.00398218	0.0491113	-2.08471
MIR155HG	1.5999	3.97446	3.45259	0.00398271	0.0491113	-2.08484
C2orf82	2.1832	1.38889	3.45059	0.00399847	0.0491937	-2.08867
LGALS9C	2.10926	4.86165	3.45024	0.00400119	0.0491937	-2.08933
PA2G4P4	1.22361	6.22556	3.45049	0.00399922	0.0491937	-2.08885
PAM	-1.67804	12.0513	-3.45122	0.00399351	0.0491937	-2.08747
IGF2BP3	3.36419	6.62526	3.4494	0.00400784	0.0492088	-2.09094
FGR	1.34228	7.54294	3.44934	0.00400832	0.0492088	-2.09106
CXCR5	2.22272	4.59407	3.44826	0.00401687	0.0492776	-2.09312
LRMP	1.23225	5.70191	3.44733	0.00402428	0.0492959	-2.09491
LRAT	-2.56173	5.20357	-3.44766	0.0040216	0.0492959	-2.09427
SOCS1	1.67202	6.53356	3.44537	0.00403985	0.0494504	-2.09866
NSUN4	-0.771608	9.13428	-3.44438	0.00404773	0.0495104	-2.10055
APPBP2	-0.866941	9.61849	-3.44283	0.00406008	0.0495526	-2.1035
SPHAR	-1.35044	7.11755	-3.44295	0.00405912	0.0495526	-2.10328
NR3C1	-1.59821	10.6706	-3.44323	0.00405691	0.0495526	-2.10275
SHMT2	1.51787	11.3053	3.4414	0.00407159	0.0496457	-2.10625
RAP1GAP	-2.06867	11.7109	-3.44114	0.00407367	0.0496457	-2.10674
NVL	-0.876461	9.26864	-3.44041	0.0040795	0.0496805	-2.10813
FCGR1A	2.11486	6.00485	3.44001	0.00408274	0.0496837	-2.1089
MEX3A	1.93731	8.11373	3.43727	0.00410485	0.0499164	-2.11414
RANBP9	-1.04592	10.4688	-3.4352	0.00412162	0.0500473	-2.1181
SFTA3	-4.0273	10.5902	-3.43536	0.0041203	0.0500473	-2.11779
POR	1.00448	11.642	3.43436	0.00412843	0.0500936	-2.1197
TRPM2	2.22738	7.60043	3.43384	0.00413271	0.0501091	-2.1207
SPOCD1	2.78253	6.3439	3.43125	0.00415385	0.0501831	-2.12565
RLTPR	2.19316	6.03955	3.43242	0.00414428	0.0501831	-2.12341
INCENP	1.25779	8.41721	3.4318	0.00414936	0.0501831	-2.1246
FRZB	-1.05942	7.44933	-3.43198	0.00414784	0.0501831	-2.12425
DDAH1	-1.48656	10.9697	-3.43143	0.00415236	0.0501831	-2.1253
PPAT	1.01696	8.09673	3.4303	0.00416163	0.050213	-2.12747
SLC25A4	-1.20779	9.79959	-3.43021	0.00416234	0.050213	-2.12763
LOC221442	2.53105	3.82932	3.42928	0.00417002	0.0502329	-2.12942
SLC3A2	1.02237	12.3758	3.42947	0.00416844	0.0502329	-2.12905
SECISBP2L	-2.58709	10.8435	-3.42649	0.00419302	0.0504735	-2.13475
SMAD9	-2.52929	4.29411	-3.42608	0.00419638	0.0504776	-2.13553
FAM184B	-3.07625	2.63088	-3.42543	0.00420175	0.0505057	-2.13677
TRPC3	-2.41953	3.63587	-3.42254	0.00422579	0.0507582	-2.1423
CXCR3	2.18162	6.38103	3.41978	0.00424879	0.0508383	-2.14756
CD7	2.0983	7.26048	3.41955	0.00425075	0.0508383	-2.14801
POU2F2	1.48281	6.21597	3.42084	0.00423996	0.0508383	-2.14555
FAM100B	1.0175	10.3362	3.42036	0.00424396	0.0508383	-2.14646
KLHL12	-0.963988	10.2617	-3.41971	0.00424944	0.0508383	-2.14771
C2	-1.77014	11.929	-3.42127	0.00423638	0.0508383	-2.14473
GPBP1L1	-0.75225	11.2763	-3.41917	0.00425391	0.0508397	-2.14873
GALNT14	2.04097	8.43209	3.41846	0.00425988	0.0508746	-2.15009
CCDC17	2.75165	4.64716	3.41537	0.00428593	0.0511491	-2.156
TOM1L2	-1.06776	9.82149	-3.41469	0.00429166	0.0511809	-2.1573
ARRDC5	1.84213	1.43024	3.41389	0.00429845	0.0512253	-2.15883
SLC11A1	1.95165	8.04619	3.41171	0.00431698	0.0513726	-2.163
IFT140	-1.01971	9.20795	-3.41185	0.0043158	0.0513726	-2.16273
CYTH4	1.24755	7.66757	3.40936	0.004337	0.0514373	-2.16748
PIK3R1	-0.997049	9.26848	-3.41057	0.00432664	0.0514373	-2.16517
SLC40A1	-1.25306	10.8742	-3.40999	0.00433166	0.0514373	-2.16629
KDM1B	-1.40444	8.96652	-3.40927	0.00433782	0.0514373	-2.16767
TDRD10	-2.89714	4.92764	-3.40948	0.00433599	0.0514373	-2.16726
TMEM125	-1.45512	11.0205	-3.40774	0.00435089	0.0515555	-2.17058
TNFAIP8L2	1.51031	5.99735	3.40612	0.00436483	0.0516107	-2.17368
PTPN21	-1.86714	8.11873	-3.40676	0.00435928	0.0516107	-2.17245
ABCC9	-1.88398	7.6232	-3.4064	0.00436237	0.0516107	-2.17314
ZNF768	0.747999	10.0571	3.40489	0.00437544	0.0516996	-2.17604
SNAP47	-0.849375	9.61268	-3.40298	0.00439188	0.0518205	-2.17967
MED21	-0.85099	8.95601	-3.40322	0.00438983	0.0518205	-2.17922
DAZAP1	0.706847	10.9546	3.4008	0.00441083	0.0518972	-2.18384
STX6	-0.983711	10.6369	-3.40108	0.0044084	0.0518972	-2.18331
C5orf41	-1.2545	7.70245	-3.40143	0.00440534	0.0518972	-2.18264
HOMER2	-1.64077	7.57755	-3.40112	0.00440809	0.0518972	-2.18324
LY96	1.50457	7.33991	3.39863	0.00442979	0.0520836	-2.188
VOPP1	0.878887	10.1073	3.39787	0.00443641	0.0521247	-2.18945
C19orf48	1.16588	10.0917	3.39746	0.00443999	0.0521301	-2.19023
CPT2	-0.955487	9.67046	-3.39522	0.00445964	0.0523239	-2.19451
MAP3K14	1.00858	8.2393	3.39422	0.00446845	0.0523905	-2.19642
ARL8B	-0.800247	11.1859	-3.39333	0.0044763	0.0524456	-2.19812
PCNA	1.09144	10.9468	3.39186	0.00448929	0.0525431	-2.20093
PRSS12	-3.37363	6.7882	-3.39168	0.00449092	0.0525431	-2.20128
LOC152225	2.03389	1.41324	3.39091	0.00449771	0.0525857	-2.20274
NKPD1	2.07869	2.32066	3.38877	0.00451676	0.0526608	-2.20684
CDC42EP2	1.39367	8.16072	3.3892	0.00451286	0.0526608	-2.206
TUBA8	1.22471	4.5166	3.38908	0.00451398	0.0526608	-2.20624
TM7SF3	-1.53353	10.7252	-3.38956	0.00450966	0.0526608	-2.20531
BTNL9	-1.93123	5.97672	-3.38712	0.00453149	0.0527956	-2.20999
MGC14436	2.54677	2.05054	3.38229	0.00457478	0.0529776	-2.2192
FBXO41	2.15215	7.02303	3.38207	0.00457684	0.0529776	-2.21964
BRIP1	2.00571	5.10641	3.37976	0.00459772	0.0529776	-2.22405
RRN3P1	1.89433	4.54979	3.38317	0.00456689	0.0529776	-2.21753
MYO7A	1.43221	7.96484	3.38371	0.00456206	0.0529776	-2.21651
ALKBH2	1.38051	7.99391	3.38272	0.00457094	0.0529776	-2.21839
DONSON	1.32592	7.84456	3.38193	0.00457804	0.0529776	-2.21989
THOC4	1.15383	10.1199	3.38136	0.00458323	0.0529776	-2.22099
TIMELESS	1.05602	9.84185	3.38131	0.00458368	0.0529776	-2.22109
NRIP1	1.02949	9.32308	3.38121	0.00458454	0.0529776	-2.22127
C4orf46	0.893504	7.40514	3.38104	0.00458615	0.0529776	-2.22161
TCOF1	0.783822	10.413	3.38474	0.00455281	0.0529776	-2.21454
ZNF644	-0.697903	9.52677	-3.37974	0.00459791	0.0529776	-2.22409
ARHGEF2	-0.949949	11.2001	-3.38039	0.00459203	0.0529776	-2.22285
MREG	-1.04952	9.30329	-3.37994	0.0045961	0.0529776	-2.22371
IPP	-1.30027	7.28758	-3.38084	0.00458792	0.0529776	-2.22198
LIMK1	1.29825	10.6772	3.37822	0.00461173	0.0531001	-2.22699
C15orf59	-2.5671	4.0986	-3.37679	0.00462475	0.0532134	-2.22973
PRSS53	1.71717	5.29468	3.37577	0.00463405	0.0532479	-2.23167
TAP2	1.26913	10.3603	3.3757	0.00463464	0.0532479	-2.23179
GPR160	-1.84782	9.42113	-3.37541	0.00463733	0.0532479	-2.23236
ZNF541	-2.20563	3.15657	-3.37491	0.00464194	0.0532641	-2.23332
SOX13	-1.24729	9.55515	-3.37435	0.00464705	0.0532862	-2.23438
STAMBPL1	1.6009	6.62611	3.37326	0.00465705	0.0533221	-2.23647
CORO1A	1.44683	9.7782	3.37261	0.00466297	0.0533221	-2.2377
TMEM44	1.2829	7.87557	3.37301	0.00465935	0.0533221	-2.23694
PUS10	-1.18998	7.6551	-3.37264	0.00466277	0.0533221	-2.23765
AIF1	1.13988	8.0409	3.37108	0.0046771	0.0534471	-2.24063
B3GNT4	2.83321	3.60339	3.37036	0.00468376	0.05345	-2.242
COL6A6	-2.44999	5.5933	-3.37058	0.00468168	0.05345	-2.24157
ABHD14A	-1.46913	8.98398	-3.36871	0.00469903	0.0535582	-2.24516
PDE1A	-2.31708	6.09915	-3.36864	0.00469966	0.0535582	-2.24529
SASH3	1.18956	7.93726	3.36823	0.00470349	0.0535652	-2.24607
SIRPA	1.52832	8.95904	3.36644	0.00472005	0.0537092	-2.24948
ANKDD1A	1.10986	5.93929	3.36583	0.00472579	0.0537092	-2.25065
SHMT1	-0.989077	10.2859	-3.36613	0.00472297	0.0537092	-2.25008
MBTPS1	-0.732732	11.785	-3.36456	0.00473759	0.0538066	-2.25307
C16orf79	1.82849	4.69372	3.36403	0.0047426	0.0538269	-2.25409
PMAIP1	2.19822	7.6367	3.36222	0.00475954	0.0539457	-2.25754
CD24	1.82382	12.125	3.36249	0.00475705	0.0539457	-2.25704
CHP	-1.4513	12.419	-3.36118	0.0047693	0.0540197	-2.25953
KIF3A	-1.11477	8.30613	-3.35971	0.00478319	0.0541402	-2.26234
SPRY2	-1.16495	8.86935	-3.35917	0.00478825	0.0541608	-2.26337
DNAJC2	0.864499	9.4855	3.35835	0.00479606	0.0541756	-2.26494
NBPF3	-1.82446	6.40732	-3.35846	0.00479499	0.0541756	-2.26473
TUBB2A	2.04694	8.80795	3.35799	0.0047994	0.0541767	-2.26562
PRSS50	3.76525	3.50798	3.35601	0.00481824	0.0542525	-2.26941
WFDC10B	2.7377	2.32249	3.35549	0.00482319	0.0542525	-2.2704
IL21R	1.47116	6.07252	3.35587	0.00481952	0.0542525	-2.26967
CDK4	1.1082	11.3739	3.356	0.00481833	0.0542525	-2.26943
ELK1	0.880696	9.2586	3.35523	0.00482563	0.0542525	-2.27089
TM2D1	-0.899428	8.43371	-3.35634	0.0048151	0.0542525	-2.26878
GPR133	-3.32887	9.439	-3.35416	0.00483579	0.0543302	-2.27293
SFXN4	0.976987	9.47292	3.35226	0.00485397	0.0544472	-2.27656
NARF	0.965081	10.4014	3.35205	0.004856	0.0544472	-2.27697
ZBTB47	0.949036	7.83895	3.35257	0.00485096	0.0544472	-2.27596
MAP3K10	1.25811	8.16008	3.3515	0.0048613	0.0544701	-2.27802
CNTD2	2.91649	5.20271	3.34816	0.00489337	0.0547006	-2.28438
C19orf23	1.95696	4.26623	3.3489	0.00488629	0.0547006	-2.28298
MFAP1	-0.707011	9.70307	-3.34865	0.00488867	0.0547006	-2.28346
TNS1	-1.41708	11.9723	-3.34799	0.00489499	0.0547006	-2.28471
HES6	1.78672	8.32216	3.34728	0.00490193	0.0547415	-2.28608
BEST1	1.42027	4.4888	3.34539	0.00492023	0.0549092	-2.28968
SLC25A42	-1.16548	7.75625	-3.34501	0.00492386	0.0549129	-2.2904
NDFIP1	-0.940407	11.589	-3.3444	0.00492978	0.0549422	-2.29156
AMFR	1.03248	10.7085	3.34259	0.00494746	0.0549923	-2.29502
FDXACB1	-1.06719	5.85649	-3.34289	0.00494451	0.0549923	-2.29445
ATRNL1	-1.40427	1.05869	-3.34268	0.00494654	0.0549923	-2.29484
NIPAL2	-1.73251	6.93067	-3.34342	0.00493934	0.0549923	-2.29343
KCNG1	1.91945	1.43944	3.34121	0.00496098	0.0550257	-2.29766
TRIP10	1.17158	10.1566	3.3406	0.00496695	0.0550257	-2.29883
SEC61A2	1.11473	6.8307	3.34151	0.00495803	0.0550257	-2.29709
PPP3CA	-1.07881	10.3717	-3.34096	0.00496334	0.0550257	-2.29813
ITPR1	-1.75747	9.09718	-3.3407	0.00496591	0.0550257	-2.29863
CHST6	3.32869	5.63244	3.33882	0.00498442	0.0550729	-2.30223
ASAP1	1.3542	9.45081	3.33946	0.00497807	0.0550729	-2.30099
FAM188A	-1.17829	8.33018	-3.339	0.00498263	0.0550729	-2.30188
CDON	-2.03815	6.98704	-3.33921	0.00498059	0.0550729	-2.30148
APOE	2.18471	11.414	3.33806	0.00499189	0.0550825	-2.30367
PATL2	1.61455	3.3897	3.33819	0.00499055	0.0550825	-2.30342
TMC8	1.52484	8.61834	3.33753	0.00499712	0.0551037	-2.30469
HEXB	-1.18118	11.264	-3.33709	0.0050014	0.0551145	-2.30552
TMED10	-0.846373	13.0196	-3.33435	0.00502854	0.055377	-2.31075
RNF125	-1.28766	7.12975	-3.33269	0.00504506	0.0555223	-2.31393
DPY19L2	2.27663	3.06394	3.33204	0.00505152	0.0555568	-2.31516
ORMDL3	-0.874733	11.4076	-3.33085	0.00506339	0.0556506	-2.31743
GPR97	3.4549	4.15703	3.32767	0.00509521	0.0558109	-2.32349
TNF	2.03527	3.65031	3.32772	0.00509469	0.0558109	-2.32339
SEMA5B	1.95563	3.9089	3.32714	0.00510056	0.0558109	-2.32451
NBL1	1.78302	11.0178	3.32827	0.00508916	0.0558109	-2.32234
LRRC25	1.13646	6.32959	3.32788	0.00509314	0.0558109	-2.3231
MSLN	-4.47256	12.9195	-3.32743	0.00509763	0.0558109	-2.32395
TMEM59L	-4.53086	7.2144	-3.32706	0.00510139	0.0558109	-2.32467
TUBA4A	1.23346	11.2163	3.32641	0.00510794	0.0558459	-2.32591
FAM136A	1.02389	10.2021	3.3252	0.00512015	0.0559062	-2.32822
TRIM71	-2.57574	1.42011	-3.32553	0.00511681	0.0559062	-2.32758
MMP3	3.73222	2.87028	3.32477	0.00512445	0.0559165	-2.32903
CA9	4.20802	4.08291	3.32354	0.00513689	0.0559817	-2.33137
BPNT1	-1.0297	9.86243	-3.32352	0.00513714	0.0559817	-2.33142
LOC349114	1.36193	6.97749	3.32271	0.0051453	0.0560341	-2.33296
OASL	3.27639	6.72887	3.32235	0.00514902	0.0560379	-2.33365
NKX3-2	2.05091	1.52034	3.32079	0.00516483	0.0560637	-2.33662
LRFN4	1.99028	8.41585	3.32109	0.00516177	0.0560637	-2.33604
CLMN	1.63928	8.04383	3.32088	0.00516399	0.0560637	-2.33646
CRLF1	-4.90776	9.27419	-3.32141	0.00515852	0.0560637	-2.33544
SPPL2B	1.25037	9.68102	3.31945	0.00517855	0.0561032	-2.33918
RNF34	0.852339	9.16251	3.31982	0.00517478	0.0561032	-2.33848
PTPRU	-2.3888	10.1334	-3.3196	0.005177	0.0561032	-2.3389
SFRS8	0.866084	9.92354	3.3167	0.0052067	0.0563716	-2.34443
CD37	1.18387	8.42879	3.3158	0.00521591	0.0564347	-2.34614
PHEX	2.32049	3.08499	3.31301	0.00524477	0.0565667	-2.35147
MC1R	1.86446	7.54986	3.31391	0.00523542	0.0565667	-2.34975
SWAP70	-0.988891	10.8103	-3.31357	0.00523895	0.0565667	-2.3504
PTK7	-1.4515	11.2106	-3.31302	0.00524462	0.0565667	-2.35144
MUC1	-1.79567	14.4951	-3.31277	0.00524727	0.0565667	-2.35193
HIPK3	-1.88934	8.69641	-3.31265	0.00524846	0.0565667	-2.35215
C4orf12	-1.45391	3.68195	-3.31024	0.00527346	0.0567995	-2.35675
KLHL6	1.37079	7.00692	3.30884	0.00528805	0.0568832	-2.35942
TSC22D3	-1.84548	11.7934	-3.30885	0.00528801	0.0568832	-2.35941
HAS1	1.95241	1.61406	3.30743	0.00530284	0.0568837	-2.36212
FIGNL1	1.21206	7.58721	3.30792	0.00529772	0.0568837	-2.36118
MPP5	-1.01332	9.42394	-3.30696	0.00530769	0.0568837	-2.363
ERMAP	-1.03311	8.16445	-3.30791	0.00529775	0.0568837	-2.36119
EVPLL	-1.26114	6.82636	-3.30688	0.00530855	0.0568837	-2.36316
LIMD1	-1.62022	10.6554	-3.30707	0.00530652	0.0568837	-2.36279
C1orf88	-2.08591	7.74916	-3.30597	0.00531809	0.0569493	-2.36489
HOXB6	3.28822	7.22405	3.30337	0.00534542	0.0572052	-2.36985
AQP9	1.91066	5.70729	3.30286	0.00535085	0.0572266	-2.37083
MBNL1	-0.907653	11.8358	-3.30033	0.00537756	0.0574754	-2.37564
RCHY1	-0.771835	8.55733	-3.29683	0.00541487	0.0578002	-2.38232
FAM117A	-1.26396	8.73595	-3.29695	0.00541356	0.0578002	-2.38209
IL2RB	1.62933	7.87913	3.29632	0.00542034	0.0578216	-2.3833
BRIX1	1.00164	9.87458	3.29405	0.00544462	0.0580434	-2.38762
SFRP2	3.57629	9.44524	3.29282	0.0054579	0.058053	-2.38997
LOC606724	1.62644	5.19506	3.29335	0.00545215	0.058053	-2.38896
KIF13A	-1.61008	9.19433	-3.29268	0.00545943	0.058053	-2.39024
ATP6V1C2	-1.81218	7.7988	-3.29296	0.00545641	0.058053	-2.38971
C19orf22	0.950412	10.9601	3.2918	0.00546889	0.0580796	-2.39192
FAM188B	-0.808129	7.445	-3.29204	0.0054663	0.0580796	-2.39146
SMAD4	-1.00521	10.2256	-3.29013	0.0054869	0.0582337	-2.39509
KCTD5	0.999999	9.81662	3.28849	0.00550473	0.058359	-2.39823
TSNAX	-1.19701	10.4603	-3.2884	0.00550569	0.058359	-2.3984
HNRNPAB	0.982278	11.7191	3.2859	0.00553289	0.05861	-2.40316
FAM172A	-0.976187	8.35625	-3.28524	0.00554007	0.0586488	-2.40441
CDCA4	1.3444	8.50364	3.28327	0.00556164	0.0588399	-2.40817
COL22A1	3.60853	3.74657	3.28183	0.0055775	0.0588956	-2.41092
HECW2	-1.34931	8.27589	-3.28233	0.00557206	0.0588956	-2.40997
MASP1	-2.07773	4.69311	-3.28192	0.00557651	0.0588956	-2.41074
ADAM19	1.91052	8.06426	3.28012	0.00559636	0.0590329	-2.41418
ZYX	1.04802	11.4239	3.28001	0.00559758	0.0590329	-2.41439
VWDE	3.21107	4.84839	3.27934	0.005605	0.0590738	-2.41567
RGS1	1.65747	9.32162	3.27664	0.00563494	0.0593518	-2.42081
LARP6	2.48535	6.10393	3.276	0.00564207	0.0593894	-2.42203
CD19	2.65544	4.77895	3.2751	0.00565203	0.0594194	-2.42374
MCM8	1.15095	7.67705	3.27542	0.00564853	0.0594194	-2.42314
GAPDH	1.33621	15.8824	3.27436	0.00566038	0.0594696	-2.42516
HSPB7	-1.37528	6.03505	-3.27097	0.00569836	0.059831	-2.43162
TMEM150B	2.34834	3.37978	3.26993	0.00570996	0.0599151	-2.43359
C21orf49	-1.51443	2.54289	-3.26957	0.0057141	0.0599208	-2.43429
C2orf28	-0.928603	11.7603	-3.26909	0.00571954	0.0599402	-2.43521
C14orf126	-0.779549	8.4354	-3.26853	0.00572576	0.0599459	-2.43626
HSPA5	-0.934965	14.4586	-3.2684	0.00572727	0.0599459	-2.43651
KLHL5	1.28471	9.23634	3.26764	0.00573589	0.0599985	-2.43796
GNB3	2.24665	3.06021	3.26711	0.00574189	0.0600236	-2.43897
UGT2B7	1.7795	1.20165	3.26623	0.00575184	0.0600899	-2.44064
DSN1	0.791836	8.47668	3.2654	0.00576127	0.0601508	-2.44223
PKP3	0.871081	11.1834	3.26476	0.00576851	0.0601888	-2.44344
TTYH3	1.21196	10.7872	3.26437	0.00577302	0.0601982	-2.44419
CKS1B	1.46179	9.86172	3.2634	0.00578404	0.0602754	-2.44604
ZNF519	1.26946	4.59619	3.26217	0.0057981	0.0603784	-2.44838
RASSF4	1.20566	9.75517	3.2619	0.00580116	0.0603784	-2.44889
PHKB	-0.914855	10.8958	-3.26093	0.0058123	0.0604566	-2.45074
SIGLEC15	1.99647	1.32626	3.25869	0.00583802	0.0605803	-2.455
DZIP1L	1.9838	5.27593	3.25904	0.00583407	0.0605803	-2.45435
PGS1	-0.739001	9.53259	-3.25854	0.00583976	0.0605803	-2.45529
POLK	-1.06056	8.32717	-3.25886	0.00583605	0.0605803	-2.45468
NXT2	-1.19207	9.16585	-3.25822	0.00584352	0.0605803	-2.45591
CLOCK	-1.21352	7.83918	-3.25769	0.00584961	0.0605803	-2.45692
SLC7A10	-3.97483	2.95826	-3.25793	0.00584685	0.0605803	-2.45646
PIK3AP1	1.36317	7.74736	3.25358	0.00589716	0.060997	-2.46473
IARS2	-0.853647	11.9262	-3.25384	0.0058942	0.060997	-2.46425
RNASE1	-2.34387	12.9262	-3.25114	0.00592565	0.0612537	-2.46938
ADM	2.42597	7.72138	3.24998	0.00593924	0.0612907	-2.4716
FNBP1	0.925594	9.63345	3.24997	0.00593936	0.0612907	-2.47162
SKP1	-0.960923	12.1889	-3.24989	0.00594025	0.0612907	-2.47176
METTL14	-0.940899	7.70051	-3.24915	0.00594895	0.0613342	-2.47317
PACSIN2	-1.41088	10.5887	-3.24891	0.00595181	0.0613342	-2.47364
SIRPG	1.94928	5.15001	3.24821	0.00596007	0.0613435	-2.47498
F11R	-0.937358	13.0308	-3.24838	0.00595807	0.0613435	-2.47465
KBTBD3	-1.40193	6.45038	-3.24687	0.00597574	0.0614669	-2.47751
RTKN	0.963574	9.71854	3.24627	0.00598287	0.0615023	-2.47866
RSPO3	3.94221	5.83523	3.24595	0.00598664	0.0615031	-2.47927
CRELD1	-1.43339	9.28655	-3.24321	0.0060191	0.0617986	-2.48449
ZNF778	-1.14037	6.64263	-3.24201	0.00603334	0.0619067	-2.48677
E2F4	0.715829	10.5297	3.23942	0.00606431	0.062148	-2.49171
GEM	-1.83797	9.8759	-3.23944	0.00606406	0.062148	-2.49167
MED18	-0.783038	8.26953	-3.23839	0.00607657	0.0622355	-2.49366
SCAPER	-1.55691	7.72481	-3.23757	0.00608651	0.062299	-2.49523
SFTA2	-2.83137	11.4822	-3.23712	0.00609187	0.0623156	-2.49608
BAT5	-0.790397	10.1915	-3.23666	0.00609743	0.0623342	-2.49696
MAN2B2	-1.16043	10.8243	-3.2359	0.00610651	0.0623889	-2.4984
KLHL36	0.913791	8.2471	3.23336	0.00613723	0.0626643	-2.50324
GPR18	1.76679	3.21632	3.23064	0.00617019	0.0628884	-2.50841
DGKZ	0.833315	9.45999	3.23011	0.00617675	0.0628884	-2.50943
KIAA1609	0.821303	9.11751	3.23	0.00617802	0.0628884	-2.50963
EPC2	-0.95067	9.01612	-3.23111	0.00616449	0.0628884	-2.50751
CCNG1	-1.48084	10.3014	-3.23022	0.00617536	0.0628884	-2.50921
LRBA	-0.978019	10.8029	-3.22958	0.00618317	0.0629024	-2.51043
PHYHIP	2.21194	4.06685	3.22847	0.00619672	0.0629605	-2.51254
TBC1D10C	1.73087	6.7154	3.22876	0.0061932	0.0629605	-2.512
CEPT1	-0.786528	8.81152	-3.22818	0.0062002	0.0629605	-2.51309
NCCRP1	3.93695	4.6172	3.22714	0.00621294	0.0630117	-2.51507
FOXP3	1.49039	5.40676	3.22654	0.00622035	0.0630117	-2.51621
COPS4	-0.827948	9.05262	-3.22736	0.00621033	0.0630117	-2.51466
CXCL16	-1.56392	11.3926	-3.22663	0.00621924	0.0630117	-2.51604
NR1I3	1.3143	2.98004	3.22588	0.00622842	0.0630552	-2.51746
METTL11A	0.858192	8.98725	3.22544	0.00623387	0.0630721	-2.51831
TNC	3.28094	9.53414	3.22502	0.00623899	0.0630856	-2.5191
ADI1	-0.988399	11.9056	-3.22311	0.00626261	0.0632862	-2.52275
DVL3	0.808017	10.9	3.22038	0.00629643	0.0635894	-2.52794
HIGD1B	-1.42264	5.09821	-3.21911	0.00631224	0.0637105	-2.53036
TYROBP	1.57998	9.39273	3.21855	0.00631917	0.0637418	-2.53141
MS4A6A	1.09048	8.60709	3.21797	0.00632638	0.06375	-2.53251
SLC15A2	-1.93471	7.80569	-3.21787	0.00632762	0.06375	-2.5327
LOC100270710	1.67039	8.18999	3.21728	0.00633497	0.0637855	-2.53382
TMEM120B	1.20242	9.18705	3.21686	0.00634031	0.0638008	-2.53463
RASL10A	1.68945	2.27678	3.21596	0.0063516	0.0638758	-2.53635
DNAL1	-0.764111	8.54421	-3.21495	0.00636416	0.0639636	-2.53825
FOXP1	-0.94287	10.5803	-3.21442	0.00637088	0.0639926	-2.53927
APOL2	1.19805	9.78501	3.21398	0.0063764	0.0639934	-2.54011
ATG4C	-0.666875	7.32354	-3.2138	0.00637863	0.0639934	-2.54045
LGTN	-0.92957	10.4841	-3.21242	0.00639603	0.0641294	-2.54307
KIF3C	2.25098	7.72502	3.2115	0.00640769	0.0641307	-2.54483
EMP3	1.69609	8.68984	3.21155	0.00640706	0.0641307	-2.54473
RSPO2	-2.76364	2.60553	-3.21198	0.0064016	0.0641307	-2.54391
SLC7A8	-2.19041	10.5492	-3.20869	0.00644331	0.0644485	-2.55017
ATOH8	-2.29726	9.61897	-3.20834	0.00644772	0.064454	-2.55083
KIF4B	2.02919	2.03992	3.2072	0.00646226	0.0644834	-2.553
ATL2	-1.10895	11.1166	-3.20761	0.00645701	0.0644834	-2.55222
WFDC12	-5.73419	2.42902	-3.20736	0.00646019	0.0644834	-2.55269
KBTBD4	-1.12565	7.80959	-3.20676	0.0064679	0.0645011	-2.55384
DHX40	-0.729724	10.0918	-3.20508	0.0064894	0.0646769	-2.55704
BRCA2	1.95208	5.83391	3.20233	0.00652462	0.0649891	-2.56226
NRN1L	-1.3373	3.05378	-3.2015	0.00653537	0.0650573	-2.56384
BBS10	-1.16439	8.41877	-3.2009	0.00654311	0.0650955	-2.56499
GFAP	3.05243	1.87842	3.19967	0.00655901	0.0652149	-2.56733
IFNE	2.61884	1.6116	3.19863	0.00657239	0.065309	-2.56929
MESDC1	1.22027	9.02903	3.19682	0.00659598	0.0654265	-2.57274
NCOA4	-0.7627	11.8844	-3.19706	0.00659284	0.0654265	-2.57228
CNNM3	-0.813009	10.0736	-3.19726	0.00659027	0.0654265	-2.57191
RSAD1	-0.669048	9.50692	-3.19495	0.00662031	0.0656288	-2.57629
ST13	-0.72845	12.0522	-3.19141	0.00666668	0.0660492	-2.58301
C8orf85	-3.46889	3.77612	-3.18997	0.00668562	0.0661975	-2.58575
KRT14	3.10665	1.91178	3.18906	0.00669768	0.06621	-2.58748
LOC338799	1.91328	7.64033	3.18906	0.00669767	0.06621	-2.58748
YPEL5	-0.940849	11.4665	-3.18898	0.00669878	0.06621	-2.58764
ROBO3	1.84196	5.2709	3.18772	0.00671542	0.0662348	-2.59003
TXNDC3	1.57366	1.03819	3.18731	0.00672086	0.0662348	-2.59081
RAB35	0.709895	10.2154	3.18729	0.00672114	0.0662348	-2.59085
AKAP6	-1.48856	6.56697	-3.18744	0.00671905	0.0662348	-2.59055
EMP2	-1.67646	12.5857	-3.18748	0.00671858	0.0662348	-2.59048
PDCD4	-0.884282	10.4887	-3.18679	0.00672777	0.0662609	-2.5918
SEC61A1	0.683822	13.3168	3.18553	0.00674449	0.0663865	-2.59419
CXCL6	3.02327	2.59799	3.18412	0.00676325	0.0664012	-2.59687
ISL2	1.83892	1.49646	3.18415	0.00676289	0.0664012	-2.59682
NCRNA00152	1.53321	8.15697	3.18372	0.00676853	0.0664012	-2.59762
C7orf47	0.954661	8.7385	3.18382	0.00676726	0.0664012	-2.59744
FPGT	-0.780998	8.20617	-3.18362	0.00676987	0.0664012	-2.59781
SORCS2	-2.15678	7.50313	-3.18373	0.00676842	0.0664012	-2.5976
STAP1	2.17946	3.12918	3.18176	0.00679484	0.066607	-2.60136
ZDHHC2	-1.57332	9.2505	-3.18039	0.00681316	0.0667474	-2.60395
APC	-1.05701	8.83185	-3.1791	0.0068306	0.0668414	-2.60641
ATP8B1	-1.27884	10.4765	-3.17908	0.00683078	0.0668414	-2.60644
PRPF8	-0.866424	12.6948	-3.17818	0.00684291	0.0669209	-2.60815
LOC284023	-1.45542	6.81448	-3.1774	0.00685343	0.0669845	-2.60963
TMC5	1.82509	10.828	3.17628	0.00686863	0.0670918	-2.61176
NUPR1	1.7913	10.1132	3.176	0.00687245	0.0670918	-2.61229
CEACAM21	1.33421	3.68185	3.17283	0.00691556	0.0674732	-2.61832
TMPRSS5	1.60535	1.59951	3.17211	0.00692542	0.0675299	-2.61969
GPC2	2.65633	3.83	3.1714	0.00693506	0.0675844	-2.62103
C3orf67	1.80987	4.94893	3.16913	0.00696618	0.0677689	-2.62534
INPP5D	1.2009	8.44162	3.16966	0.00695887	0.0677689	-2.62433
PATL1	0.861948	10.0575	3.16919	0.0069654	0.0677689	-2.62523
EPS8L3	4.66667	2.88713	3.16676	0.00699882	0.0678298	-2.62984
VSIG8	2.2239	1.47513	3.1659	0.00701066	0.0678298	-2.63147
HS3ST3A1	1.99796	3.61401	3.166	0.00700935	0.0678298	-2.63129
XPOT	1.28805	10.8744	3.16801	0.00698153	0.0678298	-2.62746
NSUN5P1	1.24894	7.66744	3.16553	0.0070158	0.0678298	-2.63217
CTU1	1.02396	5.73865	3.16593	0.00701032	0.0678298	-2.63142
C19orf6	0.89976	11.1946	3.16818	0.00697931	0.0678298	-2.62715
PIK3C3	-0.763879	8.46934	-3.16557	0.0070152	0.0678298	-2.63209
KAT2B	-1.02503	7.92527	-3.16697	0.00699587	0.0678298	-2.62943
CDC42BPA	-1.52999	10.738	-3.16514	0.00702122	0.0678298	-2.63291
CNOT8	-1.6028	10.9331	-3.16731	0.00699118	0.0678298	-2.62879
SLPI	-5.26179	13.0004	-3.16543	0.00701717	0.0678298	-2.63236
TM6SF2	2.09741	1.99113	3.16444	0.00703097	0.0678847	-2.63425
ZAP70	1.58922	6.62414	3.16401	0.00703689	0.0679025	-2.63506
EEPD1	1.21523	7.04195	3.16264	0.00705594	0.068047	-2.63766
ARHGEF10	-1.1097	9.60357	-3.16135	0.00707385	0.0681409	-2.6401
SETBP1	-1.89339	7.80706	-3.16161	0.00707031	0.0681409	-2.63962
STMN3	2.12595	8.42074	3.16018	0.00709026	0.0682123	-2.64233
LOC400657	-0.908118	6.99412	-3.1602	0.0070899	0.0682123	-2.64228
HSD17B13	-4.22464	4.9657	-3.15994	0.00709352	0.0682123	-2.64278
CAMKK2	0.753045	10.2588	3.15926	0.00710314	0.0682262	-2.64408
CAMSAP1L1	-0.930697	10.2453	-3.15948	0.00710005	0.0682262	-2.64366
TOP2B	-0.884488	11.0356	-3.15779	0.00712375	0.0683847	-2.64687
HDGFRP2	0.809799	9.85598	3.15517	0.00716063	0.0686992	-2.65184
IFI44L	2.24996	7.54873	3.15487	0.00716491	0.0687008	-2.65241
AHCYL2	-2.723	11.6905	-3.15393	0.00717815	0.0687882	-2.65419
IL1A	2.95985	2.19495	3.15278	0.00719446	0.0689049	-2.65637
C20orf56	-3.80975	7.13588	-3.15221	0.00720257	0.068943	-2.65746
ZNF787	1.02327	9.57566	3.1513	0.00721548	0.0690031	-2.65918
VRK1	0.942422	7.75505	3.15118	0.00721712	0.0690031	-2.6594
TUBB3	2.35434	10.1308	3.15063	0.00722503	0.0690066	-2.66045
SFRS6	-0.736804	11.7297	-3.15058	0.00722576	0.0690066	-2.66055
BTK	1.01755	6.56338	3.14963	0.00723925	0.069096	-2.66235
YDJC	1.40677	8.96144	3.14854	0.00725492	0.069134	-2.66443
GLIS2	1.03294	9.51245	3.14905	0.00724755	0.069134	-2.66345
DIXDC1	-1.23895	7.63666	-3.14848	0.00725568	0.069134	-2.66453
RUFY4	2.41408	2.78767	3.14805	0.00726187	0.0691536	-2.66535
PPARGC1B	1.25811	3.60297	3.1471	0.00727554	0.0692064	-2.66716
SPAG9	-1.14459	11.0112	-3.14708	0.00727572	0.0692064	-2.66718
NCKAP1L	1.11667	8.04291	3.14648	0.00728437	0.0692098	-2.66832
TCTA	-0.965817	10.1379	-3.14651	0.00728392	0.0692098	-2.66826
SF3A1	-0.855352	11.2059	-3.14599	0.00729143	0.0692374	-2.66926
FAM117B	-0.871485	8.85073	-3.14173	0.00735292	0.0697817	-2.67733
FAM10A4	-0.851529	8.0882	-3.14028	0.007374	0.0699419	-2.68009
SNRPB	1.05257	12.2821	3.13954	0.0073847	0.0699639	-2.68148
CENPO	1.00201	7.09759	3.13962	0.0073835	0.0699639	-2.68133
FAM156A	1.09908	9.04868	3.13855	0.00739917	0.0700612	-2.68337
SLA	1.07108	7.92707	3.13734	0.00741686	0.0701888	-2.68566
PLCD3	1.75317	8.24985	3.13613	0.00743457	0.0703165	-2.68796
SASS6	1.04758	6.79556	3.13577	0.00743978	0.0703259	-2.68863
EPHX3	-2.64715	8.0738	-3.13427	0.00746184	0.0704946	-2.69148
ZDHHC14	1.16364	6.14457	3.13361	0.00747155	0.0705464	-2.69273
CLEC3B	-1.34477	7.90631	-3.13217	0.00749281	0.070707	-2.69546
ZKSCAN3	-1.42191	6.20465	-3.13133	0.00750523	0.0707842	-2.69705
NFKBIZ	1.69843	8.85761	3.13051	0.00751744	0.0708448	-2.69862
DDIT3	1.63008	8.80548	3.1301	0.00752343	0.0708448	-2.69938
CSF1R	0.984993	9.28429	3.13004	0.00752439	0.0708448	-2.6995
AKR1C4	4.30673	2.86425	3.1288	0.00754278	0.0708897	-2.70185
SERPINA5	3.03527	3.38458	3.12909	0.00753839	0.0708897	-2.70129
TTLL13	2.26448	2.85319	3.12571	0.00758878	0.0708897	-2.7077
FSCN1	2.1582	10.3311	3.12589	0.00758616	0.0708897	-2.70737
NPTX2	1.90919	3.98164	3.12487	0.00760145	0.0708897	-2.7093
PTPRCAP	1.8581	7.66433	3.12497	0.0076	0.0708897	-2.70912
A4GALT	1.85134	8.2994	3.12574	0.00758835	0.0708897	-2.70764
MIA	1.8211	1.5996	3.12386	0.00761654	0.0708897	-2.71121
C2CD4C	1.78883	2.94031	3.12374	0.00761839	0.0708897	-2.71144
CCDC109B	1.60607	7.05487	3.12815	0.00755248	0.0708897	-2.70309
P2RX1	1.54891	4.73674	3.12535	0.00759421	0.0708897	-2.70839
MDFIC	1.11148	9.32839	3.12526	0.00759552	0.0708897	-2.70855
CKLF	0.965264	8.64464	3.12613	0.0075825	0.0708897	-2.7069
RANGAP1	0.879046	11.1609	3.12505	0.00759873	0.0708897	-2.70896
ST7L	-0.804088	7.2174	-3.12777	0.00755812	0.0708897	-2.70381
C6orf106	-0.960843	11.7885	-3.12863	0.00754536	0.0708897	-2.70218
PARP11	-1.1338	7.14266	-3.12541	0.00759338	0.0708897	-2.70828
RPS6KC1	-1.16575	9.03532	-3.12426	0.00761065	0.0708897	-2.71046
DPYSL2	-1.36625	11.0484	-3.1241	0.0076129	0.0708897	-2.71075
C9orf152	-1.51638	9.7047	-3.12609	0.00758322	0.0708897	-2.70699
PDE4D	-2.29769	10.8329	-3.12845	0.00754794	0.0708897	-2.70251
COG2	-0.757169	10.108	-3.12242	0.00763826	0.071035	-2.71395
LOC100129637	1.21197	8.14497	3.12158	0.0076509	0.0710657	-2.71553
ANKLE2	0.948984	10.6609	3.12176	0.00764813	0.0710657	-2.71519
PPM1G	0.672904	11.7712	3.12124	0.00765608	0.0710657	-2.71619
ETFDH	-0.93186	8.1972	-3.12079	0.00766286	0.0710657	-2.71704
BDNFOS	-1.66394	4.47558	-3.12082	0.00766234	0.0710657	-2.71697
SMS	1.09628	10.4319	3.11869	0.00769463	0.0713206	-2.72101
GPRASP2	-1.18249	7.03778	-3.1177	0.0077097	0.0714206	-2.72289
SIGLEC11	1.62516	2.84963	3.11554	0.00774257	0.0715266	-2.72698
LOC100133161	1.40083	6.4558	3.11609	0.00773419	0.0715266	-2.72594
REP15	1.19757	2.98482	3.11602	0.00773524	0.0715266	-2.72607
EP400NL	1.12639	7.1158	3.11624	0.00773191	0.0715266	-2.72566
GLYCTK	0.946114	6.61266	3.11581	0.00773836	0.0715266	-2.72646
PDX1	3.44876	2.22889	3.1146	0.00775687	0.0715399	-2.72876
KLHDC7B	2.4342	5.50038	3.11466	0.00775601	0.0715399	-2.72865
APEX2	1.01259	9.32787	3.11478	0.00775409	0.0715399	-2.72841
HNF4G	1.81372	6.27714	3.11332	0.00777649	0.0716376	-2.73118
TLR9	1.66959	5.25547	3.11279	0.00778464	0.0716376	-2.73219
EVI5	-0.803667	8.50137	-3.11293	0.00778252	0.0716376	-2.73193
CADPS2	-1.17055	10.0427	-3.11281	0.00778422	0.0716376	-2.73214
FOSL1	2.44994	6.81554	3.11185	0.00779899	0.0716987	-2.73396
CHRDL1	-2.50775	6.48831	-3.1118	0.00779987	0.0716987	-2.73407
SEPT1	1.45469	7.09706	3.11088	0.00781402	0.0717892	-2.73581
ACTG1	0.789193	16.0849	3.11058	0.00781858	0.0717916	-2.73637
GNG7	-0.965899	6.80031	-3.11007	0.00782641	0.0718239	-2.73733
TGM2	1.49683	12.454	3.10946	0.00783581	0.0718706	-2.73849
SCPEP1	-1.52576	11.4065	-3.10894	0.00784391	0.0719053	-2.73948
TESK1	0.82534	9.87827	3.10793	0.0078596	0.0719073	-2.7414
MTA2	0.678121	10.9225	3.10818	0.00785564	0.0719073	-2.74091
NSL1	-0.913149	9.45591	-3.10792	0.00785961	0.0719073	-2.7414
BAI3	-2.18371	1.69599	-3.10781	0.00786136	0.0719073	-2.74161
ST6GALNAC1	-1.41356	10.5226	-3.1072	0.00787081	0.0719543	-2.74277
SCARB1	1.04685	10.2255	3.10683	0.00787652	0.0719671	-2.74347
PCDHB14	1.24199	6.25939	3.1055	0.00789732	0.0719994	-2.746
CYCS	1.03668	11.5558	3.10558	0.00789602	0.0719994	-2.74584
MARS	0.990342	11.3587	3.10606	0.00788854	0.0719994	-2.74493
PKIG	0.918731	8.61079	3.10604	0.00788884	0.0719994	-2.74497
HOXA1	2.58516	2.79231	3.10435	0.00791523	0.0720845	-2.74817
MTRR	-1.40284	9.26184	-3.10434	0.00791529	0.0720845	-2.74818
IFITM1	1.92112	10.8989	3.10318	0.00793351	0.072093	-2.75039
FZD2	1.77407	6.8405	3.10323	0.00793264	0.072093	-2.75029
RAD54B	1.19102	6.4429	3.10343	0.00792951	0.072093	-2.74991
PDIK1L	-0.894131	8.60718	-3.10332	0.00793132	0.072093	-2.75013
PNMA2	-3.41045	8.56305	-3.10288	0.00793812	0.0720956	-2.75095
TNFAIP6	2.17759	5.26499	3.10254	0.00794351	0.0721053	-2.7516
MB	3.02161	6.47101	3.09963	0.00798911	0.0721246	-2.7571
MDFI	2.17847	8.04881	3.09881	0.00800202	0.0721246	-2.75865
CD244	1.74519	4.04706	3.09904	0.00799838	0.0721246	-2.75821
GPCPD1	1.72372	10.312	3.10144	0.00796064	0.0721246	-2.75367
P2RY11	1.64048	6.37477	3.09866	0.00800435	0.0721246	-2.75893
NR1D1	1.34359	8.36247	3.0991	0.00799743	0.0721246	-2.7581
DBN1	1.18918	11.2569	3.10012	0.0079814	0.0721246	-2.75617
ACTR10	-0.879968	9.97573	-3.0992	0.00799587	0.0721246	-2.75791
C19orf63	-0.910151	12.4689	-3.09861	0.0080052	0.0721246	-2.75903
SLC25A46	-1.12058	8.46704	-3.09971	0.00798789	0.0721246	-2.75695
VAMP2	-1.13536	10.359	-3.10122	0.0079642	0.0721246	-2.7541
FLJ90757	-1.22726	10.133	-3.10076	0.00797138	0.0721246	-2.75497
CNKSR2	-1.54196	1.23996	-3.10059	0.007974	0.0721246	-2.75528
APLN	-1.97983	7.83397	-3.09855	0.00800616	0.0721246	-2.75915
SIAE	-2.09081	10.0816	-3.09721	0.00802737	0.0722767	-2.76169
OSBPL3	1.09764	8.98189	3.09648	0.00803882	0.0723407	-2.76306
DTL	1.60983	7.6004	3.09268	0.00809926	0.0723709	-2.77025
GATA3	1.51352	5.47029	3.09447	0.00807072	0.0723709	-2.76686
CD101	1.43095	4.92721	3.09137	0.00812026	0.0723709	-2.77274
CIITA	1.33176	8.00643	3.09161	0.00811644	0.0723709	-2.77229
PLIN2	1.2254	9.20098	3.09259	0.00810079	0.0723709	-2.77043
SAMD10	1.09015	8.04355	3.09154	0.00811744	0.0723709	-2.77241
SIRT6	1.04138	8.43366	3.09154	0.00811748	0.0723709	-2.77241
TRIM14	1.02398	9.44417	3.09511	0.00806061	0.0723709	-2.76566
GMPS	0.794913	9.81678	3.09428	0.00807376	0.0723709	-2.76722
RNPEP	-0.792998	11.8139	-3.09171	0.00811479	0.0723709	-2.77209
SLU7	-0.798212	9.85427	-3.09583	0.00804921	0.0723709	-2.7643
SCP2	-0.841225	11.522	-3.09343	0.0080873	0.0723709	-2.76883
NT5DC1	-0.859492	9.06861	-3.09335	0.0080887	0.0723709	-2.769
POGK	-0.897915	10.9592	-3.09517	0.00805967	0.0723709	-2.76555
MYO5C	-1.22354	10.3694	-3.09528	0.00805798	0.0723709	-2.76534
TTC37	-1.25449	9.77946	-3.09267	0.00809946	0.0723709	-2.77028
C2orf58	-2.19659	3.02299	-3.09354	0.00808564	0.0723709	-2.76864
CRYM	-3.85015	7.31948	-3.0919	0.00811177	0.0723709	-2.77173
TIMM44	0.854337	9.12265	3.09108	0.00812496	0.0723741	-2.77329
ENTPD7	0.989073	8.77943	3.09051	0.00813395	0.0724156	-2.77436
LOXL3	1.42978	5.59073	3.08951	0.00815	0.0725198	-2.77625
ATP9B	-1.13532	8.79119	-3.08888	0.00816011	0.0725711	-2.77744
PER3	-1.8443	8.31127	-3.08809	0.00817288	0.0726459	-2.77894
LOC151534	1.55827	7.83574	3.08751	0.00818219	0.07269	-2.78003
C12orf75	2.37227	6.85183	3.08679	0.00819387	0.0727162	-2.7814
SUV420H2	1.22616	7.67166	3.0868	0.00819363	0.0727162	-2.78138
IFFO1	1.17929	6.94812	3.08631	0.00820158	0.0727459	-2.78231
NGEF	3.27391	6.68535	3.08501	0.00822266	0.0728942	-2.78477
FOXO3	-0.827639	9.82796	-3.0837	0.00824388	0.0730435	-2.78725
TNFAIP3	1.19765	8.98654	3.08217	0.0082687	0.0732085	-2.79013
NARG2	-0.771903	9.15281	-3.08184	0.00827414	0.0732085	-2.79076
MOSC1	-2.26309	9.59579	-3.08175	0.00827567	0.0732085	-2.79094
STBD1	1.49566	8.30863	3.08102	0.00828747	0.0732741	-2.79231
MKX	2.733	3.42907	3.07481	0.00838949	0.0733517	-2.80405
SYT5	2.72572	1.78394	3.07636	0.00836403	0.0733517	-2.80113
HAMP	2.59911	3.23271	3.07472	0.00839102	0.0733517	-2.80423
PRR11	2.29199	4.91518	3.076	0.00836987	0.0733517	-2.8018
HCN2	2.05613	3.12573	3.07473	0.00839085	0.0733517	-2.80421
TNFRSF9	1.84229	3.34714	3.07821	0.00833347	0.0733517	-2.79762
TRIM69	1.72322	3.37582	3.07554	0.00837753	0.0733517	-2.80268
IL32	1.69842	10.616	3.07892	0.00832189	0.0733517	-2.79629
CD79B	1.39501	6.38611	3.07986	0.0083065	0.0733517	-2.79451
UFSP1	1.33916	5.4383	3.07621	0.00836639	0.0733517	-2.80141
PRKCA	1.20439	8.45034	3.07846	0.00832938	0.0733517	-2.79715
HVCN1	1.13435	7.28553	3.0746	0.00839298	0.0733517	-2.80445
C16orf61	1.0105	8.78175	3.07828	0.00833235	0.0733517	-2.79749
FUT4	0.86644	7.66433	3.07506	0.00838541	0.0733517	-2.80358
DDX56	0.692272	10.749	3.07954	0.00831171	0.0733517	-2.79511
STAM2	-0.775915	9.80528	-3.07647	0.00836214	0.0733517	-2.80092
KIAA1012	-0.796377	9.69592	-3.07803	0.00833647	0.0733517	-2.79797
PSEN2	-1.06757	9.44542	-3.0774	0.00834682	0.0733517	-2.79916
NOS2	-1.90047	3.56062	-3.0757	0.00837479	0.0733517	-2.80237
GPR98	-2.17965	8.06132	-3.07945	0.00831324	0.0733517	-2.79529
CNR1	-2.25493	5.8035	-3.07542	0.00837951	0.0733517	-2.80291
IL6ST	-2.53567	8.22249	-3.07645	0.00836248	0.0733517	-2.80096
C7orf61	1.58035	2.76532	3.07415	0.00840049	0.0733789	-2.80531
ADRA1B	-2.41003	4.18653	-3.07387	0.00840502	0.0733801	-2.80583
NBEA	-2.64919	7.29188	-3.07359	0.00840976	0.0733831	-2.80637
C9orf16	1.03616	9.93768	3.07251	0.00842769	0.0734243	-2.80841
BCKDHB	-1.31029	8.17686	-3.07266	0.00842519	0.0734243	-2.80813
CDKL5	-2.93342	4.08646	-3.07281	0.00842273	0.0734243	-2.80785
PIK3R6	1.32914	4.904	3.07212	0.00843406	0.0734415	-2.80914
SIX3	1.9753	1.33177	3.07182	0.00843914	0.0734474	-2.80971
OXER1	0.994991	4.2257	3.07152	0.00844409	0.0734521	-2.81028
ALDH3B2	2.1914	8.39713	3.07044	0.00846204	0.0734735	-2.81231
RAB33A	1.21435	3.46858	3.07031	0.00846416	0.0734735	-2.81255
RBBP9	-0.906523	9.49532	-3.07076	0.0084567	0.0734735	-2.81171
ST6GAL2	-2.91411	4.90943	-3.07047	0.0084616	0.0734735	-2.81226
SIGLEC9	1.30184	4.87782	3.06891	0.00848763	0.0735242	-2.81521
FGFBP3	1.16209	4.97418	3.06899	0.00848632	0.0735242	-2.81506
ACSL3	-0.820988	11.6662	-3.06918	0.00848313	0.0735242	-2.8147
APOA1	-1.75114	1.34778	-3.06956	0.00847678	0.0735242	-2.81398
PABPN1	0.813252	11.565	3.06816	0.0085002	0.0735627	-2.81663
BTBD6	-0.802606	10.8062	-3.06812	0.00850089	0.0735627	-2.81671
LOC729375	1.28082	5.64405	3.06754	0.00851054	0.0735731	-2.8178
RNASEL	-1.07091	8.36117	-3.06752	0.00851091	0.0735731	-2.81784
PTPN22	1.45762	5.78575	3.06604	0.00853579	0.0737117	-2.82064
PCDHGC3	0.855262	10.388	3.06622	0.00853274	0.0737117	-2.8203
LOC100127888	2.84494	2.06746	3.06496	0.00855385	0.0737151	-2.82267
C17orf62	0.904482	10.8802	3.06555	0.0085439	0.0737151	-2.82155
OSBPL10	0.836576	8.49046	3.06527	0.0085487	0.0737151	-2.82209
ERCC6	-0.818296	7.95986	-3.06513	0.00855109	0.0737151	-2.82236
APOL3	1.01344	8.66884	3.06393	0.00857129	0.0738273	-2.82462
NASP	0.828252	10.8045	3.06257	0.00859424	0.0739486	-2.82719
KIAA0240	-0.794307	8.97218	-3.06271	0.00859187	0.0739486	-2.82692
MPP2	1.90865	4.52301	3.0619	0.00860566	0.0740087	-2.82846
HOXB9	5.69514	4.93223	3.06113	0.00861865	0.0740822	-2.82991
BIN2	1.22099	7.02753	3.06038	0.00863145	0.0741159	-2.83133
PHPT1	-1.12803	11.0593	-3.06041	0.00863088	0.0741159	-2.83127
VAMP5	-1.31885	9.6707	-3.05998	0.00863821	0.0741357	-2.83208
ARL14	3.04973	2.05887	3.05497	0.00872382	0.0741955	-2.84154
PP14571	2.47994	4.19834	3.05622	0.00870248	0.0741955	-2.83919
KIAA0125	2.26972	5.13198	3.05545	0.00871558	0.0741955	-2.84064
PHLDA1	1.96766	9.9314	3.05463	0.00872966	0.0741955	-2.84218
ASPHD2	1.57084	6.08449	3.05528	0.00871859	0.0741955	-2.84097
SCARNA12	1.52487	2.36579	3.05733	0.00868341	0.0741955	-2.83709
COL6A2	1.50727	12.0846	3.05565	0.00871214	0.0741955	-2.84026
PCDHA2	1.50452	3.35079	3.05606	0.00870518	0.0741955	-2.83949
C15orf23	1.28818	8.3788	3.05787	0.00867422	0.0741955	-2.83607
CDKN2C	1.17136	7.32103	3.05739	0.00868231	0.0741955	-2.83697
FAM159A	1.10345	2.37798	3.05662	0.00869557	0.0741955	-2.83843
C21orf70	1.03992	7.72327	3.05759	0.00867895	0.0741955	-2.8366
NAV2	0.892951	10.563	3.05805	0.00867108	0.0741955	-2.83573
GTPBP3	0.82922	8.41579	3.05879	0.00865846	0.0741955	-2.83433
HELQ	-0.684177	7.3071	-3.05484	0.00872601	0.0741955	-2.84178
IKZF5	-0.761146	8.818	-3.05524	0.00871923	0.0741955	-2.84104
CYB5R3	-0.939339	12.4584	-3.05826	0.00866753	0.0741955	-2.83533
CREG1	-1.22822	11.8163	-3.05894	0.00865593	0.0741955	-2.83405
HNMT	-1.35513	9.86001	-3.05466	0.00872926	0.0741955	-2.84214
RND3	2.09118	8.79196	3.05361	0.00874719	0.0743066	-2.84411
TMEM170B	-1.4926	7.31782	-3.05332	0.00875225	0.0743117	-2.84466
MT1F	1.80735	6.06225	3.05303	0.00875722	0.0743161	-2.84521
F12	1.77384	6.67891	3.05246	0.00876707	0.0743619	-2.84628
PCDH7	2.65434	7.12336	3.0503	0.00880451	0.0745747	-2.85037
FCRLA	1.99122	4.68832	3.05072	0.00879712	0.0745747	-2.84957
FGFR1OP	0.984867	7.19829	3.05012	0.00880764	0.0745747	-2.85071
F8	-1.33978	8.04394	-3.04972	0.00881452	0.0745747	-2.85146
MECOM	-2.10844	10.2402	-3.04992	0.008811	0.0745747	-2.85108
KLK10	2.82034	6.69805	3.04838	0.00883771	0.0746739	-2.85398
TNFRSF4	1.23154	6.05534	3.04812	0.00884241	0.0746739	-2.85449
C2orf67	-0.792141	9.04978	-3.04802	0.00884414	0.0746739	-2.85468
TEF	-1.61184	8.89982	-3.0485	0.00883577	0.0746739	-2.85377
ERBB2	-1.01966	12.7335	-3.04772	0.00884937	0.0746803	-2.85524
FIGF	-2.71867	5.14251	-3.04734	0.0088559	0.0746975	-2.85595
XYLB	1.20935	5.88764	3.04653	0.00887011	0.0747797	-2.85749
BCAR1	0.959845	10.8914	3.04511	0.00889489	0.0749507	-2.86016
PCDHB2	1.96662	6.71118	3.04328	0.0089269	0.0751825	-2.86361
CCDC85B	1.31473	7.63595	3.04265	0.00893806	0.0752384	-2.8648
MFI2	2.34201	6.83962	3.04196	0.00895022	0.0753028	-2.86611
VIPR1	-1.91232	7.60821	-3.04128	0.00896229	0.0753663	-2.8674
SLC9A3R1	1.026	9.89473	3.04053	0.00897537	0.0754383	-2.8688
MCART2	0.967105	1.77512	3.03887	0.00900483	0.0756478	-2.87194
EPAS1	-1.32165	12.9699	-3.03836	0.00901386	0.0756856	-2.8729
CISH	-1.4652	9.25583	-3.0381	0.00901848	0.0756863	-2.87339
HAUS8	1.2759	7.3313	3.03771	0.00902539	0.0757061	-2.87412
RAB8A	0.934026	10.3992	3.036	0.00905584	0.0759234	-2.87735
MUC12	2.5661	2.09983	3.03404	0.00909091	0.0761685	-2.88106
DENND5B	1.3328	7.01897	3.03385	0.0090942	0.0761685	-2.8814
[truncated: 14,692 more rows]
