# Supplementary material for: Oncogenic KEAP1 mutations activate TRAF2-NFκB signaling to prevent apoptosis in lung cancer cells
Source: Redox Biol. 2024 Jan 4;69:103031. doi: 10.1016/j.redox.2024.103031 (PMC10808971; doi:10.1016/j.redox.2024.103031)
Supplement: Supplementary Table 3 — KEAP1 wt and mutants AP-MS and SAINT Express analysis. SAINT Express processed data on Hek-TREx-293T cells with KEAP1 wt, R320Q and R470C proteome. GFP overexpressing cells were used as mock. [file mmc3.xlsx]

## Sheet: SAINT_OUTPUT
																				Original SAINT output
				VALUES RELATIVE TO WT SAMPLE				HIGH CONFIDENCE INTERACTION (SAINT SCORE >=0.8), 1=YES, 0=NO				KNOWN INTERACTIONS	CONTAMINANTS				Bait	Prey	PreyGene	Spec	SpecSum	AvgSpec	NumReplicates	ctrlCounts	AvgP	MaxP	TopoAvgP	TopoMaxP	SaintScore	FoldChange	BFDR	Num of Expt. (found/total)(crapome)	Ave SC (crapome)	Max SC(crapome)	Gene names (primary )
PROTID	GENEID	PROTLEN	DEFLINE	KEAP1	KEAP1-R320Q	KEAP1-R470C		KEAP1	R320Q	R470C	WT, R320Q or R470C	BIOGRID	CRAPOME SCORE (V2.0)	IS CONTAMINANT (CRAPOME SCORE >150)			KEAP1	A3KMH1	VWA8_HUMAN	5|7|4|9|14|15	54	9	6	0|0|0|0|0|0|0|0	1	1	1	1	1	90	0	1 / 411	1	1	VWA8
Q16236	NFE2L2	605	Nuclear factor erythroid 2-related factor 2 (NF-E2-related factor 2) (NFE2-related factor 2) (HEBP1) (Nuclear factor, erythroid derived 2, like 2)	1	8.33102	13.7741		0	1	1	1	1	0	0			KEAP1	O00165	HAX1_HUMAN	9|7|13|12|8|11	60	10	6	0|0|1|0|0|0|0|0	1	1	1	1	1	80	0	29 / 411	1.7	7	HAX1
Q14393	GAS6	721	Growth arrest-specific protein 6 (GAS-6) (AXL receptor tyrosine kinase ligand)	1	19.3999	12.6019		0	1	0	1	0	1	0			KEAP1	O14978	ZN263_HUMAN	5|4|3|5|8|6	31	5.17	6	0|0|0|0|0|0|0|0	1	1	1	1	1	51.67	0	1 / 411	1	1	ZNF263
Q12933	TRAF2	501	TNF receptor-associated factor 2 (EC 2.3.2.27) (E3 ubiquitin-protein ligase TRAF2) (RING-type E3 ubiquitin transferase TRAF2) (Tumor necrosis factor type 2 receptor-associated protein 3)	1	10.8273	7.54165		0	1	1	1	0	6	0			KEAP1	O15027	SC16A_HUMAN	35|36|34|43|67|70	285	47.5	6	1|0|1|0|0|0|0|0	1	1	1	1	1	190	0	41 / 411	4.1	11	SEC16A
P84085	ARF5	180	ADP-ribosylation factor 5	1	5.57426	6.86441		0	1	0	1	0	79	0			KEAP1	O75083	WDR1_HUMAN	29|34|32|30|45|46	216	36	6	0|0|6|5|1|4|0|0	1	1	1	1	1	18	0	24 / 411	3.2	18	WDR1
Q9Y4W6	AFG3L2	797	AFG3-like protein 2 (EC 3.4.24.-) (Paraplegin-like protein)	1	6.60144	6.15443		0	1	0	1	0	20	0			KEAP1	O75323	NIPS2_HUMAN	7|10|9|7|14|17	64	10.67	6	0|0|0|0|0|0|0|0	1	1	1	1	1	106.67	0	13 / 411	1.8	5	NIPSNAP2
P00367	GLUD1	558	Glutamate dehydrogenase 1, mitochondrial (GDH 1) (EC 1.4.1.3)	1	2.5848	3.48593		0	1	1	1	0	105	0			KEAP1	O95198	KLHL2_HUMAN	5|9|11|13|18|17	73	12.17	6	0|0|0|0|0|0|0|0	1	1	1	1	1	121.67	0	2 / 411	1	1	KLHL2
Q13423	NNT	1086	NAD(P) transhydrogenase, mitochondrial (EC 1.6.1.2) (Nicotinamide nucleotide transhydrogenase) (Pyridine nucleotide transhydrogenase)	1	2.72724	3.22044		0	1	0	1	0	7	0			KEAP1	O95831	AIFM1_HUMAN	18|20|21|22|30|31	142	23.67	6	6|8|1|2|7|5|1|2	1	1	1	1	1	5.92	0	101 / 411	7.8	92	AIFM1
Q8NAT2	TDRD5	981	Tudor domain-containing protein 5	1	3.00777	3.02641		0	1	0	1	0	0	0			KEAP1	P25205	MCM3_HUMAN	46|45|47|50|65|65	318	53	6	0|0|2|3|0|0|0|0	1	1	1	1	1	84.8	0	120 / 411	6.6	63	MCM3
Q14683	SMC1A	1233	Structural maintenance of chromosomes protein 1A (SMC protein 1A) (SMC-1-alpha) (SMC-1A) (Sb1.8)	1	2.55568	2.9759		0	1	0	1	0	93	0			KEAP1	P30837	AL1B1_HUMAN	8|10|13|13|16|20	80	13.33	6	0|0|1|0|0|0|0|0	1	1	1	1	1	106.67	0	20 / 411	2.4	5	ALDH1B1
P35658	NUP214	2090	Nuclear pore complex protein Nup214 (214 kDa nucleoporin) (Nucleoporin Nup214) (Protein CAN)	1	3.27916	2.93138		0	1	1	1	0	60	0			KEAP1	Q13501	SQSTM_HUMAN	98|97|86|84|103|111	579	96.5	6	1|1|2|1|1|1|0|0	1	1	1	1	1	110.29	0	47 / 411	5.2	26	SQSTM1
Q8NDX6	ZNF740	193	Zinc finger protein 740 (OriLyt TD-element-binding protein 7)	1	3.5864	2.73948		0	1	0	1	0	1	0			KEAP1	Q14145	KEAP1_HUMAN	864|909|865|856|765|764	5023	837.17	6	0|0|0|0|0|0|0|0	1	1	1	1	1	8371.67	0	30 / 411	2.9	7	KEAP1
P22087	FBL	321	rRNA 2'-O-methyltransferase fibrillarin (EC 2.1.1.-) (34 kDa nucleolar scleroderma antigen) (Histone-glutamine methyltransferase)	1	2.76846	2.68299		0	1	1	1	0	164	1			KEAP1	Q15072	OZF_HUMAN	7|9|9|9|10|16	60	10	6	0|0|0|0|0|0|0|0	1	1	1	1	1	100	0	5 / 411	1.2	2	ZNF146
P50570	DNM2	870	Dynamin-2 (EC 3.6.5.5)	1	2.95115	2.62858		0	1	0	1	0	44	0			KEAP1	Q16891	MIC60_HUMAN	18|11|21|24|28|32	134	22.33	6	5|3|3|4|3|4|1|0	1	1	1	1	1	7.77	0	44 / 411	5.4	72	IMMT
P57678	GEMIN4	1058	Gem-associated protein 4 (Gemin-4) (Component of gems 4) (p97)	1	2.46548	2.58081		0	1	0	1	0	48	0			KEAP1	Q5SW79	CE170_HUMAN	6|4|5|3|5|12	35	5.83	6	0|0|0|0|0|0|0|0	1	1	1	1	1	58.33	0	46 / 411	9.6	34	CEP170
Q9Y3T9	NOC2L	749	Nucleolar complex protein 2 homolog (Protein NOC2 homolog) (NOC2-like protein) (Novel INHAT repressor)	1	2.33385	2.54786		0	1	1	1	0	23	0			KEAP1	Q86VM9	ZCH18_HUMAN	7|9|9|9|8|15	57	9.5	6	1|0|0|0|0|0|0|0	1	1	1	1	1	76	0	54 / 411	5	29	ZC3H18
Q86YF9	DZIP1	867	Zinc finger protein DZIP1 (DAZ-interacting protein 1/2)	1	5.89786	2.4218		0	1	0	1	0	0	0			KEAP1	Q86YC2	PALB2_HUMAN	6|10|16|17|20|16	85	14.17	6	0|0|0|0|0|0|0|0	1	1	1	1	1	141.67	0	5 / 411	1.4	2	PALB2
Q6PKG0	LARP1	1096	La-related protein 1 (La ribonucleoprotein domain family member 1)	1	2.72728	2.38472		0	1	0	1	0	98	0			KEAP1	Q8TD26	CHD6_HUMAN	16|16|24|24|47|54	181	30.17	6	0|0|0|0|0|0|0|0	1	1	1	1	1	301.67	0	18 / 411	1.6	3	CHD6
Q9Y5X1	SNX9	595	Sorting nexin-9 (SH3 and PX domain-containing protein 1) (Protein SDP1) (SH3 and PX domain-containing protein 3A)	1	2.49671	2.36313		0	1	0	1	0	21	0			KEAP1	Q96EY1	DNJA3_HUMAN	8|4|6|6|15|16	55	9.17	6	0|1|0|0|0|0|0|0	1	1	1	1	1	73.33	0	33 / 411	1.8	4	DNAJA3
Q9NQV6	PRDM10	1147	PR domain zinc finger protein 10 (EC 2.1.1.-) (PR domain-containing protein 10) (Tristanin)	1	3.00857	2.33463		0	1	1	1	0	0	0			KEAP1	Q96HS1	PGAM5_HUMAN	200|180|222|203|150|121	1076	179.33	6	2|2|4|6|2|2|0|1	1	1	1	1	1	75.51	0	73 / 411	5.2	29	PGAM5
Q99567	NUP88	741	Nuclear pore complex protein Nup88 (88 kDa nucleoporin) (Nucleoporin Nup88)	1	4.13525	2.29755		0	1	0	1	0	48	0			KEAP1	Q96JM3	CHAP1_HUMAN	8|9|13|9|18|21	78	13	6	2|1|1|1|0|1|1|0	1	1	1	1	1	14.86	0	35 / 411	7.8	22	CHAMP1
P47985	UQCRFS1	274	Cytochrome b-c1 complex subunit Rieske, mitochondrial (EC 1.10.2.2) (Complex III subunit 5) (Cytochrome b-c1 complex subunit 5) (Rieske iron-sulfur protein) (RISP) (Rieske protein UQCRFS1) (Ubiquinol-cytochrome c reductase iron-sulfur subunit) [Cleaved into: Cytochrome b-c1 complex subunit 9 (Su9) (Subunit 9) (8 kDa subunit 9) (Complex III subunit IX) (Cytochrome b-c1 complex subunit 11) (Ubiquin…	1	4.57172	2.28598		0	1	0	1	0	36	0			KEAP1	Q9H845	ACAD9_HUMAN	6|4|3|3|7|7	30	5	6	0|0|0|0|0|0|0|0	1	1	1	1	1	50	0	11 / 411	1.6	4	ACAD9
P23508	MCC	829	Colorectal mutant cancer protein (Protein MCC)	1	2.16003	2.22866		0	1	0	1	0	0	0			KEAP1	Q9H9B4	SFXN1_HUMAN	10|9|10|9|14|13	65	10.83	6	2|2|4|3|1|2|0|0	1	1	1	1	1	6.19	0	27 / 411	4.3	18	SFXN1
P39656	DDOST	456	Dolichyl-diphosphooligosaccharide--protein glycosyltransferase 48 kDa subunit (DDOST 48 kDa subunit) (Oligosaccharyl transferase 48 kDa subunit)	1	1.90455	2.05744		0	1	0	1	0	72	0			KEAP1	Q9NPL8	TIDC1_HUMAN	7|8|9|10|11|10	55	9.17	6	0|0|0|0|0|0|0|0	1	1	1	1	1	91.67	0	2 / 411	1	1	TIMMDC1
P50914	RPL14	215	60S ribosomal protein L14 (CAG-ISL 7) (Large ribosomal subunit protein eL14)	1	3.10325	1.98459		0	1	0	1	0	204	1			KEAP1	Q9NX00	TM160_HUMAN	7|6|6|5|5|7	36	6	6	0|0|0|0|0|0|0|0	1	1	1	1	1	60	0	3 / 411	1	1	TMEM160
Q9NR09	BIRC6	4857	Baculoviral IAP repeat-containing protein 6 (EC 2.3.2.27) (BIR repeat-containing ubiquitin-conjugating enzyme) (BRUCE) (RING-type E3 ubiquitin transferase BIRC6) (Ubiquitin-conjugating BIR domain enzyme apollon) (APOLLON)	1	2.88439	1.97868		0	1	0	1	0	5	0			KEAP1	Q9NY33	DPP3_HUMAN	128|119|86|96|108|101	638	106.33	6	0|0|0|0|0|0|0|0	1	1	1	1	1	1063.33	0	12 / 411	1.8	7	DPP3
Q6P2Q9	PRPF8	2335	Pre-mRNA-processing-splicing factor 8 (220 kDa U5 snRNP-specific protein) (PRP8 homolog) (Splicing factor Prp8) (p220)	1	2.24576	1.90269		0	1	0	1	0	167	1			KEAP1	Q9UDY2	ZO2_HUMAN	31|35|32|39|56|54	247	41.17	6	0|0|0|0|0|0|0|0	1	1	1	1	1	411.67	0	32 / 411	4.3	27	TJP2
Q9P2R7	SUCLA2	463	Succinate--CoA ligase [ADP-forming] subunit beta, mitochondrial (EC 6.2.1.5) (ATP-specific succinyl-CoA synthetase subunit beta) (A-SCS) (Succinyl-CoA synthetase beta-A chain) (SCS-betaA)	1	3.39398	1.86576		0	1	0	1	0	3	0			KEAP1	Q9UF56	FXL17_HUMAN	9|13|14|11|25|27	99	16.5	6	0|0|0|0|0|0|0|0	1	1	1	1	1	165	0	1 / 411	1	1	FBXL17
Q969N2	PIGT	578	GPI transamidase component PIG-T (Phosphatidylinositol-glycan biosynthesis class T protein)	1	6.06638	1.82791		0	1	0	1	0	3	0			KEAP1	Q9ULX6	AKP8L_HUMAN	3|3|4|4|3|6	23	3.83	6	0|0|0|0|0|0|0|0	1	1	1	1	1	38.33	0	34 / 411	1.6	5	AKAP8L
O75489	NDUFS3	264	NADH dehydrogenase [ubiquinone] iron-sulfur protein 3, mitochondrial (EC 1.6.5.3) (EC 1.6.99.3) (Complex I-30kD) (CI-30kD) (NADH-ubiquinone oxidoreductase 30 kDa subunit)	1	1.4199	1.82475		0	0	1	1	0	33	0			KEAP1	Q9UQ35	SRRM2_HUMAN	69|70|90|93|102|91	515	85.83	6	1|1|4|4|5|2|2|0	1	1	1	1	1	36.14	0	141 / 411	24.3	284	SRRM2
P08670	VIM	466	Vimentin	1	1.03528	1.7957		0	0	1	1	0	292	1			KEAP1	Q9Y487	VPP2_HUMAN	9|10|11|8|20|19	77	12.83	6	0|0|0|0|0|0|0|0	1	1	1	1	1	128.33	0	0	0	0	ATP6V0A2
P49792	RANBP2	3224	E3 SUMO-protein ligase RanBP2 (EC 6.3.2.-) (358 kDa nucleoporin) (Nuclear pore complex protein Nup358) (Nucleoporin Nup358) (Ran-binding protein 2) (RanBP2) (p270)	1	2.07362	1.7945		0	1	1	1	0	89	0			KEAP1	Q9Y678	COPG1_HUMAN	23|21|19|19|41|41	164	27.33	6	0|0|2|1|0|0|0|0	1	1	1	1	1	72.89	0	78 / 411	3.2	19	COPG1
P02786	TFRC	760	Transferrin receptor protein 1 (TR) (TfR) (TfR1) (Trfr) (T9) (p90) (CD antigen CD71) [Cleaved into: Transferrin receptor protein 1, serum form (sTfR)]	1	1.71097	1.78817		0	1	0	1	0	48	0			KEAP1	P13674	P4HA1_HUMAN	5|7|7|12|10|10	51	8.5	6	1|1|1|2|1|1|0|0	0.99	1	0.99	1	0.99	9.71	0	25 / 411	2	5	P4HA1
Q8NI60	COQ8A	647	Atypical kinase COQ8A, mitochondrial (EC 2.7.-.-) (Chaperone activity of bc1 complex-like) (Chaperone-ABC1-like) (Coenzyme Q protein 8A) (aarF domain-containing protein kinase 3)	1	2.14797	1.75444		0	1	1	1	0	12	0			KEAP1	P20585	MSH3_HUMAN	3|4|2|4|7|5	25	4.17	6	0|0|0|0|0|0|0|0	0.99	1	0.99	1	0.99	41.67	0	9 / 411	1.2	2	MSH3
Q9NR30	DDX21	783	Nucleolar RNA helicase 2 (EC 3.6.4.13) (DEAD box protein 21) (Gu-alpha) (Nucleolar RNA helicase Gu) (Nucleolar RNA helicase II) (RH II/Gu)	1	0.89949	1.72486		0	0	1	1	0	209	1			KEAP1	Q6PD62	CTR9_HUMAN	3|5|6|2|8|9	33	5.5	6	0|0|0|0|0|0|0|0	0.99	1	0.99	1	0.99	55	0	16 / 411	4.5	22	CTR9
Q02878	RPL6	288	60S ribosomal protein L6 (Large ribosomal subunit protein eL6) (Neoplasm-related protein C140) (Tax-responsive enhancer element-binding protein 107) (TaxREB107)	1	1.48956	1.71816		0	1	1	1	0	221	1			KEAP1	Q6TDP4	KLH17_HUMAN	2|5|7|9|22|22	67	11.17	6	0|0|0|0|0|0|0|0	0.99	1	0.99	1	0.99	111.67	0	0	0	0	KLHL17
Q92782	DPF1	380	Zinc finger protein neuro-d4 (BRG1-associated factor 45B) (BAF45B) (D4, zinc and double PHD fingers family 1)	1	3.16063	1.68165		0	1	0	1	0	3	0			KEAP1	Q8IVL6	P3H3_HUMAN	2|6|4|4|9|6	31	5.17	6	0|0|0|0|0|0|0|0	0.99	1	0.99	1	0.99	51.67	0	0	0	0	P3H3
P33993	MCM7	719	DNA replication licensing factor MCM7 (EC 3.6.4.12) (CDC47 homolog) (P1.1-MCM3)	1	1.45275	1.65378		0	1	0	1	0	121	0			KEAP1	Q8IWS0	PHF6_HUMAN	3|3|2|3|3|4	18	3	6	0|0|0|0|0|0|0|0	0.99	1	0.99	1	0.99	30	0	42 / 411	1.8	5	PHF6
O00767	SCD	359	Acyl-CoA desaturase (EC 1.14.19.1) (Delta(9)-desaturase) (Delta-9 desaturase) (Fatty acid desaturase) (Stearoyl-CoA desaturase) (hSCD1)	1	2.39768	1.62454		0	1	0	1	0	11	0			KEAP1	Q8NI27	THOC2_HUMAN	5|2|5|3|14|14	43	7.17	6	0|0|0|0|0|0|0|0	0.99	1	0.99	1	0.99	71.67	0	64 / 411	6.5	26	THOC2
P30837	ALDH1B1	517	Aldehyde dehydrogenase X, mitochondrial (EC 1.2.1.3) (Aldehyde dehydrogenase 5) (Aldehyde dehydrogenase family 1 member B1)	1	1.23224	1.59268		1	1	1	1	0	30	0			KEAP1	Q92878	RAD50_HUMAN	3|3|4|4|4|3	21	3.5	6	1|0|0|0|0|0|0|0	0.99	1	0.99	1	0.99	28	0	43 / 411	8.4	40	RAD50
Q8IXI1	RHOT2	618	Mitochondrial Rho GTPase 2 (MIRO-2) (hMiro-2) (EC 3.6.5.-) (Ras homolog gene family member T2)	1	4.30955	1.57936		0	1	1	1	0	9	0			KEAP1	O15232	MATN3_HUMAN	2|2|2|2|4|4	16	2.67	6	0|0|0|0|0|0|0|0	0.98	1	0.98	1	0.98	26.67	0	0	0	0	MATN3
Q8WVB6	CHTF18	975	Chromosome transmission fidelity protein 18 homolog (hCTF18) (CHL12)	1	1.82403	1.57684		0	1	0	1	0	1	0			KEAP1	P26373	RL13_HUMAN	5|4|6|6|6|6	33	5.5	6	0|1|0|1|2|2|0|0	0.98	1	0.98	1	0.98	7.33	0	218 / 411	5.4	49	RPL13
Q14978	NOLC1	699	Nucleolar and coiled-body phosphoprotein 1 (140 kDa nucleolar phosphoprotein) (Nopp140) (Hepatitis C virus NS5A-transactivated protein 13) (HCV NS5A-transactivated protein 13) (Nucleolar 130 kDa protein) (Nucleolar phosphoprotein p130)	1	1.43844	1.56582		0	1	0	1	0	140	0			KEAP1	Q08211	DHX9_HUMAN	4|6|5|7|8|8	38	6.33	6	1|0|2|1|0|1|0|0	0.98	1	0.98	1	0.98	10.13	0	205 / 411	15.3	169	DHX9
Q9NU22	MDN1	5596	Midasin (Dynein-related AAA-ATPase MDN1) (MIDAS-containing protein)	1	1.70002	1.55557		0	1	0	1	0	29	0			KEAP1	Q92504	S39A7_HUMAN	2|2|3|2|3|3	15	2.5	6	0|0|0|0|0|0|0|0	0.98	0.99	0.98	0.99	0.98	25	0	11 / 411	1	1	SLC39A7
Q13547	HDAC1	482	Histone deacetylase 1 (HD1) (EC 3.5.1.98)	1	2.91483	1.53748		0	1	0	1	0	124	0			KEAP1	Q9NYV4	CDK12_HUMAN	3|3|4|5|4|8	27	4.5	6	0|0|1|1|0|0|0|0	0.98	1	0.98	1	0.98	18	0	41 / 411	3	10	CDK12
O95573	ACSL3	720	Long-chain-fatty-acid--CoA ligase 3 (EC 6.2.1.3) (Long-chain acyl-CoA synthetase 3) (LACS 3)	1	2.29356	1.50982		0	1	0	1	0	33	0			KEAP1	P02765	FETUA_HUMAN	2|2|3|3|2|3	15	2.5	6	0|0|1|0|0|0|0|0	0.97	0.99	0.97	0.99	0.97	20	0.01	3 / 411	1	1	AHSG
Q9Y285	FARSA	508	Phenylalanine--tRNA ligase alpha subunit (EC 6.1.1.20) (CML33) (Phenylalanyl-tRNA synthetase alpha subunit) (PheRS)	1	1.34525	1.50882		0	1	0	1	0	72	0			KEAP1	P43243	MATR3_HUMAN	8|8|9|7|13|12	57	9.5	6	0|3|4|3|2|1|0|0	0.96	1	0.96	1	0.96	5.85	0.01	171 / 411	11.1	96	MATR3
Q86YC2	PALB2	1186	Partner and localizer of BRCA2	1	1.23221	1.49537		1	1	1	1	1	3	0			KEAP1	P53007	TXTP_HUMAN	8|11|12|12|12|10	65	10.83	6	3|4|3|2|3|3|1|1	0.96	1	0.96	1	0.96	4.33	0.01	42 / 411	3.4	14	SLC25A1
P04843	RPN1	607	Dolichyl-diphosphooligosaccharide--protein glycosyltransferase subunit 1 (Dolichyl-diphosphooligosaccharide--protein glycosyltransferase 67 kDa subunit) (Ribophorin I) (RPN-I) (Ribophorin-1)	1	1.35172	1.47683		0	1	0	1	0	108	0			KEAP1	P08574	CY1_HUMAN	3|2|3|3|3|4	18	3	6	0|0|1|1|0|0|0|0	0.94	0.99	0.94	0.99	0.94	12	0.01	9 / 411	2.4	7	CYC1
Q8TAQ2	SMARCC2	1214	SWI/SNF complex subunit SMARCC2 (BRG1-associated factor 170) (BAF170) (SWI/SNF complex 170 kDa subunit) (SWI/SNF-related matrix-associated actin-dependent regulator of chromatin subfamily C member 2)	1	1.18236	1.46014		0	1	1	1	0	78	0			KEAP1	P28288	ABCD3_HUMAN	5|5|3|7|12|10	42	7	6	0|0|3|1|0|0|0|0	0.94	1	0.94	1	0.94	14	0.01	40 / 411	4	12	ABCD3
O00567	NOP56	594	Nucleolar protein 56 (Nucleolar protein 5A)	1	1.48436	1.44949		0	1	0	1	0	84	0			KEAP1	P53985	MOT1_HUMAN	5|4|6|3|5|3	26	4.33	6	1|1|1|1|0|0|0|0	0.93	1	0.93	1	0.93	8.67	0.01	47 / 411	2.4	7	SLC16A1
Q9Y679	AUP1	476	Ancient ubiquitous protein 1	1	10.8056	1.43851		0	1	0	1	0	2	0			KEAP1	Q71DI3	H32_HUMAN	4|5|4|4|8|7	32	5.33	6	0|0|4|0|0|0|0|0	0.92	0.98	0.92	0.98	0.92	10.67	0.01	142 / 411	4.8	39	HIST2H3A; HIST2H3C; HIST2H3D
Q96G03	PGM2	612	Phosphoglucomutase-2 (PGM 2) (EC 5.4.2.2) (Glucose phosphomutase 2) (Phosphodeoxyribomutase) (Phosphopentomutase) (EC 5.4.2.7)	1	2.11616	1.41534		0	1	0	1	0	15	0			KEAP1	P52597	HNRPF_HUMAN	5|8|7|8|11|11	50	8.33	6	2|0|4|3|1|0|2|0	0.91	1	0.91	1	0.91	5.56	0.02	243 / 411	8.1	58	HNRNPF
O00217	NDUFS8	210	NADH dehydrogenase [ubiquinone] iron-sulfur protein 8, mitochondrial (EC 1.6.5.3) (EC 1.6.99.3) (Complex I-23kD) (CI-23kD) (NADH-ubiquinone oxidoreductase 23 kDa subunit) (TYKY subunit)	1	1.80099	1.3948		1	1	0	1	0	13	0			KEAP1	Q9Y5J1	UTP18_HUMAN	4|4|5|3|4|6	26	4.33	6	1|1|0|1|1|1|0|0	0.91	0.99	0.91	0.99	0.91	6.93	0.02	26 / 411	3	12	UTP18
O60610	DIAPH1	1272	Protein diaphanous homolog 1 (Diaphanous-related formin-1) (DRF1)	1	2.21877	1.39414		0	1	0	1	0	48	0			KEAP1	P56270	MAZ_HUMAN	2|4|5|4|9|12	36	6	6	0|0|0|2|0|2|1|0	0.87	1	0.87	1	0.87	9.6	0.02	8 / 411	2	4	MAZ
Q5T9A4	ATAD3B	648	ATPase family AAA domain-containing protein 3B (AAA-TOB3)	1	0.892898	1.39252		0	0	1	1	0	91	0			KEAP1	Q9H2G2	SLK_HUMAN	3|3|4|4|4|6	24	4	6	1|0|1|0|1|1|1|0	0.87	0.99	0.87	0.99	0.87	6.4	0.02	41 / 411	9.8	43	SLK
Q07666	KHDRBS1	443	KH domain-containing, RNA-binding, signal transduction-associated protein 1 (GAP-associated tyrosine phosphoprotein p62) (Src-associated in mitosis 68 kDa protein) (Sam68) (p21 Ras GTPase-activating protein-associated p62) (p68)	1	1.35812	1.38522		0	1	0	1	0	168	1			KEAP1	P46821	MAP1B_HUMAN	3|4|6|2|15|15	45	7.5	6	0|0|0|3|1|1|0|0	0.84	1	0.84	1	0.84	12	0.03	94 / 411	19	184	MAP1B
O95347	SMC2	1197	Structural maintenance of chromosomes protein 2 (SMC protein 2) (SMC-2) (Chromosome-associated protein E) (hCAP-E) (XCAP-E homolog)	1	1.60954	1.37761		0	1	0	1	0	97	0			KEAP1	P05783	K1C18_HUMAN	4|3|0|3|3|3	16	2.67	6	0|0|0|0|0|0|0|0	0.83	1	0.83	1	0.83	26.67	0.04	238 / 411	12.3	311	KRT18
Q9NZ01	TECR	308	Very-long-chain enoyl-CoA reductase (EC 1.3.1.93) (Synaptic glycoprotein SC2) (Trans-2,3-enoyl-CoA reductase) (TER)	1	1.40004	1.37483		0	1	0	1	0	45	0			KEAP1	Q8TAQ5	ZN420_HUMAN	5|0|5|5|6|4	25	4.17	6	0|0|0|0|0|0|0|0	0.83	1	0.83	1	0.83	41.67	0.04	3 / 411	2.3	5	ZNF420
P42285	SKIV2L2	1042	Superkiller viralicidic activity 2-like 2 (EC 3.6.4.13) (ATP-dependent RNA helicase DOB1) (ATP-dependent RNA helicase SKIV2L2) (TRAMP-like complex helicase)	1	1.72906	1.36618		0	1	1	1	0	88	0			KEAP1	Q9BPW8	NIPS1_HUMAN	3|4|0|4|11|14	36	6	6	0|0|0|0|0|0|0|0	0.83	1	0.83	1	0.83	60	0.04	14 / 411	1.9	4	NIPSNAP1
Q7L576	CYFIP1	1253	Cytoplasmic FMR1-interacting protein 1 (Specifically Rac1-associated protein 1) (Sra-1) (p140sra-1)	1	1.61962	1.34949		1	1	1	1	0	65	0			KEAP1	Q9NZT2	OGFR_HUMAN	3|3|3|1|3|3	16	2.67	6	0|0|0|0|0|0|0|0	0.83	0.99	0.83	0.99	0.83	26.67	0.04	5 / 411	1.2	2	OGFR
P46821	MAP1B	2468	Microtubule-associated protein 1B (MAP-1B) [Cleaved into: MAP1B heavy chain; MAP1 light chain LC1]	1	1.55732	1.34455		1	1	1	1	0	130	0			KEAP1	Q9UJS0	CMC2_HUMAN	9|9|14|10|13|13	68	11.33	6	3|5|4|5|3|5|0|0	0.83	0.99	0.83	0.99	0.83	3.63	0.04	50 / 411	3.4	19	SLC25A13
Q92841	DDX17	729	Probable ATP-dependent RNA helicase DDX17 (EC 3.6.4.13) (DEAD box protein 17) (DEAD box protein p72) (DEAD box protein p82) (RNA-dependent helicase p72)	1	1.0017	1.32433		0	1	1	1	0	286	1			KEAP1	Q7L576	CYFP1_HUMAN	6|4|2|1|2|5	20	3.33	6	1|0|0|0|0|0|0|0	0.82	1	0.82	1	0.82	26.67	0.05	46 / 411	6	24	CYFIP1
Q08211	DHX9	1270	ATP-dependent RNA helicase A (EC 3.6.4.13) (DEAH box protein 9) (DExH-box helicase 9) (Leukophysin) (LKP) (Nuclear DNA helicase II) (NDH II) (RNA helicase A)	1	1.08504	1.32021		1	1	1	1	0	241	1			KEAP1	Q8N4Q1	MIA40_HUMAN	3|1|2|2|6|5	19	3.17	6	0|0|0|0|0|0|0|0	0.82	1	0.82	1	0.82	31.67	0.05	17 / 411	2.9	7	CHCHD4
Q9C005	DPY30	99	Protein dpy-30 homolog (Dpy-30-like protein) (Dpy-30L)	1	1.96283	1.31477		0	1	0	1	0	83	0			KEAP1	Q9NYQ6	CELR1_HUMAN	2|2|3|0|7|7	21	3.5	6	0|0|0|0|0|0|0|0	0.82	1	0.82	1	0.82	35	0.05	0	0	0	CELSR1
Q8N1F7	NUP93	819	Nuclear pore complex protein Nup93 (93 kDa nucleoporin) (Nucleoporin Nup93)	1	1.7648	1.31211		0	1	0	1	0	71	0			KEAP1	O43251	RFOX2_HUMAN	3|3|3|3|2|1	15	2.5	6	0|0|0|0|0|0|0|0	0.82	0.99	0.82	0.99	0.82	25	0.04	14 / 411	1.9	5	RBFOX2
Q9NVI7	ATAD3A	634	ATPase family AAA domain-containing protein 3A	1	1.06491	1.30965		0	1	1	1	0	112	0			KEAP1	P23258	TBG1_HUMAN	5|3|2|3|13|11	37	6.17	6	0|1|2|1|1|0|0|0	0.82	1	0.82	1	0.82	9.87	0.04	47 / 411	1.9	7	TUBG1
O75251	NDUFS7	213	NADH dehydrogenase [ubiquinone] iron-sulfur protein 7, mitochondrial (EC 1.6.5.3) (EC 1.6.99.3) (Complex I-20kD) (CI-20kD) (NADH-ubiquinone oxidoreductase 20 kDa subunit) (PSST subunit)	1	1.58788	1.28526		0	1	0	1	0	11	0			KEAP1	Q5JTZ9	SYAM_HUMAN	3|1|4|2|3|5	18	3	6	0|0|1|0|0|0|0|0	0.82	1	0.82	1	0.82	24	0.04	12 / 411	5.9	12	AARS2
O14654	IRS4	1257	Insulin receptor substrate 4 (IRS-4) (160 kDa phosphotyrosine protein) (py160) (Phosphoprotein of 160 kDa) (pp160)	1	1.20975	1.27447		0	1	1	1	0	181	1			KEAP1	Q71U36	TBA1A_HUMAN	0|58|46|49|46|45	244	40.67	6	0|0|45|0|0|0|0|0	0.81	0.98	0.81	0.98	0.81	7.23	0.06	389 / 411	34.9	299	TUBA1A
Q14257	RCN2	317	Reticulocalbin-2 (Calcium-binding protein ERC-55) (E6-binding protein) (E6BP)	1	1.36997	1.26634		0	1	1	1	0	157	1			KEAP1	Q9NVI1	FANCI_HUMAN	1|2|2|2|4|3	14	2.33	6	0|0|0|1|0|0|0|0	0.81	1	0.81	1	0.81	18.67	0.06	33 / 411	2.3	8	FANCI
Q3ZCT1	ZNF260	412	Zinc finger protein 260 (Zfp-260)	1	1.3914	1.26521		0	1	0	1	0	1	0			KEAP1	Q9UBM7	DHCR7_HUMAN	2|0|2|3|3|3	13	2.17	6	0|0|0|1|0|0|0|0	0.81	0.99	0.81	0.99	0.81	17.33	0.06	17 / 411	1.8	6	DHCR7
Q08380	LGALS3BP	585	Galectin-3-binding protein (Basement membrane autoantigen p105) (Lectin galactoside-binding soluble 3-binding protein) (Mac-2-binding protein) (MAC2BP) (Mac-2 BP) (Tumor-associated antigen 90K)	1	1.17111	1.26294		0	1	0	1	0	85	0			KEAP1	Q9Y241	HIG1A_HUMAN	4|1|2|3|2|2	14	2.33	6	0|0|0|1|0|0|0|0	0.81	1	0.81	1	0.81	18.67	0.06	7 / 411	1.1	2	HIGD1A
Q9UEG4	ZNF629	869	Zinc finger protein 629 (Zinc finger protein 65)	1	3.26826	1.25868		0	1	0	1	0	0	0			KEAP1	Q92616	GCN1_HUMAN	7|3|1|6|13|15	45	7.5	6	0|0|2|1|0|0|0|0	0.81	1	0.81	1	0.81	20	0.05	104 / 411	11.4	105	GCN1
O75533	SF3B1	1304	Splicing factor 3B subunit 1 (Pre-mRNA-splicing factor SF3b 155 kDa subunit) (SF3b155) (Spliceosome-associated protein 155) (SAP 155)	1	1.30032	1.25339		0	1	0	1	0	181	1			KEAP1	A1L0T0	ILVBL_HUMAN	2|4|2|7|5|8	28	4.67	6	1|1|1|1|1|0|0|0	0.8	1	0.8	1	0.8	7.47	0.06	9 / 411	2	6	ILVBL
Q53GQ0	HSD17B12	312	Very-long-chain 3-oxoacyl-CoA reductase (EC 1.1.1.330) (17-beta-hydroxysteroid dehydrogenase 12) (17-beta-HSD 12) (3-ketoacyl-CoA reductase) (KAR) (Estradiol 17-beta-dehydrogenase 12) (EC 1.1.1.62) (Short chain dehydrogenase/reductase family 12C member 1)	1	1.3829	1.23482		0	1	0	1	0	19	0			KEAP1	A6NHL2	TBAL3_HUMAN	6|6|6|5|6|3	32	5.33	6	0|0|4|4|0|0|0|0	0.8	0.86	0.8	0.86	0.8	5.33	0.06	234 / 411	3.7	22	TUBAL3
P31943	HNRNPH1	449	Heterogeneous nuclear ribonucleoprotein H (hnRNP H) [Cleaved into: Heterogeneous nuclear ribonucleoprotein H, N-terminally processed]	1	1.11496	1.22935		0	1	1	1	0	307	1			KEAP1	O00217	NDUS8_HUMAN	2|1|2|2|2|2	11	1.83	6	0|0|0|0|0|0|0|0	0.8	0.97	0.8	0.97	0.8	18.33	0.06	7 / 411	1.3	3	NDUFS8
P16615	ATP2A2	1042	Sarcoplasmic/endoplasmic reticulum calcium ATPase 2 (SERCA2) (SR Ca(2+)-ATPase 2) (EC 3.6.3.8) (Calcium pump 2) (Calcium-transporting ATPase sarcoplasmic reticulum type, slow twitch skeletal muscle isoform) (Endoplasmic reticulum class 1/2 Ca(2+) ATPase)	1	1.51964	1.22186		0	1	0	1	0	102	0			KEAP1	Q9BVA1	TBB2B_HUMAN	0|66|53|55|71|86	331	55.17	6	0|32|59|0|0|0|0|0	0.8	0.98	0.8	0.98	0.8	4.85	0.06	372 / 411	26.6	301	TUBB2B
Q9P035	HACD3	362	Very-long-chain (3R)-3-hydroxyacyl-CoA dehydratase 3 (EC 4.2.1.134) (3-hydroxyacyl-CoA dehydratase 3) (HACD3) (Butyrate-induced protein 1) (B-ind1) (hB-ind1) (Protein-tyrosine phosphatase-like A domain-containing protein 1)	1	0.955368	1.21012		0	1	0	1	0	55	0			KEAP1	P42285	SK2L2_HUMAN	5|6|8|3|9|14	45	7.5	6	0|1|6|2|1|0|0|0	0.79	0.99	0.79	0.99	0.79	6	0.07	66 / 411	9	43	SKIV2L2
P78527	PRKDC	4128	DNA-dependent protein kinase catalytic subunit (DNA-PK catalytic subunit) (DNA-PKcs) (EC 2.7.11.1) (DNPK1) (p460)	1	1.27494	1.19287		0	1	0	1	0	192	1			KEAP1	P43246	MSH2_HUMAN	4|4|2|1|7|7	25	4.17	6	0|0|2|0|0|0|0|0	0.79	1	0.79	1	0.79	16.67	0.07	45 / 411	3	27	MSH2
P28288	ABCD3	659	ATP-binding cassette sub-family D member 3 (70 kDa peroxisomal membrane protein) (PMP70)	1	1.29059	1.19078		1	1	1	1	0	18	0			KEAP1	Q14257	RCN2_HUMAN	7|5|6|10|11|12	51	8.5	6	2|1|4|4|3|2|0|0	0.79	1	0.79	1	0.79	4.25	0.07	126 / 411	4	26	RCN2
P56270	MAZ	477	Myc-associated zinc finger protein (MAZI) (Pur-1) (Purine-binding transcription factor) (Serum amyloid A-activating factor-1) (SAF-1) (Transcription factor Zif87) (ZF87) (Zinc finger protein 801)	1	1.32668	1.18837		1	1	1	1	1	33	0			KEAP1	Q92621	NU205_HUMAN	2|3|4|2|3|5	19	3.17	6	1|1|0|0|1|1|0|0	0.79	0.99	0.79	0.99	0.79	6.33	0.07	37 / 411	4.1	25	NUP205
Q04637	EIF4G1	1599	Eukaryotic translation initiation factor 4 gamma 1 (eIF-4-gamma 1) (eIF-4G 1) (eIF-4G1) (p220)	1	1.19166	1.18485		0	1	0	1	0	122	0			KEAP1	P31943	HNRH1_HUMAN	9|7|9|9|14|13	61	10.17	6	2|0|6|7|0|2|0|2	0.78	0.96	0.78	0.96	0.78	4.28	0.07	263 / 411	13.7	201	HNRNPH1
Q9BTX1	NDC1	674	Nucleoporin NDC1 (hNDC1) (Transmembrane protein 48)	1	1.52654	1.17351		0	1	0	1	0	1	0			KEAP1	P62633	CNBP_HUMAN	4|1|4|4|6|7	26	4.33	6	0|0|2|2|1|0|0|0	0.78	1	0.78	1	0.78	6.93	0.07	16 / 411	11.7	56	CNBP
Q7Z6Z7	HUWE1	4374	E3 ubiquitin-protein ligase HUWE1 (EC 2.3.2.26) (ARF-binding protein 1) (ARF-BP1) (HECT, UBA and WWE domain-containing protein 1) (HECT-type E3 ubiquitin transferase HUWE1) (Homologous to E6AP carboxyl terminus homologous protein 9) (HectH9) (Large structure of UREB1) (LASU1) (Mcl-1 ubiquitin ligase E3) (Mule) (Upstream regulatory element-binding protein 1) (URE-B1) (URE-binding protein 1)	1	1.56576	1.15573		0	1	0	1	0	95	0			KEAP1	Q9P035	HACD3_HUMAN	3|4|3|1|6|5	22	3.67	6	2|1|0|0|1|0|0|0	0.78	1	0.78	1	0.78	7.33	0.07	55 / 411	2.5	17	HACD3
Q9UDR5	AASS	926	Alpha-aminoadipic semialdehyde synthase, mitochondrial (LKR/SDH) [Includes: Lysine ketoglutarate reductase (LKR) (LOR) (EC 1.5.1.8); Saccharopine dehydrogenase (SDH) (EC 1.5.1.9)]	1	4.25616	1.14765		0	1	0	1	0	3	0			KEAP1	O75477	ERLN1_HUMAN	2|0|3|3|4|4	16	2.67	6	0|0|2|0|0|0|0|0	0.77	0.97	0.77	0.97	0.77	10.67	0.08	29 / 411	1.8	9	ERLIN1
Q71U36	TUBA1A	451	Tubulin alpha-1A chain (Alpha-tubulin 3) (Tubulin B-alpha-1) (Tubulin alpha-3 chain) [Cleaved into: Detyrosinated tubulin alpha-1A chain]	1	1.10085	1.14302		1	1	1	1	0	374	1			KEAP1	P27635	RL10_HUMAN	4|3|5|4|8|8	32	5.33	6	1|1|2|1|3|1|0|0	0.77	1	0.77	1	0.77	4.74	0.08	146 / 411	5.8	36	RPL10
P17858	PFKL	780	ATP-dependent 6-phosphofructokinase, liver type (ATP-PFK) (PFK-L) (EC 2.7.1.11) (6-phosphofructokinase type B) (Phosphofructo-1-kinase isozyme B) (PFK-B) (Phosphohexokinase)	1	1.69444	1.14104		0	1	0	1	0	64	0			KEAP1	P61163	ACTZ_HUMAN	6|3|2|3|3|6	23	3.83	6	0|0|2|3|0|0|0|0	0.77	0.95	0.77	0.95	0.77	6.13	0.08	95 / 411	4.2	19	ACTR1A
P40939	HADHA	763	Trifunctional enzyme subunit alpha, mitochondrial (78 kDa gastrin-binding protein) (TP-alpha) [Includes: Long-chain enoyl-CoA hydratase (EC 4.2.1.17); Long chain 3-hydroxyacyl-CoA dehydrogenase (EC 1.1.1.211)]	1	1.77362	1.13207		0	1	1	1	0	85	0			KEAP1	P46977	STT3A_HUMAN	2|2|4|4|4|7	23	3.83	6	1|0|2|2|0|0|0|0	0.77	1	0.77	1	0.77	6.13	0.07	23 / 411	1.7	7	STT3A
P18124	RPL7	248	60S ribosomal protein L7 (Large ribosomal subunit protein uL30)	1	0.984417	1.12732		0	1	0	1	0	231	1			KEAP1	P55735	SEC13_HUMAN	2|1|2|6|6|5	22	3.67	6	0|0|1|1|0|0|0|0	0.77	1	0.77	1	0.77	14.67	0.07	61 / 411	1.7	6	SEC13
O43251	RBFOX2	390	RNA binding protein fox-1 homolog 2 (Fox-1 homolog B) (Hexaribonucleotide-binding protein 2) (RNA-binding motif protein 9) (RNA-binding protein 9) (Repressor of tamoxifen transcriptional activity)	1	0.772781	1.12267		1	1	1	1	0	29	0			KEAP1	Q9H4A4	AMPB_HUMAN	2|3|1|2|7|4	19	3.17	6	0|0|1|1|0|0|0|0	0.76	1	0.76	1	0.76	12.67	0.08	10 / 411	2.6	11	RNPEP
Q96EY1	DNAJA3	480	DnaJ homolog subfamily A member 3, mitochondrial (DnaJ protein Tid-1) (hTid-1) (Hepatocellular carcinoma-associated antigen 57) (Tumorous imaginal discs protein Tid56 homolog)	1	1.1334	1.11523		1	1	1	1	0	50	0			KEAP1	Q9UBX3	DIC_HUMAN	1|2|2|2|4|5	16	2.67	6	0|0|1|0|1|0|0|0	0.74	1	0.74	1	0.74	10.67	0.09	32 / 411	3.1	16	SLC25A10
Q9Y3M2	CBY1	126	Protein chibby homolog 1 (ARPP-binding protein) (Cytosolic leucine-rich protein) (PIGEA-14) (PKD2 interactor, Golgi and endoplasmic reticulum-associated 1)	1	1.26119	1.11362		0	1	0	1	0	1	0			KEAP1	Q16718	NDUA5_HUMAN	2|3|2|2|4|5	18	3	6	0|0|2|2|0|0|0|0	0.74	0.96	0.74	0.96	0.74	6	0.08	13 / 411	1.2	2	NDUFA5
P52597	HNRNPF	415	Heterogeneous nuclear ribonucleoprotein F (hnRNP F) (Nucleolin-like protein mcs94-1) [Cleaved into: Heterogeneous nuclear ribonucleoprotein F, N-terminally processed]	1	0.986056	1.10781		1	1	1	1	0	284	1			KEAP1	P40938	RFC3_HUMAN	2|3|2|2|3|4	16	2.67	6	0|1|2|1|0|0|0|0	0.73	0.97	0.73	0.97	0.73	5.33	0.09	37 / 411	1.6	6	RFC3
P51570	GALK1	392	Galactokinase (EC 2.7.1.6) (Galactose kinase)	1	2.06476	1.0887		0	1	0	1	0	15	0			KEAP1	P40939	ECHA_HUMAN	2|5|2|3|8|9	29	4.83	6	0|1|3|2|0|0|0|0	0.73	1	0.73	1	0.73	6.44	0.09	72 / 411	6.8	39	HADHA
O75643	SNRNP200	2136	U5 small nuclear ribonucleoprotein 200 kDa helicase (EC 3.6.4.13) (Activating signal cointegrator 1 complex subunit 3-like 1) (BRR2 homolog) (U5 snRNP-specific 200 kDa protein) (U5-200KD)	1	1.54172	1.0685		0	1	1	1	0	158	1			KEAP1	P62854	RS26_HUMAN	6|3|3|4|3|4	23	3.83	6	2|1|2|1|0|1|0|0	0.73	0.98	0.73	0.98	0.73	4.38	0.09	157 / 411	3	19	RPS26
A3KMH1	VWA8	1905	von Willebrand factor A domain-containing protein 8	1	1.41847	1.06806		1	1	1	1	1	5	0			KEAP1	Q8N726	ARF_HUMAN	3|2|1|3|3|4	16	2.67	6	1|0|1|0|1|0|0|0	0.73	0.98	0.73	0.98	0.73	7.11	0.09	25 / 411	1.5	6	CDKN2A
Q5JTZ9	AARS2	985	Alanine--tRNA ligase, mitochondrial (EC 6.1.1.7) (Alanyl-tRNA synthetase) (AlaRS)	1	2.50152	1.05892		1	1	0	1	0	8	0			KEAP1	Q92841	DDX17_HUMAN	4|0|4|5|8|9	30	5	6	1|0|2|0|0|0|3|2	0.72	1	0.72	1	0.72	5	0.09	238 / 411	8.4	80	DDX17
P53007	SLC25A1	311	Tricarboxylate transport protein, mitochondrial (Citrate transport protein) (CTP) (Solute carrier family 25 member 1) (Tricarboxylate carrier protein)	1	0.928754	1.0499		1	1	1	1	0	34	0			KEAP1	Q15003	CND2_HUMAN	2|2|1|3|6|7	21	3.5	6	0|0|2|1|0|0|0|0	0.71	1	0.71	1	0.71	9.33	0.09	64 / 411	4.4	15	NCAPH
Q9NTJ3	SMC4	1288	Structural maintenance of chromosomes protein 4 (SMC protein 4) (SMC-4) (Chromosome-associated polypeptide C) (hCAP-C) (XCAP-C homolog)	1	1.30675	1.0486		0	1	0	1	0	103	0			KEAP1	O95394	AGM1_HUMAN	4|2|0|2|6|6	20	3.33	6	0|0|2|0|1|1|0|0	0.68	1	0.68	1	0.68	6.67	0.1	5 / 411	2.6	7	PGM3
P56192	MARS	900	Methionine--tRNA ligase, cytoplasmic (EC 6.1.1.10) (Methionyl-tRNA synthetase) (MetRS)	1	1.22159	1.04622		0	1	0	1	0	135	0			KEAP1	P06737	PYGL_HUMAN	3|7|2|4|8|10	34	5.67	6	0|0|3|4|2|0|0|0	0.68	0.98	0.68	0.98	0.68	5.04	0.1	21 / 411	3	24	PYGL
Q8WUM0	NUP133	1156	Nuclear pore complex protein Nup133 (133 kDa nucleoporin) (Nucleoporin Nup133)	1	1.82014	1.03964		0	1	1	1	0	26	0			KEAP1	P08708	RS17_HUMAN	2|3|3|2|3|4	17	2.83	6	0|0|2|1|1|1|0|0	0.68	0.91	0.68	0.91	0.68	4.53	0.1	177 / 411	4.7	42	RPS17
Q8TD26	CHD6	2715	Chromodomain-helicase-DNA-binding protein 6 (CHD-6) (EC 3.6.4.12) (ATP-dependent helicase CHD6) (Radiation-induced gene B protein)	1	1.1567	1.03642		1	1	1	1	0	3	0			KEAP1	O00571	DDX3X_HUMAN	1|4|1|4|3|7	20	3.33	6	0|0|0|0|0|0|0|0	0.67	1	0.67	1	0.67	33.33	0.11	212 / 411	10.5	87	DDX3X
O15269	SPTLC1	473	Serine palmitoyltransferase 1 (EC 2.3.1.50) (Long chain base biosynthesis protein 1) (LCB 1) (Serine-palmitoyl-CoA transferase 1) (SPT 1) (SPT1)	1	2.17022	1.03063		0	1	0	1	0	15	0			KEAP1	P53618	COPB_HUMAN	4|9|7|6|16|12	54	9	6	1|2|6|5|2|1|0|0	0.67	0.99	0.67	0.99	0.67	4.24	0.11	92 / 411	3.1	18	COPB1
P62633	CNBP	177	Cellular nucleic acid-binding protein (CNBP) (Zinc finger protein 9)	1	1.17582	1.02906		0	1	1	1	0	35	0			KEAP1	Q8NA42	ZN383_HUMAN	8|6|0|0|6|7	27	4.5	6	0|0|0|0|0|0|0|0	0.67	1	0.67	1	0.67	45	0.11	1 / 411	1	1	ZNF383
O75083	WDR1	606	WD repeat-containing protein 1 (Actin-interacting protein 1) (AIP1) (NORI-1)	1	1.01757	1.02724		1	1	1	1	1	47	0			KEAP1	Q9Y2X3	NOP58_HUMAN	4|4|6|5|7|10	36	6	6	3|0|5|2|2|0|0|0	0.67	0.97	0.67	0.97	0.67	4	0.11	90 / 411	5.4	42	NOP58
Q12788	TBL3	808	Transducin beta-like protein 3 (WD repeat-containing protein SAZD)	1	1.77295	1.02662		0	1	0	1	0	36	0			KEAP1	O14579	COPE_HUMAN	2|2|3|2|4|5	18	3	6	2|0|1|1|1|0|0|0	0.67	0.98	0.67	0.98	0.67	4.8	0.1	34 / 411	2	5	COPE
Q15072	ZNF146	292	Zinc finger protein OZF (Only zinc finger protein) (Zinc finger protein 146)	1	1.23275	1.02661		1	1	1	1	0	4	0			KEAP1	P04637	P53_HUMAN	2|1|1|3|8|10	25	4.17	6	0|0|0|1|0|0|0|0	0.66	1	0.66	1	0.66	33.33	0.12	52 / 411	5.4	31	TP53
Q9UQ35	SRRM2	2752	Serine/arginine repetitive matrix protein 2 (300 kDa nuclear matrix antigen) (Serine/arginine-rich splicing factor-related nuclear matrix protein of 300 kDa) (SR-related nuclear matrix protein of 300 kDa) (Ser/Arg-related nuclear matrix protein of 300 kDa) (Splicing coactivator subunit SRm300) (Tax-responsive enhancer element-binding protein 803) (TaxREB803)	1	0.947007	1.02576		1	1	1	1	0	188	1			KEAP1	P40429	RL13A_HUMAN	3|3|0|0|2|3	11	1.83	6	0|0|0|0|0|0|0|0	0.66	0.99	0.66	0.99	0.66	18.33	0.12	144 / 411	5.1	65	RPL13A
Q96JM3	CHAMP1	812	Chromosome alignment-maintaining phosphoprotein 1 (Zinc finger protein 828)	1	1.3205	1.02452		1	1	1	1	0	14	0			KEAP1	Q9BW27	NUP85_HUMAN	2|4|0|0|4|3	13	2.17	6	0|0|0|0|0|0|0|0	0.66	1	0.66	1	0.66	21.67	0.12	22 / 411	1.9	5	NUP85
Q9UBM7	DHCR7	475	7-dehydrocholesterol reductase (7-DHC reductase) (EC 1.3.1.21) (Putative sterol reductase SR-2) (Sterol Delta(7)-reductase)	1	1.13555	1.01099		1	1	1	1	0	16	0			KEAP1	Q9NQV6	PRD10_HUMAN	0|0|3|2|3|4	12	2	6	0|0|0|0|0|0|0|0	0.66	1	0.66	1	0.66	20	0.12	0	0	0	PRDM10
P04844	RPN2	631	Dolichyl-diphosphooligosaccharide--protein glycosyltransferase subunit 2 (Dolichyl-diphosphooligosaccharide--protein glycosyltransferase 63 kDa subunit) (RIBIIR) (Ribophorin II) (RPN-II) (Ribophorin-2)	1	1.37894	1.00484		0	1	0	1	0	73	0			KEAP1	Q9UBF2	COPG2_HUMAN	0|3|4|3|0|4	14	2.33	6	0|0|0|1|0|0|0|0	0.66	1	0.66	1	0.66	18.67	0.11	67 / 411	15.4	92	COPG2
Q92878	RAD50	1312	DNA repair protein RAD50 (hRAD50) (EC 3.6.-.-)	1	0.868558	0.99927		1	1	1	1	0	55	0			KEAP1	A8CG34	P121C_HUMAN	2|1|2|1|2|3	11	1.83	6	0|0|0|0|0|0|0|0	0.65	0.99	0.65	0.99	0.65	18.33	0.13	22 / 411	1.6	3	POM121C
P17812	CTPS1	591	CTP synthase 1 (EC 6.3.4.2) (CTP synthetase 1) (UTP--ammonia ligase 1)	1	1.35451	0.996941		0	1	0	1	0	103	0			KEAP1	P43307	SSRA_HUMAN	2|1|1|2|3|3	12	2	6	0|0|1|0|0|0|0|0	0.65	0.99	0.65	0.99	0.65	16	0.13	19 / 411	1.5	4	SSR1
O94788	ALDH1A2	518	Retinal dehydrogenase 2 (RALDH 2) (RalDH2) (EC 1.2.1.36) (Aldehyde dehydrogenase family 1 member A2) (Retinaldehyde-specific dehydrogenase type 2) (RALDH(II))	1	1.07883	0.995297		0	1	1	1	0	29	0			KEAP1	P51570	GALK1_HUMAN	0|3|1|2|2|3	11	1.83	6	0|0|0|0|1|0|0|0	0.65	0.99	0.65	0.99	0.65	14.67	0.13	12 / 411	3	8	GALK1
O00165	HAX1	279	HCLS1-associated protein X-1 (HS1-associating protein X-1) (HAX-1) (HS1-binding protein 1) (HSP1BP-1)	1	0.86271	0.99419		1	1	1	1	0	32	0			KEAP1	P57740	NU107_HUMAN	3|4|1|1|3|6	18	3	6	0|1|1|0|0|0|0|0	0.65	1	0.65	1	0.65	12	0.13	42 / 411	3.3	16	NUP107
O95831	AIFM1	613	Apoptosis-inducing factor 1, mitochondrial (EC 1.1.1.-) (Programmed cell death protein 8)	1	0.876484	0.993011		1	1	0	1	0	151	1			KEAP1	Q5JTC6	AMER1_HUMAN	0|0|2|2|3|2	9	1.5	6	0|0|0|0|0|0|0|0	0.65	0.99	0.65	0.99	0.65	15	0.13	1 / 411	1	1	AMER1
O14525	ASTN1	1302	Astrotactin-1	1	1.09784	0.985841		0	1	0	1	0	0	0			KEAP1	Q8NF37	PCAT1_HUMAN	2|2|0|1|3|2	10	1.67	6	0|0|0|0|0|0|0|0	0.65	0.99	0.65	0.99	0.65	16.67	0.13	7 / 411	1.4	4	LPCAT1
Q8IXI2	RHOT1	618	Mitochondrial Rho GTPase 1 (MIRO-1) (hMiro-1) (EC 3.6.5.-) (Rac-GTP-binding protein-like protein) (Ras homolog gene family member T1)	1	6.4908	0.983012		0	1	0	1	0	2	0			KEAP1	Q8TAQ2	SMRC2_HUMAN	1|1|2|2|2|5	13	2.17	6	0|0|0|0|0|0|0|0	0.65	1	0.65	1	0.65	21.67	0.13	64 / 411	3.6	15	SMARCC2
A1L0T0	ILVBL	632	Acetolactate synthase-like protein (EC 2.2.1.-) (IlvB-like protein)	1	1.52532	0.975067		1	1	0	1	0	6	0			KEAP1	Q8WUM0	NU133_HUMAN	1|2|2|1|7|7	20	3.33	6	0|0|0|0|0|1|0|0	0.65	1	0.65	1	0.65	26.67	0.13	45 / 411	5	25	NUP133
Q9Y2X3	NOP58	529	Nucleolar protein 58 (Nucleolar protein 5)	1	1.47551	0.969906		0	1	0	1	0	76	0			KEAP1	Q9Y4F1	FARP1_HUMAN	3|1|2|4|1|2	13	2.17	6	1|0|0|0|0|0|0|0	0.65	1	0.65	1	0.65	17.33	0.13	12 / 411	2.3	10	FARP1
O14579	COPE	308	Coatomer subunit epsilon (Epsilon-coat protein) (Epsilon-COP)	1	1.45437	0.966721		0	1	0	1	0	45	0			KEAP1	Q14004	CDK13_HUMAN	0|2|0|2|4|3	11	1.83	6	0|0|0|0|0|0|0|0	0.65	1	0.65	1	0.65	18.33	0.12	36 / 411	2.5	6	CDK13
Q16718	NDUFA5	116	NADH dehydrogenase [ubiquinone] 1 alpha subcomplex subunit 5 (Complex I subunit B13) (Complex I-13kD-B) (CI-13kD-B) (NADH-ubiquinone oxidoreductase 13 kDa-B subunit)	1	1.26087	0.960291		0	1	0	1	0	29	0			KEAP1	Q8NI60	COQ8A_HUMAN	1|1|2|2|4|4	14	2.33	6	0|0|0|0|0|0|0|0	0.65	1	0.65	1	0.65	23.33	0.12	11 / 411	1.2	2	COQ8A
Q9UJS0	SLC25A13	675	Calcium-binding mitochondrial carrier protein Aralar2 (Citrin) (Mitochondrial aspartate glutamate carrier 2) (Solute carrier family 25 member 13)	1	0.731699	0.957845		1	0	0	1	0	45	0			KEAP1	Q93008	USP9X_HUMAN	0|2|2|0|3|7	14	2.33	6	0|0|0|0|0|0|0|0	0.65	1	0.65	1	0.65	23.33	0.12	66 / 411	3.3	21	USP9X
Q6TDP4	KLHL17	642	Kelch-like protein 17 (Actinfilin)	1	1.4365	0.950145		1	1	1	1	0	0	0			KEAP1	Q9UN70	PCDGK_HUMAN	2|2|1|1|6|3	15	2.5	6	0|0|0|0|0|0|0|0	0.65	1	0.65	1	0.65	25	0.12	0	0	0	PCDHGC3
P50402	EMD	254	Emerin	1	1.04605	0.949049		0	1	0	1	0	93	0			KEAP1	O94788	AL1A2_HUMAN	1|2|0|2|2|2	9	1.5	6	0|0|0|0|0|0|0|0	0.64	0.97	0.64	0.97	0.64	15	0.14	30 / 411	3.1	13	ALDH1A2
P25205	MCM3	808	DNA replication licensing factor MCM3 (EC 3.6.4.12) (DNA polymerase alpha holoenzyme-associated protein P1) (P1-MCM3) (RLF subunit beta) (p102)	1	0.861048	0.947937		1	1	1	1	1	141	0			KEAP1	Q14247	SRC8_HUMAN	0|2|3|2|5|4	16	2.67	6	0|0|2|2|0|0|0|0	0.64	0.96	0.64	0.96	0.64	5.33	0.14	73 / 411	16.3	84	CTTN
P04637	TP53	393	Cellular tumor antigen p53 (Antigen NY-CO-13) (Phosphoprotein p53) (Tumor suppressor p53)	1	1.03678	0.936859		0	1	1	1	0	54	0			KEAP1	Q8NBU5	ATAD1_HUMAN	2|2|2|1|1|2	10	1.67	6	0|0|0|0|0|0|0|0	0.64	0.97	0.64	0.97	0.64	16.67	0.14	6 / 411	1.2	2	ATAD1
Q9NRW3	APOBEC3C	190	DNA dC->dU-editing enzyme APOBEC-3C (A3C) (EC 3.5.4.-) (APOBEC1-like) (Phorbolin I)	1	1.94185	0.934033		0	1	0	1	0	20	0			KEAP1	Q9BSD7	NTPCR_HUMAN	1|4|1|4|4|3	17	2.83	6	0|0|0|0|0|2|0|0	0.64	0.97	0.64	0.97	0.64	11.33	0.14	37 / 411	2.2	6	NTPCR
Q9H2G2	SLK	1235	STE20-like serine/threonine-protein kinase (STE20-like kinase) (hSLK) (EC 2.7.11.1) (CTCL tumor antigen se20-9) (STE20-related serine/threonine-protein kinase) (STE20-related kinase) (Serine/threonine-protein kinase 2)	1	0.301584	0.933542		1	0	0	1	1	24	0			KEAP1	O75643	U520_HUMAN	14|15|11|15|36|34	125	20.83	6	4|3|14|10|3|2|0|0	0.63	0.99	0.63	0.99	0.63	4.63	0.14	146 / 411	16.7	112	SNRNP200
P08574	CYC1	325	Cytochrome c1, heme protein, mitochondrial (Complex III subunit 4) (Complex III subunit IV) (Cytochrome b-c1 complex subunit 4) (Ubiquinol-cytochrome-c reductase complex cytochrome c1 subunit) (Cytochrome c-1)	1	0.925868	0.9248		1	1	0	1	0	11	0			KEAP1	Q71UM5	RS27L_HUMAN	3|3|2|3|3|3	17	2.83	6	0|0|3|3|0|0|0|0	0.63	0.67	0.63	0.67	0.63	3.78	0.14	166 / 411	2.4	18	RPS27L
Q9H9B4	SFXN1	322	Sideroflexin-1 (Tricarboxylate carrier protein) (TCC)	1	1.09921	0.913911		1	1	1	1	0	24	0			KEAP1	O14654	IRS4_HUMAN	28|29|36|34|65|51	243	40.5	6	11|11|14|16|13|15|1|1	0.62	1	0.62	1	0.62	3.95	0.15	152 / 411	11	105	IRS4
Q9Y678	COPG1	874	Coatomer subunit gamma-1 (Gamma-1-coat protein) (Gamma-1-COP)	1	1.02503	0.906878		1	1	1	1	1	67	0			KEAP1	P48047	ATPO_HUMAN	2|2|3|4|3|3	17	2.83	6	0|0|3|3|0|0|0|0	0.62	0.8	0.62	0.8	0.62	3.78	0.15	51 / 411	2.8	9	ATP5O
Q8IVL6	P3H3	736	Prolyl 3-hydroxylase 3 (EC 1.14.11.7) (Leprecan-like protein 2) (Protein B)	1	1.75761	0.898799		1	1	1	1	0	0	0			KEAP1	Q96KK5	H2A1H_HUMAN	3|2|3|4|4|3	19	3.17	6	0|2|0|0|1|1|1|2	0.61	0.82	0.61	0.82	0.61	3.62	0.15	271 / 411	10.3	217	HIST1H2AH
Q9UDY2	TJP2	1190	Tight junction protein ZO-2 (Tight junction protein 2) (Zona occludens protein 2) (Zonula occludens protein 2)	1	0.796055	0.896053		1	1	1	1	0	15	0			KEAP1	Q9NVI7	ATD3A_HUMAN	18|14|17|18|20|23	110	18.33	6	7|9|11|8|4|6|0|0	0.61	0.96	0.61	0.96	0.61	3.26	0.15	87 / 411	5.9	75	ATAD3A
Q86VP6	CAND1	1230	Cullin-associated NEDD8-dissociated protein 1 (Cullin-associated and neddylation-dissociated protein 1) (TBP-interacting protein of 120 kDa A) (TBP-interacting protein 120A) (p120 CAND1)	1	1.40407	0.894462		0	1	0	1	0	96	0			KEAP1	Q9Y4W2	LAS1L_HUMAN	2|1|2|1|5|5	16	2.67	6	0|1|1|0|0|0|0|0	0.61	1	0.61	1	0.61	10.67	0.15	50 / 411	3.1	14	LAS1L
Q9UBX3	SLC25A10	287	Mitochondrial dicarboxylate carrier (Solute carrier family 25 member 10)	1	1.3957	0.893605		0	1	0	1	0	26	0			KEAP1	Q9NTJ3	SMC4_HUMAN	9|5|6|8|20|16	64	10.67	6	2|1|7|4|3|4|0|0	0.58	1	0.58	1	0.58	4.06	0.16	90 / 411	5.2	26	SMC4
Q08J23	NSUN2	767	tRNA (cytosine(34)-C(5))-methyltransferase (EC 2.1.1.203) (Myc-induced SUN domain-containing protein) (Misu) (NOL1/NOP2/Sun domain family member 2) (Substrate of AIM1/Aurora kinase B) (tRNA (cytosine-5-)-methyltransferase) (tRNA methyltransferase 4 homolog) (hTrm4)	1	1.1356	0.892733		0	1	0	1	0	77	0			KEAP1	Q14683	SMC1A_HUMAN	0|4|1|3|7|8	23	3.83	6	0|0|2|1|2|2|0|0	0.57	1	0.57	1	0.57	4.38	0.17	79 / 411	5.7	50	SMC1A
P46977	STT3A	705	Dolichyl-diphosphooligosaccharide--protein glycosyltransferase subunit STT3A (Oligosaccharyl transferase subunit STT3A) (STT3-A) (EC 2.4.99.18) (B5) (Integral membrane protein 1) (Transmembrane protein TMC)	1	1.07668	0.889897		0	1	0	1	0	20	0			KEAP1	Q5T4S7	UBR4_HUMAN	2|2|0|0|3|5	12	2	6	1|0|0|0|1|1|0|0	0.55	1	0.55	1	0.55	5.33	0.17	36 / 411	15.2	76	UBR4
Q92974	ARHGEF2	986	Rho guanine nucleotide exchange factor 2 (Guanine nucleotide exchange factor H1) (GEF-H1) (Microtubule-regulated Rho-GEF) (Proliferating cell nucleolar antigen p40)	1	1.72643	0.888391		0	1	0	1	0	20	0			KEAP1	O00567	NOP56_HUMAN	3|3|7|7|5|6	31	5.17	6	1|5|1|1|3|2|0|0	0.54	0.87	0.54	0.87	0.54	3.18	0.18	96 / 411	5.9	50	NOP56
O15232	MATN3	486	Matrilin-3	1	0.924653	0.886491		1	1	1	1	0	0	0			KEAP1	O60762	DPM1_HUMAN	3|3|3|6|5|4	24	4	6	1|2|3|2|1|1|0|0	0.54	0.94	0.54	0.94	0.54	3.2	0.18	28 / 411	1.8	8	DPM1
Q14247	CTTN	550	Src substrate cortactin (Amplaxin) (Oncogene EMS1)	1	1.33994	0.885979		0	1	0	1	0	106	0			KEAP1	P08727	K1C19_HUMAN	6|5|4|0|4|6	25	4.17	6	0|5|4|0|0|0|2|0	0.54	0.78	0.54	0.78	0.54	3.03	0.18	247 / 411	10.3	151	KRT19
P24928	POLR2A	1970	DNA-directed RNA polymerase II subunit RPB1 (RNA polymerase II subunit B1) (EC 2.7.7.6) (DNA-directed RNA polymerase II subunit A) (DNA-directed RNA polymerase III largest subunit) (RNA-directed RNA polymerase II subunit RPB1) (EC 2.7.7.48)	1	1.47356	0.872895		0	1	0	1	0	79	0			KEAP1	P18124	RL7_HUMAN	5|6|7|7|11|12	48	8	6	2|3|3|3|3|6|0|0	0.54	0.99	0.54	0.99	0.54	3.2	0.18	175 / 411	7.3	66	RPL7
Q93008	USP9X	2570	Probable ubiquitin carboxyl-terminal hydrolase FAF-X (EC 3.4.19.12) (Deubiquitinating enzyme FAF-X) (Fat facets in mammals) (hFAM) (Fat facets protein-related, X-linked) (Ubiquitin thioesterase FAF-X) (Ubiquitin-specific protease 9, X chromosome) (Ubiquitin-specific-processing protease FAF-X)	1	1.63442	0.872645		0	1	0	1	0	82	0			KEAP1	P61619	S61A1_HUMAN	4|3|3|5|2|1	18	3	6	0|2|2|2|1|0|0|0	0.54	0.96	0.54	0.96	0.54	3.43	0.18	28 / 411	2	5	SEC61A1
Q9Y4W2	LAS1L	734	Ribosomal biogenesis protein LAS1L (Protein LAS1 homolog)	1	1.96704	0.867824		0	1	0	1	0	39	0			KEAP1	Q53GQ0	DHB12_HUMAN	3|1|3|4|4|3	18	3	6	0|0|3|3|1|0|0|0	0.54	0.75	0.54	0.75	0.54	3.43	0.18	27 / 411	1.9	7	HSD17B12
Q9BSD7	NTPCR	190	Cancer-related nucleoside-triphosphatase (NTPase) (EC 3.6.1.15) (Nucleoside triphosphate phosphohydrolase)	1	1.12841	0.863796		0	1	0	1	0	56	0			KEAP1	Q9UBD5	ORC3_HUMAN	2|2|1|2|1|2	10	1.67	6	0|0|0|2|0|0|0|0	0.54	0.82	0.54	0.82	0.54	6.67	0.18	8 / 411	1.3	2	ORC3
Q9H845	ACAD9	621	Acyl-CoA dehydrogenase family member 9, mitochondrial (ACAD-9) (EC 1.3.99.-)	1	1.20057	0.861558		1	1	1	1	0	8	0			KEAP1	O96019	ACL6A_HUMAN	1|2|0|2|3|3	11	1.83	6	1|0|0|0|1|0|0|1	0.53	0.91	0.53	0.91	0.53	4.89	0.18	59 / 411	3.2	13	ACTL6A
Q16795	NDUFA9	377	NADH dehydrogenase [ubiquinone] 1 alpha subcomplex subunit 9, mitochondrial (Complex I-39kD) (CI-39kD) (NADH-ubiquinone oxidoreductase 39 kDa subunit)	1	2.29283	0.857403		0	1	0	1	0	18	0			KEAP1	P08670	VIME_HUMAN	3|2|8|7|9|6	35	5.83	6	0|4|4|3|3|0|2|0	0.53	0.95	0.53	0.95	0.53	2.92	0.18	257 / 411	39.5	754	VIM
Q5T4S7	UBR4	5183	E3 ubiquitin-protein ligase UBR4 (EC 2.3.2.27) (600 kDa retinoblastoma protein-associated factor) (N-recognin-4) (RING-type E3 ubiquitin transferase UBR4) (Retinoblastoma-associated factor of 600 kDa) (RBAF600) (p600) (Zinc finger UBR1-type protein 1)	1	2.39669	0.856515		0	1	0	1	0	54	0			KEAP1	Q02878	RL6_HUMAN	4|3|2|3|5|4	21	3.5	6	2|2|0|1|3|1|0|0	0.53	0.9	0.53	0.9	0.53	3.11	0.18	172 / 411	11.5	249	RPL6
Q9NYV4	CDK12	1490	Cyclin-dependent kinase 12 (EC 2.7.11.22) (EC 2.7.11.23) (Cdc2-related kinase, arginine/serine-rich) (CrkRS) (Cell division cycle 2-related protein kinase 7) (CDC2-related protein kinase 7) (Cell division protein kinase 12) (hCDK12)	1	1.02568	0.851242		1	1	1	1	0	53	0			KEAP1	O14545	TRAD1_HUMAN	3|2|1|1|3|3	13	2.17	6	0|0|1|1|1|1|0|0	0.51	0.83	0.51	0.83	0.51	4.33	0.19	10 / 411	1.2	3	TRAFD1
Q9BVA1	TUBB2B	445	Tubulin beta-2B chain	1	1.17618	0.848586		1	1	0	1	0	364	1			KEAP1	Q9NRW3	ABC3C_HUMAN	0|2|0|2|2|4	10	1.67	6	0|0|2|1|0|0|0|0	0.51	0.96	0.51	0.96	0.51	4.44	0.19	21 / 411	4.8	11	APOBEC3C
P57088	TMEM33	247	Transmembrane protein 33 (Protein DB83) (SHINC-3)	1	2.88891	0.8351		0	1	0	1	0	22	0			KEAP1	P34931	HS71L_HUMAN	55|59|63|0|0|0	177	29.5	6	0|0|33|0|0|0|0|0	0.5	0.99	0.5	0.99	0.5	7.15	0.21	389 / 411	22.6	189	HSPA1L
Q92621	NUP205	2012	Nuclear pore complex protein Nup205 (205 kDa nucleoporin) (Nucleoporin Nup205)	1	1.35916	0.827076		0	1	0	1	0	27	0			KEAP1	P35658	NU214_HUMAN	1|1|1|3|3|3	12	2	6	0|0|1|0|0|0|0|0	0.5	0.99	0.5	0.99	0.5	16	0.21	49 / 411	19.1	74	NUP214
Q16891	IMMT	758	MICOS complex subunit MIC60 (Cell proliferation-inducing gene 4/52 protein) (Mitochondrial inner membrane protein) (Mitofilin) (p87/89)	1	0.841144	0.82037		1	1	1	1	0	60	0			KEAP1	Q5SRE5	NU188_HUMAN	1|3|1|1|5|3	14	2.33	6	1|0|0|0|0|0|0|0	0.5	1	0.5	1	0.5	18.67	0.21	21 / 411	2.4	9	NUP188
A6NHL2	TUBAL3	446	Tubulin alpha chain-like 3	1	0.655894	0.815674		1	0	0	1	0	226	1			KEAP1	Q3ZCT1	ZN260_HUMAN	0|0|0|5|7|9	21	3.5	6	0|0|0|0|0|0|0|0	0.5	1	0.5	1	0.5	35	0.2	3 / 411	1	1	ZNF260
P13674	P4HA1	534	Prolyl 4-hydroxylase subunit alpha-1 (4-PH alpha-1) (EC 1.14.11.2) (Procollagen-proline,2-oxoglutarate-4-dioxygenase subunit alpha-1)	1	1.10721	0.815069		1	1	1	1	0	67	0			KEAP1	Q96SK3	ZN607_HUMAN	0|4|0|0|5|6	15	2.5	6	0|0|0|0|0|0|0|0	0.5	1	0.5	1	0.5	25	0.2	1 / 411	1	1	ZNF607
Q8WUY1	THEM6	208	Protein THEM6 (Mesenchymal stem cell protein DSCD75) (Thioesterase superfamily member 6)	1	1.84878	0.814251		0	1	0	1	0	3	0			KEAP1	Q9H7D7	WDR26_HUMAN	6|5|4|1|0|1	17	2.83	6	0|0|1|1|0|0|0|0	0.5	1	0.5	1	0.5	11.33	0.2	28 / 411	2.5	13	WDR26
O95198	KLHL2	593	Kelch-like protein 2 (Actin-binding protein Mayven)	1	1.26089	0.813751		1	1	1	1	1	2	0			KEAP1	Q9Y512	SAM50_HUMAN	1|3|1|1|7|5	18	3	6	0|0|0|0|0|0|0|0	0.5	1	0.5	1	0.5	30	0.2	8 / 411	3.6	12	SAMM50
Q9Y487	ATP6V0A2	856	V-type proton ATPase 116 kDa subunit a isoform 2 (V-ATPase 116 kDa isoform a2) (Lysosomal H(+)-transporting ATPase V0 subunit a2) (TJ6) (Vacuolar proton translocating ATPase 116 kDa subunit a isoform 2)	1	1.14655	0.787752		1	1	1	1	0	1	0			KEAP1	O15371	EIF3D_HUMAN	1|0|0|2|4|2	9	1.5	6	0|0|0|0|0|0|0|0	0.49	1	0.49	1	0.49	15	0.22	81 / 411	3	22	EIF3D
O14975	SLC27A2	620	Very long-chain acyl-CoA synthetase (VLACS) (VLCS) (EC 6.2.1.-) (Fatty acid transport protein 2) (FATP-2) (Fatty-acid-coenzyme A ligase, very long-chain 1) (Long-chain-fatty-acid--CoA ligase) (EC 6.2.1.3) (Solute carrier family 27 member 2) (THCA-CoA ligase) (Very long-chain-fatty-acid-CoA ligase)	1	2.03937	0.781215		0	1	0	1	0	0	0			KEAP1	O75431	MTX2_HUMAN	1|0|2|1|2|5	11	1.83	6	0|0|0|0|0|0|0|0	0.49	1	0.49	1	0.49	18.33	0.22	7 / 411	2.4	9	MTX2
Q5SW79	CEP170	1584	Centrosomal protein of 170 kDa (Cep170) (KARP-1-binding protein) (KARP1-binding protein)	1	1.03142	0.770697		1	1	0	1	0	40	0			KEAP1	Q8TF32	ZN431_HUMAN	3|0|2|2|0|0	7	1.17	6	0|0|0|0|0|0|0|0	0.49	0.99	0.49	0.99	0.49	11.67	0.22	3 / 411	1	1	ZNF431
P57740	NUP107	925	Nuclear pore complex protein Nup107 (107 kDa nucleoporin) (Nucleoporin Nup107)	1	1.16601	0.768319		0	1	0	1	0	30	0			KEAP1	Q9NU22	MDN1_HUMAN	1|2|2|1|3|1	10	1.67	6	0|0|0|0|0|0|0|0	0.49	0.99	0.49	0.99	0.49	16.67	0.22	27 / 411	2.4	8	MDN1
P26373	RPL13	211	60S ribosomal protein L13 (Breast basic conserved protein 1) (Large ribosomal subunit protein eL13)	1	0.821517	0.765939		1	1	0	1	0	264	1			KEAP1	Q9UKX7	NUP50_HUMAN	3|2|2|0|0|0	7	1.17	6	0|0|0|0|0|0|0|0	0.49	0.99	0.49	0.99	0.49	11.67	0.22	38 / 411	6.8	18	NUP50
P43307	SSR1	286	Translocon-associated protein subunit alpha (TRAP-alpha) (Signal sequence receptor subunit alpha) (SSR-alpha)	1	0.955843	0.765792		0	1	0	1	0	25	0			KEAP1	O14525	ASTN1_HUMAN	2|1|1|1|4|3	12	2	6	0|0|0|1|0|0|0|0	0.49	1	0.49	1	0.49	16	0.21	1 / 411	1	1	ASTN1
P43243	MATR3	847	Matrin-3	1	0.934494	0.765219		1	1	0	1	0	211	1			KEAP1	O43823	AKAP8_HUMAN	2|0|1|0|3|3	9	1.5	6	0|0|0|0|0|0|0|0	0.49	0.99	0.49	0.99	0.49	15	0.21	31 / 411	1.5	4	AKAP8
P61619	SEC61A1	476	Protein transport protein Sec61 subunit alpha isoform 1 (Sec61 alpha-1)	1	1.1064	0.758911		0	1	0	1	0	28	0			KEAP1	Q8N7H5	PAF1_HUMAN	0|1|2|1|4|8	16	2.67	6	0|0|0|0|0|0|0|0	0.49	1	0.49	1	0.49	26.67	0.21	50 / 411	4.6	22	PAF1
Q9NYQ6	CELSR1	3014	Cadherin EGF LAG seven-pass G-type receptor 1 (Cadherin family member 9) (Flamingo homolog 2) (hFmi2)	1	0.887417	0.756572		1	1	0	1	0	0	0			KEAP1	Q92974	ARHG2_HUMAN	1|1|2|0|4|4	12	2	6	0|0|0|0|0|0|0|0	0.49	1	0.49	1	0.49	20	0.21	19 / 411	1.5	3	ARHGEF2
Q9UF56	FBXL17	701	F-box/LRR-repeat protein 17 (F-box and leucine-rich repeat protein 17) (F-box only protein 13)	1	0.937161	0.747165		1	1	1	1	0	0	0			KEAP1	Q96T76	MMS19_HUMAN	1|0|1|2|4|5	13	2.17	6	0|0|0|0|0|0|0|0	0.49	1	0.49	1	0.49	21.67	0.21	25 / 411	1.7	5	MMS19
Q9NVI1	FANCI	1328	Fanconi anemia group I protein (Protein FACI)	1	1.21877	0.740848		1	1	0	1	0	36	0			KEAP1	Q9C0B0	UNK_HUMAN	0|1|0|2|4|3	10	1.67	6	0|0|0|0|0|0|0|0	0.49	1	0.49	1	0.49	16.67	0.21	6 / 411	1.5	2	UNK
P41743	PRKCI	596	Protein kinase C iota type (EC 2.7.11.13) (Atypical protein kinase C-lambda/iota) (PRKC-lambda/iota) (aPKC-lambda/iota) (nPKC-iota)	1	1.65754	0.734982		0	1	0	1	1	3	0			KEAP1	Q14978	NOLC1_HUMAN	4|2|5|5|5|8	29	4.83	6	0|1|5|4|2|0|1|0	0.48	0.89	0.48	0.89	0.48	2.97	0.24	120 / 411	5.6	33	NOLC1
O15027	SEC16A	2179	Protein transport protein Sec16A (SEC16 homolog A)	1	0.853274	0.725949		1	1	1	1	0	71	0			KEAP1	Q8WVB6	CTF18_HUMAN	0|0|2|1|2|2	7	1.17	6	0|0|0|0|0|0|0|0	0.48	0.97	0.48	0.97	0.48	11.67	0.22	3 / 411	1.3	2	CHTF18
O00571	DDX3X	662	ATP-dependent RNA helicase DDX3X (EC 3.6.4.13) (DEAD box protein 3, X-chromosomal) (DEAD box, X isoform) (Helicase-like protein 2) (HLP2)	1	1.20583	0.722594		0	1	0	1	0	253	1			KEAP1	Q9NRK6	ABCBA_HUMAN	1|2|0|2|2|1	8	1.33	6	0|0|0|0|0|0|0|0	0.48	0.97	0.48	0.97	0.48	13.33	0.22	7 / 411	1.3	3	ABCB10
Q13616	CUL1	776	Cullin-1 (CUL-1)	1	1.61787	0.717509		0	1	0	1	0	38	0			KEAP1	P62280	RS11_HUMAN	2|6|4|7|6|6	31	5.17	6	4|2|1|1|3|1|3|1	0.47	0.84	0.47	0.84	0.47	2.58	0.25	151 / 411	4.3	22	RPS11
Q9NY33	DPP3	737	Dipeptidyl peptidase 3 (EC 3.4.14.4) (Dipeptidyl aminopeptidase III) (Dipeptidyl arylamidase III) (Dipeptidyl peptidase III) (DPP III) (Enkephalinase B)	1	0.74903	0.71662		1	1	1	1	1	24	0			KEAP1	Q8N1F7	NUP93_HUMAN	6|3|3|6|8|10	36	6	6	4|1|5|3|2|2|0|0	0.47	0.97	0.47	0.97	0.47	2.82	0.25	58 / 411	3.8	17	NUP93
Q9BUF5	TUBB6	446	Tubulin beta-6 chain (Tubulin beta class V)	1	1.12938	0.715131		0	1	0	1	0	324	1			KEAP1	O75251	NDUS7_HUMAN	0|2|2|1|2|0	7	1.17	6	0|0|1|0|0|0|0|0	0.47	0.95	0.47	0.95	0.47	9.33	0.24	17 / 411	1.5	5	NDUFS7
P08727	KRT19	400	Keratin, type I cytoskeletal 19 (Cytokeratin-19) (CK-19) (Keratin-19) (K19)	1	1.45297	0.708825		0	1	0	1	0	255	1			KEAP1	P25398	RS12_HUMAN	2|3|4|3|3|3	18	3	6	0|0|5|4|0|0|0|0	0.47	0.67	0.47	0.67	0.47	2.67	0.24	154 / 411	4.4	23	RPS12
O75477	ERLIN1	346	Erlin-1 (Endoplasmic reticulum lipid raft-associated protein 1) (Protein KE04) (Stomatin-prohibitin-flotillin-HflC/K domain-containing protein 1) (SPFH domain-containing protein 1)	1	1.33631	0.705178		0	1	0	1	0	50	0			KEAP1	P43003	EAA1_HUMAN	2|1|0|2|1|2	8	1.33	6	0|0|0|1|0|0|0|0	0.47	0.95	0.47	0.95	0.47	10.67	0.24	7 / 411	1	1	SLC1A3
Q9ULX6	AKAP8L	646	A-kinase anchor protein 8-like (AKAP8-like protein) (Helicase A-binding protein 95) (HAP95) (Homologous to AKAP95 protein) (HA95) (Neighbor of A-kinase-anchoring protein 95) (Neighbor of AKAP95)	1	0.673459	0.701821		1	1	0	1	0	51	0			KEAP1	Q04637	IF4G1_HUMAN	4|5|5|8|13|12	47	7.83	6	0|1|8|8|1|1|0|0	0.47	0.91	0.47	0.91	0.47	3.3	0.24	102 / 411	13.3	78	EIF4G1
Q8N726	CDKN2A	132	Tumor suppressor ARF (Alternative reading frame) (ARF) (Cyclin-dependent kinase inhibitor 2A) (p14ARF)	1	1.00707	0.694922		0	1	0	1	0	51	0			KEAP1	Q9BTX1	NDC1_HUMAN	1|0|2|2|2|1	8	1.33	6	0|0|1|0|0|0|0|0	0.47	0.95	0.47	0.95	0.47	10.67	0.24	7 / 411	1	1	NDC1
Q13501	SQSTM1	440	Sequestosome-1 (EBI3-associated protein of 60 kDa) (EBIAP) (p60) (Phosphotyrosine-independent ligand for the Lck SH2 domain of 62 kDa) (Ubiquitin-binding protein p62)	1	0.827625	0.688205		1	1	1	1	1	37	0			KEAP1	P22087	FBRL_HUMAN	1|1|2|1|5|3	13	2.17	6	1|1|0|0|0|0|0|0	0.46	1	0.46	1	0.46	8.67	0.25	161 / 411	4.8	33	FBL
Q71DI3	HIST2H3A; HIST2H3C; HIST2H3D	136	Histone H3.2 (Histone H3/m) (Histone H3/o)	1	0.698155	0.686069		1	0	0	1	0	0	0			KEAP1	P33993	MCM7_HUMAN	0|2|2|4|9|9	26	4.33	6	0|0|2|5|1|1|0|1	0.46	0.96	0.46	0.96	0.46	3.47	0.25	123 / 411	7.2	59	MCM7
P23258	TUBG1	451	Tubulin gamma-1 chain (Gamma-1-tubulin) (Gamma-tubulin complex component 1) (GCP-1)	1	1.28468	0.6852		1	1	0	1	1	55	0			KEAP1	P49792	RBP2_HUMAN	3|3|7|5|6|9	33	5.5	6	1|3|4|2|4|2|0|0	0.46	0.98	0.46	0.98	0.46	2.75	0.25	90 / 411	36.8	222	RANBP2
P34931	HSPA1L	641	Heat shock 70 kDa protein 1-like (Heat shock 70 kDa protein 1L) (Heat shock 70 kDa protein 1-Hom) (HSP70-Hom)	1	0.961465	0.677027		0	1	0	1	0	368	1			KEAP1	O75533	SF3B1_HUMAN	5|6|5|4|12|12	44	7.33	6	2|0|7|7|1|1|0|0	0.45	0.91	0.45	0.91	0.45	3.26	0.25	171 / 411	17.8	142	SF3B1
P53985	SLC16A1	500	Monocarboxylate transporter 1 (MCT 1) (Solute carrier family 16 member 1)	1	0.757069	0.676366		1	1	1	1	0	40	0			KEAP1	P04844	RPN2_HUMAN	6|6|7|10|14|15	58	9.67	6	5|3|9|4|2|2|0|0	0.45	0.95	0.45	0.95	0.45	3.09	0.25	82 / 411	2.9	29	RPN2
O75323	NIPSNAP2	286	Protein NipSnap homolog 2 (NipSnap2) (Glioblastoma-amplified sequence)	1	0.909836	0.66946		1	1	1	1	0	16	0			KEAP1	Q12788	TBL3_HUMAN	1|2|2|3|10|9	27	4.5	6	0|1|1|4|1|2|0|0	0.45	1	0.45	1	0.45	4	0.25	42 / 411	4.3	26	TBL3
Q96CW1	AP2M1	435	AP-2 complex subunit mu (AP-2 mu chain) (Adaptin-mu2) (Adaptor protein complex AP-2 subunit mu) (Adaptor-related protein complex 2 subunit mu) (Clathrin assembly protein complex 2 mu medium chain) (Clathrin coat assembly protein AP50) (Clathrin coat-associated protein AP50) (HA2 50 kDa subunit) (Plasma membrane adaptor AP-2 50 kDa protein)	1	2.25151	0.667884		0	1	0	1	0	13	0			KEAP1	Q15645	PCH2_HUMAN	0|2|2|0|2|3	9	1.5	6	0|0|3|1|0|0|0|0	0.44	0.79	0.44	0.79	0.44	3	0.26	27 / 411	2.2	7	TRIP13
Q9BPW8	NIPSNAP1	284	Protein NipSnap homolog 1 (NipSnap1)	1	0.683612	0.663546		1	1	1	1	0	16	0			KEAP1	Q92769	HDAC2_HUMAN	2|1|2|3|2|4	14	2.33	6	2|0|2|2|0|0|0|0	0.44	0.84	0.44	0.84	0.44	3.11	0.26	115 / 411	4.2	30	HDAC2
P53618	COPB1	953	Coatomer subunit beta (Beta-coat protein) (Beta-COP)	1	1.02762	0.639193		0	1	0	1	0	84	0			KEAP1	Q9BUF5	TBB6_HUMAN	25|35|22|26|35|47	190	31.67	6	0|13|24|0|20|16|0|0	0.44	0.96	0.44	0.96	0.44	3.47	0.26	317 / 411	11.4	94	TUBB6
Q92616	GCN1	2671	eIF-2-alpha kinase activator GCN1 (GCN1 eIF-2-alpha kinase activator homolog) (GCN1-like protein 1) (General control of amino-acid synthesis 1-like protein 1) (Translational activator GCN1) (HsGCN1)	1	1.14291	0.628764		1	1	1	1	0	107	0			KEAP1	Q9NR30	DDX21_HUMAN	2|2|3|5|1|3	16	2.67	6	1|1|2|2|1|0|0|0	0.44	0.94	0.44	0.94	0.44	3.05	0.26	179 / 411	13.1	75	DDX21
Q9UNF1	MAGED2	606	Melanoma-associated antigen D2 (11B6) (Breast cancer-associated gene 1 protein) (BCG-1) (Hepatocellular carcinoma-associated protein JCL-1) (MAGE-D2 antigen)	1	1.41212	0.613964		0	1	0	1	0	38	0			KEAP1	O60684	IMA7_HUMAN	0|1|3|2|2|1	9	1.5	6	0|0|1|0|1|0|0|0	0.43	0.96	0.43	0.96	0.43	6	0.26	48 / 411	2.3	6	KPNA6
Q6PD62	CTR9	1173	RNA polymerase-associated protein CTR9 homolog (SH2 domain-binding protein 1)	1	1.04921	0.610515		1	1	0	1	0	14	0			KEAP1	O75489	NDUS3_HUMAN	0|1|1|4|3|4	13	2.17	6	0|1|2|1|0|1|0|0	0.43	0.91	0.43	0.91	0.43	3.47	0.26	19 / 411	2.3	9	NDUFS3
Q96T76	MMS19	1030	MMS19 nucleotide excision repair protein homolog (hMMS19) (MET18 homolog) (MMS19-like protein)	1	0.982729	0.608603		0	1	0	1	0	30	0			KEAP1	P16989	YBOX3_HUMAN	0|0|2|0|2|4	8	1.33	6	0|0|0|0|0|0|2|0	0.43	0.97	0.43	0.97	0.43	5.33	0.26	179 / 411	5.2	64	YBX3
Q9NUM3	SLC39A9	307	Zinc transporter ZIP9 (Solute carrier family 39 member 9) (Zrt- and Irt-like protein 9) (ZIP-9)	1	1.39123	0.596457		0	1	0	1	0	0	0			KEAP1	Q08J23	NSUN2_HUMAN	6|6|9|6|13|14	54	9	6	3|4|5|7|3|3|0|0	0.43	0.98	0.43	0.98	0.43	2.88	0.26	78 / 411	3.6	19	NSUN2
P43246	MSH2	934	DNA mismatch repair protein Msh2 (hMSH2) (MutS protein homolog 2)	1	1.00343	0.586328		0	1	0	1	0	43	0			KEAP1	Q5T9A4	ATD3B_HUMAN	8|8|11|12|13|15	67	11.17	6	0|7|8|6|4|6|0|0	0.43	0.87	0.43	0.87	0.43	2.88	0.26	59 / 411	4.8	42	ATAD3B
Q9Y5J1	UTP18	556	U3 small nucleolar RNA-associated protein 18 homolog (WD repeat-containing protein 50)	1	1.22424	0.583394		1	1	0	1	0	34	0			KEAP1	Q8WZ42	TITIN_HUMAN	1|0|2|2|3|0	8	1.33	6	0|1|0|0|0|1|0|0	0.43	0.96	0.43	0.96	0.43	5.33	0.26	15 / 411	1.4	3	TTN
O00743	PPP6C	305	Serine/threonine-protein phosphatase 6 catalytic subunit (PP6C) (EC 3.1.3.16) [Cleaved into: Serine/threonine-protein phosphatase 6 catalytic subunit, N-terminally processed]	1	2.24723	0.577676		0	1	0	1	0	18	0			KEAP1	Q86VP6	CAND1_HUMAN	4|2|3|7|11|14	41	6.83	6	0|0|6|11|1|0|0|0	0.42	0.92	0.42	0.92	0.42	3.04	0.27	88 / 411	6.5	61	CAND1
Q8NI27	THOC2	1593	THO complex subunit 2 (Tho2) (hTREX120)	1	1.40234	0.576212		1	1	1	1	0	72	0			KEAP1	O14980	XPO1_HUMAN	3|0|2|0|3|3	11	1.83	6	0|0|3|3|0|0|0|0	0.41	0.67	0.41	0.67	0.41	2.44	0.27	95 / 411	4	51	XPO1
Q8IWS0	PHF6	365	PHD finger protein 6 (PHD-like zinc finger protein)	1	1.19329	0.572741		1	1	0	1	0	49	0			KEAP1	P55209	NP1L1_HUMAN	1|2|4|3|5|5	20	3.33	6	0|0|5|6|0|0|0|0	0.4	0.7	0.4	0.7	0.4	2.42	0.28	152 / 411	5.2	25	NAP1L1
Q13490	BIRC2	618	Baculoviral IAP repeat-containing protein 2 (EC 2.3.2.27) (Cellular inhibitor of apoptosis 1) (C-IAP1) (IAP homolog B) (Inhibitor of apoptosis protein 2) (hIAP-2) (hIAP2) (RING finger protein 48) (RING-type E3 ubiquitin transferase BIRC2) (TNFR2-TRAF-signaling complex protein 2)	1	4.39354	0.569862		0	1	0	1	0	3	0			KEAP1	Q08380	LG3BP_HUMAN	5|4|3|4|16|15	47	7.83	6	5|3|2|1|2|2|1|1	0.4	1	0.4	1	0.4	3.69	0.28	25 / 411	13.7	74	LGALS3BP
Q9NPL8	TIMMDC1	285	Complex I assembly factor TIMMDC1, mitochondrial (Protein M5-14) (Translocase of inner mitochondrial membrane domain-containing protein 1) (TIMM domain containing-protein 1)	1	0.87191	0.566526		1	1	1	1	0	2	0			KEAP1	Q15370	ELOB_HUMAN	0|0|1|3|3|3	10	1.67	6	0|0|1|3|0|0|0|0	0.4	0.79	0.4	0.79	0.4	3.33	0.28	18 / 411	1.2	2	ELOB
P27635	RPL10	214	60S ribosomal protein L10 (Laminin receptor homolog) (Large ribosomal subunit protein uL16) (Protein QM) (Tumor suppressor QM)	1	0.997611	0.563516		0	1	0	1	0	199	1			KEAP1	Q7Z6Z7	HUWE1_HUMAN	9|8|8|10|18|20	73	12.17	6	2|4|6|6|6|7|0|0	0.4	1	0.4	1	0.4	3.14	0.28	74 / 411	11.1	85	HUWE1
P17655	CAPN2	700	Calpain-2 catalytic subunit (EC 3.4.22.53) (Calcium-activated neutral proteinase 2) (CANP 2) (Calpain M-type) (Calpain large polypeptide L2) (Calpain-2 large subunit) (Millimolar-calpain) (M-calpain)	1	1.97629	0.555711		0	1	0	1	0	14	0			KEAP1	P68431	H31_HUMAN	0|0|4|4|7|6	21	3.5	6	0|0|5|4|0|0|3|0	0.4	0.83	0.4	0.83	0.4	2.33	0.27	143 / 411	4.6	30	HIST1H3A; HIST1H3B; HIST1H3C; HIST1H3D; HIST1H3E; HIST1H3F; HIST1H3G; HIST1H3H; HIST1H3I; HIST1H3J
Q9NX00	TMEM160	188	Transmembrane protein 160	1	0.547798	0.553364		1	1	1	1	1	0	0			KEAP1	O95347	SMC2_HUMAN	4|2|3|1|14|19	43	7.17	6	1|0|2|3|4|4|0|0	0.39	1	0.39	1	0.39	4.1	0.28	82 / 411	5.9	33	SMC2
P05783	KRT18	430	Keratin, type I cytoskeletal 18 (Cell proliferation-inducing gene 46 protein) (Cytokeratin-18) (CK-18) (Keratin-18) (K18)	1	1.18164	0.544771		1	1	1	1	0	235	1			KEAP1	P17812	PYRG1_HUMAN	10|6|11|8|21|22	78	13	6	4|3|7|11|4|4|0|0	0.39	0.98	0.39	0.98	0.39	3.15	0.28	78 / 411	7.2	28	CTPS1
Q9NZT2	OGFR	677	Opioid growth factor receptor (OGFr) (Protein 7-60) (Zeta-type opioid receptor)	1	0.780791	0.54221		1	1	0	1	0	28	0			KEAP1	P17844	DDX5_HUMAN	0|2|0|0|4|5	11	1.83	6	0|1|0|2|1|1|0|0	0.39	0.98	0.39	0.98	0.39	2.93	0.28	247 / 411	8.7	86	DDX5
Q15003	NCAPH	741	Condensin complex subunit 2 (Barren homolog protein 1) (Chromosome-associated protein H) (hCAP-H) (Non-SMC condensin I complex subunit H) (XCAP-H homolog)	1	1.10662	0.5315		0	1	0	1	0	58	0			KEAP1	P17858	PFKAL_HUMAN	9|6|7|5|15|14	56	9.33	6	1|1|7|8|4|5|0|0	0.39	0.93	0.39	0.93	0.39	2.87	0.28	67 / 411	3.4	30	PFKL
Q14004	CDK13	1512	Cyclin-dependent kinase 13 (EC 2.7.11.22) (EC 2.7.11.23) (CDC2-related protein kinase 5) (Cell division cycle 2-like protein kinase 5) (Cell division protein kinase 13) (hCDK13) (Cholinesterase-related cell division controller)	1	0.856656	0.522134		0	1	0	1	1	49	0			KEAP1	P50402	EMD_HUMAN	5|5|8|7|10|12	47	7.83	6	4|3|3|5|3|4|1|2	0.39	0.99	0.39	0.99	0.39	2.51	0.28	82 / 411	3.7	26	EMD
O95394	PGM3	542	Phosphoacetylglucosamine mutase (PAGM) (EC 5.4.2.3) (Acetylglucosamine phosphomutase) (N-acetylglucosamine-phosphate mutase) (Phosphoglucomutase-3) (PGM 3)	1	1.35653	0.520071		0	1	0	1	0	6	0			KEAP1	Q07666	KHDR1_HUMAN	4|3|5|3|7|9	31	5.17	6	0|1|6|6|0|1|0|1	0.39	0.86	0.39	0.86	0.39	2.76	0.28	138 / 411	3.5	53	KHDRBS1
A8CG34	POM121C	1229	Nuclear envelope pore membrane protein POM 121C (Nuclear pore membrane protein 121-2) (POM121-2) (Pore membrane protein of 121 kDa C)	1	0.890401	0.504294		0	1	0	1	0	5	0			KEAP1	Q16637	SMN_HUMAN	1|1|2|3|2|2	11	1.83	6	0|0|3|2|0|0|0|0	0.39	0.72	0.39	0.72	0.39	2.93	0.28	49 / 411	1.6	4	SMN1; SMN2
Q14145	KEAP1	624	Kelch-like ECH-associated protein 1 (Cytosolic inhibitor of Nrf2) (INrf2) (Kelch-like protein 19)	1	0.692755	0.50133		1	1	1	1	1	11	0			KEAP1	P0C0S5	H2AZ_HUMAN	0|0|3|3|3|4	13	2.17	6	1|0|3|4|0|0|0|0	0.38	0.7	0.38	0.7	0.38	2.17	0.29	244 / 411	6.1	156	H2AFZ
P05067	APP	770	Amyloid-beta A4 protein (ABPP) (APPI) (APP) (Alzheimer disease amyloid protein) (Amyloid precursor protein) (Amyloid-beta precursor protein) (Cerebral vascular amyloid peptide) (CVAP) (PreA4) (Protease nexin-II) (PN-II) [Cleaved into: N-APP; Soluble APP-alpha (S-APP-alpha); Soluble APP-beta (S-APP-beta); C99 (Beta-secretase C-terminal fragment) (Beta-CTF); Amyloid-beta protein 42 (Abeta42) (Beta-…	1	5.01375	0.492289		0	1	0	1	1	4	0			KEAP1	Q13620	CUL4B_HUMAN	0|2|2|0|4|3	11	1.83	6	0|1|1|2|1|1|0|0	0.38	0.87	0.38	0.87	0.38	2.44	0.29	58 / 411	3	16	CUL4B
P55735	SEC13	322	Protein SEC13 homolog (GATOR complex protein SEC13) (SEC13-like protein 1) (SEC13-related protein)	1	0.794204	0.486834		0	1	0	1	0	114	0			KEAP1	O94905	ERLN2_HUMAN	3|3|5|5|6|6	28	4.67	6	5|4|0|3|1|2|0|0	0.35	0.6	0.35	0.6	0.35	2.49	0.3	45 / 411	2.2	23	ERLIN2
Q8N4Q1	CHCHD4	142	Mitochondrial intermembrane space import and assembly protein 40 (Coiled-coil-helix-coiled-coil-helix domain-containing protein 4)	1	0.78665	0.486081		1	1	0	1	0	30	0			KEAP1	P56134	ATPK_HUMAN	1|0|1|2|2|2	8	1.33	6	0|0|2|1|0|0|0|0	0.35	0.69	0.35	0.69	0.35	3.56	0.3	28 / 411	1.2	3	ATP5J2
Q96HS1	PGAM5	289	Serine/threonine-protein phosphatase PGAM5, mitochondrial (EC 3.1.3.16) (Bcl-XL-binding protein v68) (Phosphoglycerate mutase family member 5)	1	0.566065	0.464999		1	1	1	1	1	103	0			KEAP1	P56192	SYMC_HUMAN	7|11|6|7|14|14	59	9.83	6	2|3|7|10|5|3|1|0	0.34	0.81	0.34	0.81	0.34	2.54	0.3	107 / 411	6.3	30	MARS
Q9NRK6	ABCB10	738	ATP-binding cassette sub-family B member 10, mitochondrial (ATP-binding cassette transporter 10) (ABC transporter 10 protein) (Mitochondrial ATP-binding cassette 2) (M-ABC2)	1	1.97853	0.402858		0	1	0	1	0	3	0			KEAP1	P62906	RL10A_HUMAN	4|3|6|7|11|13	44	7.33	6	2|2|6|5|5|5|0|0	0.33	0.96	0.33	0.96	0.33	2.35	0.35	117 / 411	6.8	39	RPL10A
P02765	AHSG	367	Alpha-2-HS-glycoprotein (Alpha-2-Z-globulin) (Ba-alpha-2-glycoprotein) (Fetuin-A) [Cleaved into: Alpha-2-HS-glycoprotein chain A; Alpha-2-HS-glycoprotein chain B]	1	0.63953	0.361424		1	1	0	1	0	2	0			KEAP1	Q13547	HDAC1_HUMAN	0|0|0|0|4|7	11	1.83	6	0|0|2|0|0|1|0|0	0.33	1	0.33	1	0.33	4.89	0.35	108 / 411	3.6	26	HDAC1
Q86VM9	ZC3H18	953	Zinc finger CCCH domain-containing protein 18 (Nuclear protein NHN1)	1	0.720356	0.358247		1	1	0	1	1	38	0			KEAP1	O94972	TRI37_HUMAN	0|0|0|0|2|3	5	0.83	6	0|0|0|0|0|0|0|0	0.33	0.99	0.33	0.99	0.33	8.33	0.34	3 / 411	1	1	TRIM37
Q92504	SLC39A7	469	Zinc transporter SLC39A7 (Histidine-rich membrane protein Ke4) (Really interesting new gene 5 protein) (Solute carrier family 39 member 7) (Zrt-, Irt-like protein 7) (ZIP7)	1	0.587032	0.340285		1	1	0	1	0	12	0			KEAP1	Q12933	TRAF2_HUMAN	0|0|0|1|3|2	6	1	6	0|0|0|0|0|0|0|0	0.33	0.99	0.33	0.99	0.33	10	0.34	4 / 411	4.8	8	TRAF2
Q9Y4F1	FARP1	1045	FERM, RhoGEF and pleckstrin domain-containing protein 1 (Chondrocyte-derived ezrin-like protein) (Pleckstrin homology domain-containing family C member 2) (PH domain-containing family C member 2)	1	1.12937	0.338158		0	1	0	1	0	10	0			KEAP1	Q6P2E9	EDC4_HUMAN	1|0|0|0|3|2	6	1	6	0|0|0|0|0|0|0|0	0.33	0.99	0.33	0.99	0.33	10	0.34	45 / 411	5.1	31	EDC4
O14978	ZNF263	683	Zinc finger protein 263 (Zinc finger protein FPM315) (Zinc finger protein with KRAB and SCAN domains 12)	1	0.834494	0.329078		1	1	0	1	0	0	0			KEAP1	Q8WVC0	LEO1_HUMAN	1|1|0|2|0|3	7	1.17	6	0|0|0|0|0|0|0|0	0.33	0.99	0.33	0.99	0.33	11.67	0.34	34 / 411	2.2	8	LEO1
Q5SRE5	NUP188	1749	Nucleoporin NUP188 homolog (hNup188)	1	1.52997	0.278087		0	1	0	1	0	17	0			KEAP1	Q96F07	CYFP2_HUMAN	0|0|0|0|2|3	5	0.83	6	0|0|0|0|0|0|0|0	0.33	0.99	0.33	0.99	0.33	8.33	0.34	46 / 411	3.9	16	CYFIP2
Q9Y241	HIGD1A	93	HIG1 domain family member 1A, mitochondrial (Hypoxia-inducible gene 1 protein) (RCF1 homolog A) (RCF1a)	1	0.726128	0.275824		1	1	0	1	0	31	0			KEAP1	Q9NZB2	F120A_HUMAN	0|0|0|0|3|2	5	0.83	6	0|0|0|0|0|0|0|0	0.33	0.99	0.33	0.99	0.33	8.33	0.34	35 / 411	6.1	78	FAM120A
Q9UN70	PCDHGC3	934	Protocadherin gamma-C3 (PCDH-gamma-C3) (Protocadherin-2) (Protocadherin-43) (PC-43)	1	0.777685	0.260688		0	1	0	1	0	0	0			KEAP1	Q9UHI6	DDX20_HUMAN	0|2|1|1|3|1	8	1.33	6	0|0|0|0|0|0|0|0	0.33	0.99	0.33	0.99	0.33	13.33	0.34	40 / 411	2.6	15	DDX20
P20585	MSH3	1137	DNA mismatch repair protein Msh3 (hMSH3) (Divergent upstream protein) (DUP) (Mismatch repair protein 1) (MRP1)	1	0.768852	0.223813		1	1	0	1	0	3	0			KEAP1	Q9Y3M2	CBY1_HUMAN	1|0|1|1|3|2	8	1.33	6	0|0|0|0|0|0|0|0	0.33	0.99	0.33	0.99	0.33	13.33	0.34	1 / 411	1	1	CBY1
O94972	TRIM37	964	E3 ubiquitin-protein ligase TRIM37 (EC 2.3.2.27) (Mulibrey nanism protein) (RING-type E3 ubiquitin transferase TRIM37) (Tripartite motif-containing protein 37)	1	3.11595	0.197562		0	1	0	1	0	2	0			KEAP1	O14908	GIPC1_HUMAN	2|0|5|0|0|0	7	1.17	6	0|0|0|0|0|0|0|0	0.33	1	0.33	1	0.33	11.67	0.33	7 / 411	2.3	10	GIPC1
Q8TAQ5	ZNF420	688	Zinc finger protein 420	1	1.15889	0.173255		1	1	0	1	0	2	0			KEAP1	P41743	KPCI_HUMAN	1|1|1|1|4|2	10	1.67	6	0|0|0|0|0|0|0|0	0.33	1	0.33	1	0.33	16.67	0.33	2 / 411	1	1	PRKCI
P40429	RPL13A	203	60S ribosomal protein L13a (23 kDa highly basic protein) (Large ribosomal subunit protein uL13)	1	0.989673	0		0	1	0	1	0	186	1			KEAP1	P61923	COPZ1_HUMAN	0|0|0|0|4|2	6	1	6	0|0|0|0|0|0|0|0	0.33	1	0.33	1	0.33	10	0.33	34 / 411	1.7	4	COPZ1
																	KEAP1	Q5VYK3	ECM29_HUMAN	0|1|0|0|2|4	7	1.17	6	0|0|0|0|0|0|0|0	0.33	1	0.33	1	0.33	11.67	0.33	26 / 411	2.3	12	ECM29
																	KEAP1	Q9BXS5	AP1M1_HUMAN	0|0|0|0|4|4	8	1.33	6	0|0|1|1|0|0|0|0	0.33	0.99	0.33	0.99	0.33	5.33	0.33	12 / 411	2	9	AP1M1
																	KEAP1	O95071	UBR5_HUMAN	0|0|1|1|11|6	19	3.17	6	0|0|1|1|1|1|0|0	0.33	1	0.33	1	0.33	6.33	0.32	19 / 411	1.6	5	UBR5
																	KEAP1	O95837	GNA14_HUMAN	1|1|1|0|3|4	10	1.67	6	0|0|0|0|0|0|0|0	0.33	1	0.33	1	0.33	16.67	0.32	15 / 411	2.1	7	GNA14
																	KEAP1	P04049	RAF1_HUMAN	0|0|0|0|3|3	6	1	6	0|0|0|0|0|0|0|0	0.33	0.99	0.33	0.99	0.33	10	0.32	6 / 411	1.5	3	RAF1
																	KEAP1	P17655	CAN2_HUMAN	3|0|0|1|1|5	10	1.67	6	0|0|0|0|0|0|0|0	0.33	1	0.33	1	0.33	16.67	0.32	15 / 411	1.5	7	CAPN2
																	KEAP1	P43490	NAMPT_HUMAN	0|1|0|0|4|3	8	1.33	6	0|0|1|0|0|0|0|0	0.33	1	0.33	1	0.33	10.67	0.32	34 / 411	3.5	10	NAMPT
																	KEAP1	P51587	BRCA2_HUMAN	0|0|1|1|4|3	9	1.5	6	0|0|0|1|0|0|0|0	0.33	1	0.33	1	0.33	12	0.32	12 / 411	6.3	17	BRCA2
																	KEAP1	P52747	ZN143_HUMAN	1|0|0|0|3|3	7	1.17	6	0|0|0|0|0|0|0|0	0.33	0.99	0.33	0.99	0.33	11.67	0.32	0	0	0	ZNF143
																	KEAP1	Q5SY16	NOL9_HUMAN	0|0|1|0|3|3	7	1.17	6	0|0|0|0|0|0|0|0	0.33	0.99	0.33	0.99	0.33	11.67	0.32	34 / 411	2.7	9	NOL9
																	KEAP1	Q5VT06	CE350_HUMAN	3|0|0|0|0|3	6	1	6	0|0|0|0|0|0|0|0	0.33	0.99	0.33	0.99	0.33	10	0.32	5 / 411	2.2	3	CEP350
																	KEAP1	Q8IUD2	RB6I2_HUMAN	1|1|1|1|3|4	11	1.83	6	0|0|0|0|0|0|1|0	0.33	1	0.33	1	0.33	14.67	0.32	44 / 411	3.3	11	ERC1
																	KEAP1	Q8IXI1	MIRO2_HUMAN	0|0|0|0|4|3	7	1.17	6	0|0|0|0|0|0|0|0	0.33	1	0.33	1	0.33	11.67	0.32	9 / 411	1.3	2	RHOT2
																	KEAP1	Q9NX63	MIC19_HUMAN	4|4|5|4|5|6	28	4.67	6	2|2|2|3|2|2|0|2	0.33	0.7	0.33	0.7	0.33	2.49	0.32	16 / 411	4.6	31	CHCHD3
																	KEAP1	Q9Y6G9	DC1L1_HUMAN	0|0|0|0|3|3	6	1	6	0|0|0|0|0|0|0|0	0.33	0.99	0.33	0.99	0.33	10	0.32	36 / 411	2.4	8	DYNC1LI1
																	KEAP1	O14786	NRP1_HUMAN	0|0|1|1|8|4	14	2.33	6	0|0|0|0|0|0|0|0	0.33	1	0.33	1	0.33	23.33	0.31	1 / 411	1	1	NRP1
																	KEAP1	P06493	CDK1_HUMAN	9|8|11|11|16|13	68	11.33	6	1|3|7|10|4|7|0|1	0.33	0.88	0.33	0.88	0.33	2.75	0.31	81 / 411	4.3	27	CDK1
																	KEAP1	P23508	CRCM_HUMAN	1|0|0|0|6|9	16	2.67	6	0|0|0|0|0|0|0|0	0.33	1	0.33	1	0.33	26.67	0.31	0	0	0	MCC
																	KEAP1	Q13616	CUL1_HUMAN	1|1|0|0|21|16	39	6.5	6	0|0|0|2|1|3|0|0	0.33	1	0.33	1	0.33	8.67	0.31	30 / 411	3.7	19	CUL1
																	KEAP1	Q14494	NF2L1_HUMAN	0|0|0|0|9|4	13	2.17	6	0|0|0|0|0|0|0|0	0.33	1	0.33	1	0.33	21.67	0.31	0	0	0	NFE2L1
																	KEAP1	Q8N7M2	ZN283_HUMAN	0|6|5|0|0|0	11	1.83	6	0|0|0|0|0|0|0|0	0.33	1	0.33	1	0.33	18.33	0.31	1 / 411	1	1	ZNF283
																	KEAP1	Q96CW1	AP2M1_HUMAN	0|0|0|0|6|7	13	2.17	6	0|0|0|0|1|0|0|0	0.33	1	0.33	1	0.33	17.33	0.31	21 / 411	1.8	6	AP2M1
																	KEAP1	Q9GZS3	WDR61_HUMAN	0|0|0|1|4|5	10	1.67	6	0|0|1|0|0|0|0|0	0.33	1	0.33	1	0.33	13.33	0.31	48 / 411	2.6	16	WDR61
																	KEAP1	Q9Y285	SYFA_HUMAN	7|5|3|6|11|8	40	6.67	6	3|4|3|4|4|5|0|0	0.32	0.98	0.32	0.98	0.32	2.32	0.38	60 / 411	2.9	11	FARSA
																	KEAP1	P30876	RPB2_HUMAN	0|2|1|0|0|2	5	0.83	6	0|0|0|1|0|0|0|0	0.32	0.95	0.32	0.95	0.32	6.67	0.37	58 / 411	6.5	65	POLR2B
																	KEAP1	P50570	DYN2_HUMAN	0|1|0|2|5|8	16	2.67	6	0|0|5|4|0|0|0|0	0.32	0.92	0.32	0.92	0.32	2.37	0.37	40 / 411	2.3	12	DNM2
																	KEAP1	P62979	RS27A_HUMAN	2|3|3|4|0|6	18	3	6	0|0|0|4|8|0|0|0	0.32	0.77	0.32	0.77	0.32	2	0.37	248 / 411	6.5	90	RPS27A
																	KEAP1	P78527	PRKDC_HUMAN	67|78|84|87|144|155	615	102.5	6	31|32|62|62|45|39|3|3	0.32	0.99	0.32	0.99	0.32	2.96	0.37	175 / 411	22	175	PRKDC
																	KEAP1	Q03701	CEBPZ_HUMAN	0|0|0|0|2|2	4	0.67	6	0|1|0|0|0|0|0|0	0.32	0.95	0.32	0.95	0.32	5.33	0.37	39 / 411	3.5	15	CEBPZ
																	KEAP1	Q9C005	DPY30_HUMAN	0|0|1|2|2|1	6	1	6	0|0|1|0|0|0|0|0	0.32	0.95	0.32	0.95	0.32	8	0.37	43 / 411	2.9	11	DPY30
																	KEAP1	O15228	GNPAT_HUMAN	0|0|0|0|2|2	4	0.67	6	0|0|0|0|0|0|0|0	0.32	0.97	0.32	0.97	0.32	6.67	0.35	5 / 411	1	1	GNPAT
																	KEAP1	P02786	TFR1_HUMAN	1|0|2|2|8|4	17	2.83	6	0|2|3|0|2|2|0|0	0.32	0.99	0.32	0.99	0.32	2.52	0.35	47 / 411	2.3	23	TFRC
																	KEAP1	P24928	RPB1_HUMAN	2|1|1|2|0|0	6	1	6	0|0|0|0|0|0|0|0	0.32	0.97	0.32	0.97	0.32	10	0.35	50 / 411	9.9	78	POLR2A
																	KEAP1	P28290	SSFA2_HUMAN	0|0|2|1|0|2	5	0.83	6	0|0|0|0|0|0|0|0	0.32	0.97	0.32	0.97	0.32	8.33	0.35	23 / 411	3.5	11	SSFA2
																	KEAP1	P52948	NUP98_HUMAN	1|1|2|2|1|1	8	1.33	6	0|0|0|0|0|0|0|0	0.32	0.97	0.32	0.97	0.32	13.33	0.35	36 / 411	5.2	16	NUP98
																	KEAP1	P62277	RS13_HUMAN	2|0|0|0|0|2	4	0.67	6	0|0|0|0|0|0|0|0	0.32	0.97	0.32	0.97	0.32	6.67	0.35	158 / 411	4.5	17	RPS13
																	KEAP1	Q03936	ZNF92_HUMAN	0|0|0|0|2|2	4	0.67	6	0|0|0|0|0|0|0|0	0.32	0.97	0.32	0.97	0.32	6.67	0.35	3 / 411	1.3	2	ZNF92
																	KEAP1	Q07157	ZO1_HUMAN	2|1|1|1|0|2	7	1.17	6	0|0|0|0|0|0|0|0	0.32	0.97	0.32	0.97	0.32	11.67	0.35	35 / 411	18.1	65	TJP1
																	KEAP1	Q13015	AF1Q_HUMAN	1|0|0|0|2|2	5	0.83	6	0|0|0|0|0|0|0|0	0.32	0.97	0.32	0.97	0.32	8.33	0.35	8 / 411	1.3	3	MLLT11
																	KEAP1	Q14677	EPN4_HUMAN	0|2|0|0|2|1	5	0.83	6	0|0|0|0|0|0|0|0	0.32	0.97	0.32	0.97	0.32	8.33	0.35	40 / 411	8.1	28	CLINT1
																	KEAP1	Q14C86	GAPD1_HUMAN	1|0|0|0|2|2	5	0.83	6	0|0|0|0|0|0|0|0	0.32	0.97	0.32	0.97	0.32	8.33	0.35	33 / 411	6.4	16	GAPVD1
																	KEAP1	Q15070	OXA1L_HUMAN	0|0|0|0|2|2	4	0.67	6	0|0|0|0|0|0|0|0	0.32	0.97	0.32	0.97	0.32	6.67	0.35	5 / 411	1	1	OXA1L
																	KEAP1	Q16795	NDUA9_HUMAN	1|1|1|0|2|3	8	1.33	6	0|0|0|1|0|0|0|0	0.32	0.99	0.32	0.99	0.32	10.67	0.35	17 / 411	2.8	7	NDUFA9
																	KEAP1	Q31612	1B73_HUMAN	0|2|0|2|0|0	4	0.67	6	0|0|0|0|0|0|0|0	0.32	0.97	0.32	0.97	0.32	6.67	0.35	19 / 411	1.4	3	HLA-B
																	KEAP1	Q5UIP0	RIF1_HUMAN	1|0|0|1|2|2	6	1	6	0|0|0|0|0|0|0|0	0.32	0.97	0.32	0.97	0.32	10	0.35	61 / 411	10.3	83	RIF1
																	KEAP1	Q6PI77	BHLH9_HUMAN	0|0|0|0|2|2	4	0.67	6	0|0|0|0|0|0|0|0	0.32	0.97	0.32	0.97	0.32	6.67	0.35	0	0	0	BHLHB9
																	KEAP1	Q6PKG0	LARP1_HUMAN	0|0|0|0|3|2	5	0.83	6	0|0|0|1|0|0|0|0	0.32	0.99	0.32	0.99	0.32	6.67	0.35	78 / 411	12.1	46	LARP1
																	KEAP1	Q86UD4	ZN329_HUMAN	2|1|0|0|0|2	5	0.83	6	0|0|0|0|0|0|0|0	0.32	0.97	0.32	0.97	0.32	8.33	0.35	0	0	0	ZNF329
																	KEAP1	Q92782	DPF1_HUMAN	0|0|0|0|2|2	4	0.67	6	0|0|0|0|0|0|0|0	0.32	0.97	0.32	0.97	0.32	6.67	0.35	0	0	0	DPF1
																	KEAP1	Q96CW5	GCP3_HUMAN	0|0|0|0|2|2	4	0.67	6	0|0|0|0|0|0|0|0	0.32	0.97	0.32	0.97	0.32	6.67	0.35	17 / 411	1.5	4	TUBGCP3
																	KEAP1	Q96G03	PGM2_HUMAN	1|0|0|0|2|4	7	1.17	6	0|0|1|0|0|0|0|0	0.32	1	0.32	1	0.32	9.33	0.35	3 / 411	1	1	PGM2
																	KEAP1	Q9BQ95	ECSIT_HUMAN	0|1|1|2|2|0	6	1	6	0|0|0|0|0|0|0|0	0.32	0.97	0.32	0.97	0.32	10	0.35	0	0	0	ECSIT
																	KEAP1	Q9H361	PABP3_HUMAN	1|2|0|2|0|0	5	0.83	6	0|0|0|0|0|0|0|0	0.32	0.97	0.32	0.97	0.32	8.33	0.35	130 / 411	4.6	56	PABPC3
																	KEAP1	Q9H4L4	SENP3_HUMAN	0|0|2|1|2|1	6	1	6	0|0|0|0|0|0|0|0	0.32	0.97	0.32	0.97	0.32	10	0.35	27 / 411	1.9	4	SENP3
																	KEAP1	Q9NR09	BIRC6_HUMAN	0|0|2|0|0|3	5	0.83	6	0|0|0|0|0|0|0|1	0.32	0.99	0.32	0.99	0.32	6.67	0.35	12 / 411	1.7	6	BIRC6
																	KEAP1	Q9NUM3	S39A9_HUMAN	1|1|0|2|1|2	7	1.17	6	0|0|0|0|0|0|0|0	0.32	0.97	0.32	0.97	0.32	11.67	0.35	0	0	0	SLC39A9
																	KEAP1	P46782	RS5_HUMAN	1|1|2|3|3|3	13	2.17	6	0|1|4|3|0|0|0|0	0.31	0.52	0.31	0.52	0.31	2.17	0.39	160 / 411	4.1	21	RPS5
																	KEAP1	Q14157	UBP2L_HUMAN	1|1|1|1|3|7	14	2.33	6	0|0|1|2|1|0|0|0	0.31	1	0.31	1	0.31	4.67	0.39	129 / 411	10.4	41	UBAP2L
																	KEAP1	Q9Y3T9	NOC2L_HUMAN	2|2|0|1|4|1	10	1.67	6	2|0|1|2|0|0|0|0	0.31	0.9	0.31	0.9	0.31	2.67	0.39	27 / 411	3.2	16	NOC2L
																	KEAP1	O00203	AP3B1_HUMAN	0|0|0|0|7|4	11	1.83	6	0|0|2|3|0|0|0|0	0.3	0.97	0.3	0.97	0.3	2.93	0.39	41 / 411	2.2	12	AP3B1
																	KEAP1	P62701	RS4X_HUMAN	1|0|0|0|3|3	7	1.17	6	0|0|1|0|1|1|0|0	0.3	0.91	0.3	0.91	0.3	3.11	0.39	225 / 411	9.7	58	RPS4X
																	KEAP1	Q04837	SSBP_HUMAN	2|1|3|3|2|2	13	2.17	6	0|0|2|4|0|0|2|0	0.3	0.51	0.3	0.51	0.3	2.17	0.39	78 / 411	2.6	14	SSBP1
																	KEAP1	Q12769	NU160_HUMAN	1|4|1|4|1|1	12	2	6	0|0|2|2|0|0|0|0	0.3	0.91	0.3	0.91	0.3	4	0.39	26 / 411	2.8	14	NUP160
																	KEAP1	P10599	THIO_HUMAN	2|3|4|4|6|5	24	4	6	1|1|4|5|1|1|1|0	0.29	0.69	0.29	0.69	0.29	2.29	0.41	174 / 411	2.6	10	TXN
																	KEAP1	P53621	COPA_HUMAN	11|5|13|8|28|28	93	15.5	6	5|4|21|13|6|7|0|0	0.29	0.87	0.29	0.87	0.29	2.21	0.41	86 / 411	4.8	58	COPA
																	KEAP1	Q00325	MPCP_HUMAN	12|11|16|12|15|16	82	13.67	6	7|6|7|9|8|5|1|1	0.29	0.64	0.29	0.64	0.29	2.48	0.41	130 / 411	4.3	49	SLC25A3
																	KEAP1	P61204	ARF3_HUMAN	2|3|3|3|5|4	20	3.33	6	0|0|7|6|0|0|0|0	0.28	0.6	0.28	0.6	0.28	2.05	0.41	98 / 411	4.5	22	ARF3
																	KEAP1	O00507	USP9Y_HUMAN	2|0|0|2|0|0	4	0.67	6	1|0|1|0|0|0|0|0	0.27	0.82	0.27	0.82	0.27	2.67	0.42	29 / 411	1.7	6	USP9Y
																	KEAP1	O00767	ACOD_HUMAN	0|0|1|2|2|1	6	1	6	0|1|0|1|0|0|0|0	0.27	0.82	0.27	0.82	0.27	4	0.42	6 / 411	1.2	2	SCD
																	KEAP1	O94906	PRP6_HUMAN	2|2|1|1|1|1	8	1.33	6	0|0|0|2|0|0|0|0	0.27	0.82	0.27	0.82	0.27	5.33	0.42	92 / 411	5.6	30	PRPF6
																	KEAP1	P17612	KAPCA_HUMAN	2|0|1|0|3|1	7	1.17	6	1|0|0|1|0|1|0|0	0.27	0.91	0.27	0.91	0.27	3.11	0.42	11 / 411	1.9	7	PRKACA
																	KEAP1	Q9P0J7	KCMF1_HUMAN	0|1|1|0|2|2	6	1	6	0|0|0|0|0|2|0|0	0.27	0.82	0.27	0.82	0.27	4	0.42	11 / 411	1.4	2	KCMF1
																	KEAP1	Q9Y2X7	GIT1_HUMAN	1|0|2|0|2|1	6	1	6	0|0|2|0|0|0|0|0	0.27	0.82	0.27	0.82	0.27	4	0.42	9 / 411	1	1	GIT1
																	KEAP1	O95573	ACSL3_HUMAN	1|0|1|2|4|4	12	2	6	0|0|4|2|1|1|0|0	0.27	0.7	0.27	0.7	0.27	2	0.41	48 / 411	1.7	16	ACSL3
																	KEAP1	Q9BQG0	MBB1A_HUMAN	2|1|2|6|0|3	14	2.33	6	0|1|4|3|1|0|0|0	0.27	0.87	0.27	0.87	0.27	2.07	0.41	112 / 411	8.6	51	MYBBP1A
																	KEAP1	Q9NSD9	SYFB_HUMAN	0|2|0|0|2|5	9	1.5	6	0|0|1|5|1|0|0|0	0.27	0.84	0.27	0.84	0.27	1.71	0.41	39 / 411	3.4	13	FARSB
																	KEAP1	O60610	DIAP1_HUMAN	2|0|0|0|0|6	8	1.33	6	0|0|1|2|1|0|0|0	0.26	1	0.26	1	0.26	2.67	0.43	49 / 411	2	9	DIAPH1
																	KEAP1	P11766	ADHX_HUMAN	0|0|0|0|3|2	5	0.83	6	0|0|2|1|0|0|0|0	0.26	0.88	0.26	0.88	0.26	2.22	0.43	9 / 411	1.3	2	ADH5
																	KEAP1	P36776	LONM_HUMAN	0|0|0|0|3|2	5	0.83	6	0|0|1|2|0|0|0|0	0.26	0.88	0.26	0.88	0.26	2.22	0.43	73 / 411	4	23	LONP1
																	KEAP1	P46783	RS10_HUMAN	2|2|2|2|6|6	20	3.33	6	1|2|4|4|2|1|0|0	0.26	0.73	0.26	0.73	0.26	1.9	0.43	177 / 411	5.4	32	RPS10
																	KEAP1	Q6P2Q9	PRP8_HUMAN	0|0|0|1|4|10	15	2.5	6	0|0|5|2|0|2|0|1	0.26	0.97	0.26	0.97	0.26	2	0.43	161 / 411	15	117	PRPF8
																	KEAP1	Q13148	TADBP_HUMAN	0|0|1|4|2|1	8	1.33	6	0|0|2|2|0|0|0|0	0.25	0.91	0.25	0.91	0.25	2.67	0.43	91 / 411	3	18	TARDBP
																	KEAP1	P11940	PABP1_HUMAN	0|0|3|0|3|7	13	2.17	6	0|0|4|6|1|0|0|0	0.24	0.84	0.24	0.84	0.24	1.58	0.44	172 / 411	8.3	104	PABPC1
																	KEAP1	P16615	AT2A2_HUMAN	10|13|10|15|14|18	80	13.33	6	3|5|9|12|4|8|0|0	0.24	0.76	0.24	0.76	0.24	2.6	0.44	92 / 411	4.3	35	ATP2A2
																	KEAP1	P62081	RS7_HUMAN	3|2|1|3|5|3	17	2.83	6	0|1|4|3|2|0|0|1	0.24	0.71	0.24	0.71	0.24	2.06	0.44	200 / 411	5.9	27	RPS7
																	KEAP1	P62266	RS23_HUMAN	1|2|0|1|3|3	10	1.67	6	1|1|2|3|0|0|0|0	0.24	0.57	0.24	0.57	0.24	1.9	0.44	160 / 411	4.7	28	RPS23
																	KEAP1	Q9NZ01	TECR_HUMAN	5|3|3|4|7|5	27	4.5	6	3|4|3|3|1|3|0|0	0.24	0.82	0.24	0.82	0.24	2.12	0.44	54 / 411	2.2	15	TECR
																	KEAP1	Q9UQE7	SMC3_HUMAN	6|5|5|7|7|9	39	6.5	6	2|2|7|4|3|4|0|0	0.24	0.7	0.24	0.7	0.24	2.36	0.44	73 / 411	6.6	51	SMC3
																	KEAP1	O75947	ATP5H_HUMAN	0|2|1|0|2|1	6	1	6	0|0|2|1|0|0|0|0	0.23	0.69	0.23	0.69	0.23	2.67	0.44	28 / 411	1.7	6	ATP5H
																	KEAP1	P05386	RLA1_HUMAN	2|2|3|2|2|3	14	2.33	6	1|1|3|2|1|1|0|0	0.22	0.38	0.22	0.38	0.22	2.07	0.45	180 / 411	3.5	35	RPLP1
																	KEAP1	P36873	PP1G_HUMAN	2|3|5|5|6|5	26	4.33	6	1|1|7|7|0|1|0|0	0.22	0.46	0.22	0.46	0.22	2.04	0.45	123 / 411	5.3	38	PPP1CC
																	KEAP1	P46060	RAGP1_HUMAN	3|0|2|4|5|4	18	3	6	0|0|7|6|1|0|0|0	0.22	0.51	0.22	0.51	0.22	1.71	0.45	92 / 411	11	51	RANGAP1
																	KEAP1	O60884	DNJA2_HUMAN	3|3|3|2|9|7	27	4.5	6	1|3|6|5|3|2|0|0	0.21	0.8	0.21	0.8	0.21	1.8	0.45	90 / 411	3.1	9	DNAJA2
																	KEAP1	P18085	ARF4_HUMAN	0|0|0|0|3|3	6	1	6	0|0|4|3|0|0|0|0	0.21	0.62	0.21	0.62	0.21	1.14	0.45	67 / 411	3	9	ARF4
																	KEAP1	P28340	DPOD1_HUMAN	0|0|0|0|2|2	4	0.67	6	0|0|0|3|0|1|0|0	0.21	0.62	0.21	0.62	0.21	1.33	0.45	36 / 411	2.7	16	POLD1
																	KEAP1	P55786	PSA_HUMAN	4|0|2|0|8|7	21	3.5	6	0|1|8|10|0|0|0|0	0.21	0.67	0.21	0.67	0.21	1.47	0.45	34 / 411	4.7	44	NPEPPS
																	KEAP1	Q14152	EIF3A_HUMAN	1|2|1|3|2|3	12	2	6	0|0|7|3|0|0|0|0	0.21	0.43	0.21	0.43	0.21	1.6	0.45	111 / 411	7.5	56	EIF3A
																	KEAP1	Q6UXN9	WDR82_HUMAN	1|0|1|1|4|3	10	1.67	6	1|2|2|0|1|2|0|0	0.21	0.76	0.21	0.76	0.21	1.67	0.45	42 / 411	8.7	88	WDR82
																	KEAP1	P39656	OST48_HUMAN	0|3|4|1|6|3	17	2.83	6	2|3|4|2|1|2|0|0	0.2	0.82	0.2	0.82	0.2	1.62	0.46	59 / 411	3.6	17	DDOST
																	KEAP1	P57088	TMM33_HUMAN	0|2|0|1|0|3	6	1	6	2|1|1|1|0|0|0|0	0.2	0.74	0.2	0.74	0.2	1.6	0.46	34 / 411	1.9	6	TMEM33
																	KEAP1	Q99471	PFD5_HUMAN	0|0|0|0|2|2	4	0.67	6	0|0|2|2|0|0|0|0	0.2	0.59	0.2	0.59	0.2	1.33	0.46	40 / 411	2.2	11	PFDN5
																	KEAP1	Q9Y5A9	YTHD2_HUMAN	1|1|3|1|2|3	11	1.83	6	0|0|2|3|2|1|0|0	0.2	0.48	0.2	0.48	0.2	1.83	0.46	66 / 411	2.3	10	YTHDF2
																	KEAP1	P18621	RL17_HUMAN	1|1|0|1|3|3	9	1.5	6	1|1|1|1|1|2|0|0	0.19	0.58	0.19	0.58	0.19	1.71	0.46	190 / 411	4.6	29	RPL17
																	KEAP1	P52292	IMA1_HUMAN	0|0|0|3|5|1	9	1.5	6	0|0|6|3|0|1|0|0	0.19	0.73	0.19	0.73	0.19	1.2	0.46	162 / 411	4.7	36	KPNA2
																	KEAP1	P62826	RAN_HUMAN	4|9|10|9|9|10	51	8.5	6	2|5|8|6|1|3|4|1	0.19	0.35	0.19	0.35	0.19	2.27	0.46	154 / 411	6.4	40	RAN
																	KEAP1	P40227	TCPZ_HUMAN	12|11|10|11|20|22	86	14.33	6	3|2|20|20|1|2|0|2	0.18	0.65	0.18	0.65	0.18	2.29	0.46	177 / 411	15	153	CCT6A
																	KEAP1	P52209	6PGD_HUMAN	4|4|4|4|8|9	33	5.5	6	0|1|11|10|0|1|0|0	0.18	0.58	0.18	0.58	0.18	1.91	0.46	67 / 411	4	25	PGD
																	KEAP1	P60866	RS20_HUMAN	4|6|4|5|6|8	33	5.5	6	1|2|6|5|1|1|3|2	0.18	0.67	0.18	0.67	0.18	2.1	0.46	179 / 411	3.6	23	RPS20
																	KEAP1	P63167	DYL1_HUMAN	2|2|3|2|2|2	13	2.17	6	1|2|2|2|1|1|0|0	0.18	0.38	0.18	0.38	0.18	1.93	0.46	64 / 411	2.2	8	DYNLL1
																	KEAP1	P63208	SKP1_HUMAN	5|4|4|4|8|10	35	5.83	6	2|2|6|6|3|5|0|0	0.18	0.74	0.18	0.74	0.18	1.94	0.46	145 / 411	3.2	63	SKP1
																	KEAP1	P04350	TBB4A_HUMAN	0|59|0|0|0|0	59	9.83	6	0|28|0|0|0|0|0|0	0.17	0.99	0.17	0.99	0.17	2.81	0.49	366 / 411	22.5	248	TUBB4A
																	KEAP1	O15060	ZBT39_HUMAN	0|3|0|0|0|0	3	0.5	6	0|0|0|0|0|0|0|0	0.17	0.99	0.17	0.99	0.17	5	0.48	6 / 411	1.2	2	ZBTB39
																	KEAP1	O15226	NKRF_HUMAN	0|0|0|0|3|1	4	0.67	6	0|0|0|0|0|0|0|0	0.17	0.99	0.17	0.99	0.17	6.67	0.48	46 / 411	3.2	17	NKRF
																	KEAP1	O75290	Z780A_HUMAN	0|0|0|3|0|0	3	0.5	6	0|0|0|0|0|0|0|0	0.17	0.99	0.17	0.99	0.17	5	0.48	1 / 411	1	1	ZNF780A
																	KEAP1	O94822	LTN1_HUMAN	0|0|0|0|3|0	3	0.5	6	0|0|0|0|0|0|0|0	0.17	0.99	0.17	0.99	0.17	5	0.48	3 / 411	1.3	2	LTN1
																	KEAP1	P10321	1C07_HUMAN	0|0|0|0|0|3	3	0.5	6	0|0|0|0|0|0|0|0	0.17	0.99	0.17	0.99	0.17	5	0.48	26 / 411	1.4	4	HLA-C
																	KEAP1	P20648	ATP4A_HUMAN	0|0|0|0|0|3	3	0.5	6	0|0|0|0|0|0|0|0	0.17	0.99	0.17	0.99	0.17	5	0.48	64 / 411	1.6	9	ATP4A
																	KEAP1	Q06732	ZN33B_HUMAN	0|0|0|0|3|0	3	0.5	6	0|0|0|0|0|0|0|0	0.17	0.99	0.17	0.99	0.17	5	0.48	0	0	0	ZNF33B
																	KEAP1	Q13619	CUL4A_HUMAN	1|0|0|1|0|3	5	0.83	6	0|0|0|0|0|0|0|0	0.17	0.99	0.17	0.99	0.17	8.33	0.48	46 / 411	3.5	25	CUL4A
																	KEAP1	Q14119	VEZF1_HUMAN	0|0|0|0|3|1	4	0.67	6	0|0|0|0|0|0|0|0	0.17	0.99	0.17	0.99	0.17	6.67	0.48	6 / 411	2	4	VEZF1
																	KEAP1	Q15477	SKIV2_HUMAN	0|0|0|0|3|0	3	0.5	6	0|0|0|0|0|0|0|0	0.17	0.99	0.17	0.99	0.17	5	0.48	10 / 411	3.9	14	SKIV2L
																	KEAP1	Q2TAC2	CCD57_HUMAN	1|0|0|0|3|1	5	0.83	6	0|0|0|0|0|0|0|0	0.17	0.99	0.17	0.99	0.17	8.33	0.48	0	0	0	CCDC57
																	KEAP1	Q52LW3	RHG29_HUMAN	1|0|0|3|0|0	4	0.67	6	0|0|0|0|0|0|0|0	0.17	0.99	0.17	0.99	0.17	6.67	0.48	1 / 411	2	2	ARHGAP29
																	KEAP1	Q86TI2	DPP9_HUMAN	0|0|0|0|3|1	4	0.67	6	0|0|0|0|0|0|0|0	0.17	0.99	0.17	0.99	0.17	6.67	0.48	10 / 411	1.3	3	DPP9
																	KEAP1	Q8IXQ5	KLHL7_HUMAN	0|3|1|1|0|0	5	0.83	6	0|0|0|0|0|0|0|0	0.17	0.99	0.17	0.99	0.17	8.33	0.48	1 / 411	4	4	KLHL7
																	KEAP1	Q8IYN0	ZN100_HUMAN	0|3|0|0|0|0	3	0.5	6	0|0|0|0|0|0|0|0	0.17	0.99	0.17	0.99	0.17	5	0.48	3 / 411	1	1	ZNF100
																	KEAP1	Q8WUM4	PDC6I_HUMAN	0|1|0|0|1|4	6	1	6	0|0|1|0|0|0|0|0	0.17	1	0.17	1	0.17	8	0.48	55 / 411	2.6	16	PDCD6IP
																	KEAP1	Q8WXH0	SYNE2_HUMAN	0|0|0|0|3|0	3	0.5	6	0|0|0|0|0|0|0|0	0.17	0.99	0.17	0.99	0.17	5	0.48	10 / 411	5.5	43	SYNE2
																	KEAP1	Q8WXX0	DYH7_HUMAN	0|0|0|0|0|3	3	0.5	6	0|0|0|0|0|0|0|0	0.17	0.99	0.17	0.99	0.17	5	0.48	0	0	0	DNAH7
																	KEAP1	Q96P70	IPO9_HUMAN	0|1|0|3|0|0	4	0.67	6	0|0|0|0|0|0|0|0	0.17	0.99	0.17	0.99	0.17	6.67	0.48	26 / 411	1.8	8	IPO9
																	KEAP1	Q9NRF8	PYRG2_HUMAN	0|0|3|0|0|0	3	0.5	6	0|0|0|0|0|0|0|0	0.17	0.99	0.17	0.99	0.17	5	0.48	24 / 411	2.3	6	CTPS2
																	KEAP1	Q9NZN3	EHD3_HUMAN	0|0|0|0|3|0	3	0.5	6	0|0|0|0|0|0|0|0	0.17	0.99	0.17	0.99	0.17	5	0.48	1 / 411	2	2	EHD3
																	KEAP1	P05141	ADT2_HUMAN	17|20|16|17|24|21	115	19.17	6	8|9|11|12|10|10|3|2	0.17	0.79	0.17	0.79	0.17	2.36	0.47	223 / 411	7.1	58	SLC25A5
																	KEAP1	P12235	ADT1_HUMAN	0|0|0|0|15|0	15	2.5	6	0|0|0|0|0|0|0|0	0.17	1	0.17	1	0.17	25	0.47	195 / 411	5.1	40	SLC25A4
																	KEAP1	P15259	PGAM2_HUMAN	0|0|0|4|0|0	4	0.67	6	0|0|0|0|0|0|0|0	0.17	1	0.17	1	0.17	6.67	0.47	80 / 411	2.8	16	PGAM2
																	KEAP1	P35606	COPB2_HUMAN	3|2|1|1|6|3	16	2.67	6	1|1|5|2|1|3|0|0	0.17	0.75	0.17	0.75	0.17	1.64	0.47	79 / 411	3.6	23	COPB2
																	KEAP1	P62753	RS6_HUMAN	1|2|2|3|3|4	15	2.5	6	2|1|1|2|2|2|1|0	0.17	0.49	0.17	0.49	0.17	1.82	0.47	208 / 411	6.2	63	RPS6
																	KEAP1	P68366	TBA4A_HUMAN	0|0|0|0|38|0	38	6.33	6	0|0|0|0|0|0|0|0	0.17	1	0.17	1	0.17	63.33	0.47	377 / 411	28.6	242	TUBA4A
																	KEAP1	P83731	RL24_HUMAN	3|3|3|3|5|5	22	3.67	6	2|1|2|2|3|3|1|1	0.17	0.41	0.17	0.41	0.17	1.96	0.47	195 / 411	4.1	22	RPL24
																	KEAP1	Q3L8U1	CHD9_HUMAN	0|0|0|0|0|5	5	0.83	6	0|1|0|0|0|0|0|0	0.17	1	0.17	1	0.17	6.67	0.47	19 / 411	1.8	4	CHD9
																	KEAP1	Q3ZCX4	ZN568_HUMAN	0|0|5|0|0|0	5	0.83	6	0|0|0|0|0|0|0|0	0.17	1	0.17	1	0.17	8.33	0.47	4 / 411	1	1	ZNF568
																	KEAP1	Q7Z3V5	ZN571_HUMAN	0|0|0|0|6|0	6	1	6	0|0|0|0|0|0|0|0	0.17	1	0.17	1	0.17	10	0.47	3 / 411	1	1	ZNF571
																	KEAP1	Q8N587	ZN561_HUMAN	0|0|5|0|0|0	5	0.83	6	0|0|0|0|0|0|0|0	0.17	1	0.17	1	0.17	8.33	0.47	6 / 411	1	1	ZNF561
																	KEAP1	Q92574	TSC1_HUMAN	0|0|0|0|4|0	4	0.67	6	0|0|0|0|0|0|0|0	0.17	1	0.17	1	0.17	6.67	0.47	1 / 411	1	1	TSC1
																	KEAP1	Q9HCK8	CHD8_HUMAN	0|0|0|0|0|6	6	1	6	0|0|0|0|0|0|0|0	0.17	1	0.17	1	0.17	10	0.47	30 / 411	6.7	17	CHD8
																	KEAP1	Q9NYW8	RBAK_HUMAN	0|0|0|0|0|4	4	0.67	6	0|0|0|0|0|0|0|0	0.17	1	0.17	1	0.17	6.67	0.47	0	0	0	RBAK
																	KEAP1	Q9UNF1	MAGD2_HUMAN	1|1|1|1|1|5	10	1.67	6	0|0|0|0|0|0|0|0	0.17	1	0.17	1	0.17	16.67	0.47	43 / 411	2.7	12	MAGED2
																	KEAP1	Q9Y4G8	RPGF2_HUMAN	0|0|0|2|0|2	4	0.67	6	0|0|1|3|1|0|0|0	0.17	0.51	0.17	0.51	0.17	1.07	0.47	4 / 411	1.3	2	RAPGEF2
																	KEAP1	Q9Y5X1	SNX9_HUMAN	0|0|0|1|0|4	5	0.83	6	0|0|0|0|0|0|0|0	0.17	1	0.17	1	0.17	8.33	0.47	12 / 411	2.3	7	SNX9
																	KEAP1	P00403	COX2_HUMAN	2|1|1|2|0|1	7	1.17	6	1|2|1|1|0|0|0|0	0.16	0.47	0.16	0.47	0.16	1.87	0.55	20 / 411	2.7	14	MT-CO2
																	KEAP1	P14324	FPPS_HUMAN	1|0|1|1|4|2	9	1.5	6	2|0|2|3|0|1|0|0	0.16	0.73	0.16	0.73	0.16	1.5	0.55	16 / 411	2.4	11	FDPS
																	KEAP1	P58107	EPIPL_HUMAN	6|5|3|6|8|8	36	6	6	3|3|5|6|1|4|1|2	0.16	0.43	0.16	0.43	0.16	1.92	0.55	0	0	0	EPPK1
																	KEAP1	Q8N5M9	JAGN1_HUMAN	1|1|1|2|1|2	8	1.33	6	1|0|1|1|1|1|0|0	0.16	0.47	0.16	0.47	0.16	2.13	0.55	3 / 411	1.3	2	JAGN1
																	KEAP1	O00743	PPP6_HUMAN	3|1|0|1|1|1	7	1.17	6	0|0|1|0|0|1|0|0	0.16	0.96	0.16	0.96	0.16	4.67	0.54	14 / 411	2.1	3	PPP6C
																	KEAP1	O14975	S27A2_HUMAN	1|1|1|2|1|0	6	1	6	0|0|0|1|0|0|0|0	0.16	0.95	0.16	0.95	0.16	8	0.54	0	0	0	SLC27A2
																	KEAP1	O60840	CAC1F_HUMAN	0|2|0|0|0|0	2	0.33	6	0|0|1|0|0|0|0|0	0.16	0.95	0.16	0.95	0.16	2.67	0.54	0	0	0	CACNA1F
																	KEAP1	P00367	DHE3_HUMAN	3|2|5|4|7|8	29	4.83	6	3|1|7|7|1|2|0|0	0.16	0.52	0.16	0.52	0.16	1.84	0.54	90 / 411	4.2	27	GLUD1
																	KEAP1	P18077	RL35A_HUMAN	0|0|2|0|0|1	3	0.5	6	0|0|0|1|0|0|0|0	0.16	0.95	0.16	0.95	0.16	4	0.54	108 / 411	3.8	23	RPL35A
																	KEAP1	P50914	RL14_HUMAN	0|0|0|1|1|2	4	0.67	6	0|0|1|0|0|0|0|0	0.16	0.95	0.16	0.95	0.16	5.33	0.54	156 / 411	4.4	33	RPL14
																	KEAP1	P54652	HSP72_HUMAN	0|23|0|0|0|0	23	3.83	6	0|0|0|23|0|0|0|0	0.16	0.96	0.16	0.96	0.16	1.33	0.54	385 / 411	15.4	167	HSPA2
																	KEAP1	P84243	H33_HUMAN	0|0|0|0|0|6	6	1	6	0|0|4|0|0|0|0|0	0.16	0.95	0.16	0.95	0.16	2	0.54	139 / 411	4.4	30	H3F3A; H3F3B
																	KEAP1	Q04726	TLE3_HUMAN	1|0|0|0|2|1	4	0.67	6	0|0|0|1|0|0|0|0	0.16	0.95	0.16	0.95	0.16	5.33	0.54	34 / 411	1.2	3	TLE3
																	KEAP1	Q86U86	PB1_HUMAN	0|0|0|0|1|2	3	0.5	6	0|0|1|0|0|0|0|0	0.16	0.95	0.16	0.95	0.16	4	0.54	21 / 411	3.9	11	PBRM1
																	KEAP1	Q86XI2	CNDG2_HUMAN	1|1|1|1|1|2	7	1.17	6	0|0|0|0|1|0|0|0	0.16	0.95	0.16	0.95	0.16	9.33	0.54	4 / 411	1	1	NCAPG2
																	KEAP1	Q8IWC1	MA7D3_HUMAN	0|0|0|0|1|2	3	0.5	6	0|0|1|0|0|0|0|0	0.16	0.95	0.16	0.95	0.16	4	0.54	39 / 411	4.9	18	MAP7D3
																	KEAP1	Q99436	PSB7_HUMAN	0|0|0|2|0|0	2	0.33	6	0|0|0|1|0|0|0|0	0.16	0.95	0.16	0.95	0.16	2.67	0.54	63 / 411	2.8	14	PSMB7
																	KEAP1	Q9P0J0	NDUAD_HUMAN	1|1|1|2|0|1	6	1	6	0|0|0|1|0|0|0|0	0.16	0.95	0.16	0.95	0.16	8	0.54	6 / 411	2	5	NDUFA13
																	KEAP1	Q9Y520	PRC2C_HUMAN	1|0|1|2|0|0	4	0.67	6	0|0|1|0|0|0|0|0	0.16	0.95	0.16	0.95	0.16	5.33	0.54	67 / 411	10.1	31	PRRC2C
																	KEAP1	O00411	RPOM_HUMAN	0|0|0|0|1|2	3	0.5	6	0|0|0|0|0|0|0|0	0.16	0.97	0.16	0.97	0.16	5	0.49	30 / 411	3.3	10	POLRMT
																	KEAP1	O14617	AP3D1_HUMAN	1|2|1|0|0|0	4	0.67	6	0|0|0|0|0|0|0|0	0.16	0.97	0.16	0.97	0.16	6.67	0.49	73 / 411	2.8	15	AP3D1
																	KEAP1	O43592	XPOT_HUMAN	0|0|0|0|2|0	2	0.33	6	0|0|0|0|0|0|0|0	0.16	0.97	0.16	0.97	0.16	3.33	0.49	21 / 411	2.5	8	XPOT
																	KEAP1	O43909	EXTL3_HUMAN	0|0|1|0|0|2	3	0.5	6	0|0|0|0|0|0|0|0	0.16	0.97	0.16	0.97	0.16	5	0.49	2 / 411	1	1	EXTL3
																	KEAP1	O75078	ADA11_HUMAN	0|0|0|0|0|2	2	0.33	6	0|0|0|0|0|0|0|0	0.16	0.97	0.16	0.97	0.16	3.33	0.49	0	0	0	ADAM11
																	KEAP1	O75185	AT2C2_HUMAN	0|0|2|0|0|0	2	0.33	6	0|0|0|0|0|0|0|0	0.16	0.97	0.16	0.97	0.16	3.33	0.49	0	0	0	ATP2C2
																	KEAP1	O75694	NU155_HUMAN	0|0|0|0|2|1	3	0.5	6	0|0|0|0|0|0|0|0	0.16	0.97	0.16	0.97	0.16	5	0.49	49 / 411	4	26	NUP155
																	KEAP1	O95707	RPP29_HUMAN	0|2|0|0|1|1	4	0.67	6	0|0|0|0|0|0|0|0	0.16	0.97	0.16	0.97	0.16	6.67	0.49	2 / 411	2	2	POP4
																	KEAP1	P06241	FYN_HUMAN	0|0|0|0|2|0	2	0.33	6	0|0|0|0|0|0|0|0	0.16	0.97	0.16	0.97	0.16	3.33	0.49	25 / 411	2.5	8	FYN
																	KEAP1	P06400	RB_HUMAN	0|0|0|0|0|2	2	0.33	6	0|0|0|0|0|0|0|0	0.16	0.97	0.16	0.97	0.16	3.33	0.49	1 / 411	1	1	RB1
																	KEAP1	P08240	SRPRA_HUMAN	0|0|1|0|1|2	4	0.67	6	0|0|0|0|0|0|0|0	0.16	0.97	0.16	0.97	0.16	6.67	0.49	25 / 411	2.1	7	SRPRA
																	KEAP1	P12694	ODBA_HUMAN	0|0|0|0|2|0	2	0.33	6	0|0|0|0|0|0|0|0	0.16	0.97	0.16	0.97	0.16	3.33	0.49	52 / 411	14	69	BCKDHA
																	KEAP1	P16144	ITB4_HUMAN	0|1|0|0|1|2	4	0.67	6	0|0|0|0|0|0|0|0	0.16	0.97	0.16	0.97	0.16	6.67	0.49	0	0	0	ITGB4
																	KEAP1	P17029	ZKSC1_HUMAN	0|0|0|0|0|2	2	0.33	6	0|0|0|0|0|0|0|0	0.16	0.97	0.16	0.97	0.16	3.33	0.49	1 / 411	1	1	ZKSCAN1
																	KEAP1	P21359	NF1_HUMAN	1|2|0|0|0|0	3	0.5	6	0|0|0|0|0|0|0|0	0.16	0.97	0.16	0.97	0.16	5	0.49	8 / 411	1.3	3	NF1
																	KEAP1	P21399	ACOC_HUMAN	0|0|0|0|1|2	3	0.5	6	0|0|0|0|0|0|0|0	0.16	0.97	0.16	0.97	0.16	5	0.49	3 / 411	5.7	11	ACO1
																	KEAP1	P26374	RAE2_HUMAN	0|0|0|0|2|0	2	0.33	6	0|0|0|0|0|0|0|0	0.16	0.97	0.16	0.97	0.16	3.33	0.49	1 / 411	1	1	CHML
																	KEAP1	P31350	RIR2_HUMAN	0|0|0|0|0|2	2	0.33	6	0|0|0|0|0|0|0|0	0.16	0.97	0.16	0.97	0.16	3.33	0.49	31 / 411	1.8	5	RRM2
																	KEAP1	P35663	CYLC1_HUMAN	2|0|0|0|0|0	2	0.33	6	0|0|0|0|0|0|0|0	0.16	0.97	0.16	0.97	0.16	3.33	0.49	0	0	0	CYLC1
																	KEAP1	P40616	ARL1_HUMAN	0|0|0|0|2|1	3	0.5	6	0|0|0|0|0|0|0|0	0.16	0.97	0.16	0.97	0.16	5	0.49	28 / 411	1.5	5	ARL1
																	KEAP1	P48551	INAR2_HUMAN	0|1|1|1|1|2	6	1	6	0|0|0|0|0|0|0|0	0.16	0.97	0.16	0.97	0.16	10	0.49	0	0	0	IFNAR2
																	KEAP1	P49454	CENPF_HUMAN	0|0|0|0|2|0	2	0.33	6	0|0|0|0|0|0|0|0	0.16	0.97	0.16	0.97	0.16	3.33	0.49	9 / 411	1.9	5	CENPF
																	KEAP1	P49790	NU153_HUMAN	1|1|1|2|0|0	5	0.83	6	0|0|0|0|0|0|0|0	0.16	0.97	0.16	0.97	0.16	8.33	0.49	48 / 411	19.2	68	NUP153
																	KEAP1	P49815	TSC2_HUMAN	0|0|0|0|2|0	2	0.33	6	0|0|0|0|0|0|0|0	0.16	0.97	0.16	0.97	0.16	3.33	0.49	7 / 411	1.9	5	TSC2
																	KEAP1	P51504	ZNF80_HUMAN	0|0|2|0|0|0	2	0.33	6	0|0|0|0|0|0|0|0	0.16	0.97	0.16	0.97	0.16	3.33	0.49	0	0	0	ZNF80
																	KEAP1	P51532	SMCA4_HUMAN	1|1|1|1|1|2	7	1.17	6	0|0|0|0|0|0|0|0	0.16	0.97	0.16	0.97	0.16	11.67	0.49	59 / 411	6.3	20	SMARCA4
																	KEAP1	P51617	IRAK1_HUMAN	0|0|0|0|1|2	3	0.5	6	0|0|0|0|0|0|0|0	0.16	0.97	0.16	0.97	0.16	5	0.49	13 / 411	4.7	9	IRAK1
																	KEAP1	P51970	NDUA8_HUMAN	0|0|0|0|0|2	2	0.33	6	0|0|0|0|0|0|0|0	0.16	0.97	0.16	0.97	0.16	3.33	0.49	4 / 411	1	1	NDUFA8
																	KEAP1	P57678	GEMI4_HUMAN	0|1|1|0|2|0	4	0.67	6	0|0|0|0|0|0|0|0	0.16	0.97	0.16	0.97	0.16	6.67	0.49	44 / 411	2.3	15	GEMIN4
																	KEAP1	P84085	ARF5_HUMAN	2|0|0|0|0|0	2	0.33	6	0|0|0|0|0|0|0|0	0.16	0.97	0.16	0.97	0.16	3.33	0.49	88 / 411	2.9	9	ARF5
																	KEAP1	Q00005	2ABB_HUMAN	0|0|0|0|1|2	3	0.5	6	0|0|0|0|0|0|0|0	0.16	0.97	0.16	0.97	0.16	5	0.49	53 / 411	1.5	6	PPP2R2B
																	KEAP1	Q00536	CDK16_HUMAN	1|0|0|2|0|0	3	0.5	6	0|0|0|0|0|0|0|0	0.16	0.97	0.16	0.97	0.16	5	0.49	28 / 411	1.4	6	CDK16
																	KEAP1	Q03252	LMNB2_HUMAN	0|0|4|0|1|0	5	0.83	6	0|0|0|2|1|1|0|0	0.16	0.97	0.16	0.97	0.16	1.67	0.49	68 / 411	4.4	60	LMNB2
																	KEAP1	Q13042	CDC16_HUMAN	0|0|1|0|1|2	4	0.67	6	0|0|0|0|0|0|0|0	0.16	0.97	0.16	0.97	0.16	6.67	0.49	5 / 411	1.2	2	CDC16
																	KEAP1	Q13112	CAF1B_HUMAN	1|0|0|0|1|2	4	0.67	6	0|0|0|0|0|0|0|0	0.16	0.97	0.16	0.97	0.16	6.67	0.49	18 / 411	1.4	3	CHAF1B
																	KEAP1	Q13144	EI2BE_HUMAN	0|0|0|0|0|2	2	0.33	6	0|0|0|0|0|0|0|0	0.16	0.97	0.16	0.97	0.16	3.33	0.49	13 / 411	1.3	3	EIF2B5
																	KEAP1	Q13310	PABP4_HUMAN	0|1|2|0|0|0	3	0.5	6	0|0|0|0|0|0|0|0	0.16	0.97	0.16	0.97	0.16	5	0.49	142 / 411	6.7	72	PABPC4
																	KEAP1	Q13618	CUL3_HUMAN	1|0|0|0|2|1	4	0.67	6	0|0|0|0|0|0|0|0	0.16	0.97	0.16	0.97	0.16	6.67	0.49	11 / 411	1.7	6	CUL3
																	KEAP1	Q14703	MBTP1_HUMAN	2|0|0|0|0|0	2	0.33	6	0|0|0|0|0|0|0|0	0.16	0.97	0.16	0.97	0.16	3.33	0.49	0	0	0	MBTPS1
																	KEAP1	Q14980	NUMA1_HUMAN	0|0|0|0|0|2	2	0.33	6	0|0|0|0|0|0|0|0	0.16	0.97	0.16	0.97	0.16	3.33	0.49	78 / 411	48.4	271	NUMA1
																	KEAP1	Q15386	UBE3C_HUMAN	0|0|0|0|2|1	3	0.5	6	0|0|0|0|0|0|0|0	0.16	0.97	0.16	0.97	0.16	5	0.49	6 / 411	1.8	4	UBE3C
																	KEAP1	Q1ZYL8	IZUM4_HUMAN	0|0|0|1|2|1	4	0.67	6	0|0|0|0|0|0|0|0	0.16	0.97	0.16	0.97	0.16	6.67	0.49	0	0	0	IZUMO4
																	KEAP1	Q2M2I8	AAK1_HUMAN	0|0|0|0|0|2	2	0.33	6	0|0|0|0|0|0|0|0	0.16	0.97	0.16	0.97	0.16	3.33	0.49	6 / 411	1.7	3	AAK1
																	KEAP1	Q32P41	TRM5_HUMAN	0|0|0|0|2|0	2	0.33	6	0|0|0|0|0|0|0|0	0.16	0.97	0.16	0.97	0.16	3.33	0.49	3 / 411	1	1	TRMT5
																	KEAP1	Q5XKP0	MIC13_HUMAN	0|0|0|1|2|1	4	0.67	6	0|0|0|0|0|0|0|0	0.16	0.97	0.16	0.97	0.16	6.67	0.49	5 / 411	1.4	3	MIC13
																	KEAP1	Q6IPX3	TCAL6_HUMAN	2|0|0|0|0|0	2	0.33	6	0|0|0|0|0|0|0|0	0.16	0.97	0.16	0.97	0.16	3.33	0.49	0	0	0	TCEAL6
																	KEAP1	Q6ZMW2	ZN782_HUMAN	0|2|0|0|0|0	2	0.33	6	0|0|0|0|0|0|0|0	0.16	0.97	0.16	0.97	0.16	3.33	0.49	1 / 411	1	1	ZNF782
																	KEAP1	Q709F0	ACD11_HUMAN	0|0|0|0|2|1	3	0.5	6	0|0|0|0|0|0|0|0	0.16	0.97	0.16	0.97	0.16	5	0.49	6 / 411	1.7	4	ACAD11
																	KEAP1	Q71RC2	LARP4_HUMAN	0|0|0|0|2|0	2	0.33	6	0|0|0|0|0|0|0|0	0.16	0.97	0.16	0.97	0.16	3.33	0.49	34 / 411	2.4	13	LARP4
																	KEAP1	Q86YF9	DZIP1_HUMAN	0|1|0|1|0|2	4	0.67	6	0|0|0|0|0|0|0|0	0.16	0.97	0.16	0.97	0.16	6.67	0.49	0	0	0	DZIP1
																	KEAP1	Q8IXI2	MIRO1_HUMAN	0|0|0|0|0|2	2	0.33	6	0|0|0|0|0|0|0|0	0.16	0.97	0.16	0.97	0.16	3.33	0.49	4 / 411	1.3	2	RHOT1
																	KEAP1	Q8IYW2	CFA46_HUMAN	1|0|2|1|0|0	4	0.67	6	0|0|0|0|0|0|0|0	0.16	0.97	0.16	0.97	0.16	6.67	0.49	0	0	0	CFAP46
																	KEAP1	Q8IYX8	CE57L_HUMAN	0|1|0|0|0|2	3	0.5	6	0|0|0|0|0|0|0|0	0.16	0.97	0.16	0.97	0.16	5	0.49	0	0	0	CEP57L1
																	KEAP1	Q8IZ69	TRM2A_HUMAN	0|2|1|0|0|0	3	0.5	6	0|0|0|0|0|0|0|0	0.16	0.97	0.16	0.97	0.16	5	0.49	2 / 411	1	1	TRMT2A
																	KEAP1	Q8N1G1	REXO1_HUMAN	2|0|0|0|0|0	2	0.33	6	0|0|0|0|0|0|0|0	0.16	0.97	0.16	0.97	0.16	3.33	0.49	1 / 411	1	1	REXO1
																	KEAP1	Q8N2U9	PQLC1_HUMAN	0|0|0|0|0|2	2	0.33	6	0|0|0|0|0|0|0|0	0.16	0.97	0.16	0.97	0.16	3.33	0.49	0	0	0	PQLC1
																	KEAP1	Q8NAT2	TDRD5_HUMAN	0|0|0|0|2|1	3	0.5	6	0|0|0|0|0|0|0|0	0.16	0.97	0.16	0.97	0.16	5	0.49	1 / 411	1	1	TDRD5
																	KEAP1	Q8NB90	SPAT5_HUMAN	0|0|2|0|0|0	2	0.33	6	0|0|0|0|0|0|0|0	0.16	0.97	0.16	0.97	0.16	3.33	0.49	30 / 411	2.1	6	SPATA5
																	KEAP1	Q8NHY3	GA2L2_HUMAN	0|0|0|0|0|2	2	0.33	6	0|0|0|0|0|0|0|0	0.16	0.97	0.16	0.97	0.16	3.33	0.49	2 / 411	1	1	GAS2L2
																	KEAP1	Q8TE68	ES8L1_HUMAN	1|2|0|1|1|0	5	0.83	6	0|0|0|0|0|0|0|0	0.16	0.97	0.16	0.97	0.16	8.33	0.49	2 / 411	1	1	EPS8L1
																	KEAP1	Q8WVX9	FACR1_HUMAN	1|0|0|0|0|2	3	0.5	6	0|0|0|0|0|0|0|0	0.16	0.97	0.16	0.97	0.16	5	0.49	14 / 411	1.4	4	FAR1
																	KEAP1	Q8WZA1	PMGT1_HUMAN	0|0|0|1|2|0	3	0.5	6	0|0|0|0|0|0|0|0	0.16	0.97	0.16	0.97	0.16	5	0.49	0	0	0	POMGNT1
																	KEAP1	Q92922	SMRC1_HUMAN	0|0|1|0|0|2	3	0.5	6	0|0|0|0|0|0|0|0	0.16	0.97	0.16	0.97	0.16	5	0.49	66 / 411	3.3	19	SMARCC1
																	KEAP1	Q93100	KPBB_HUMAN	1|0|0|1|0|2	4	0.67	6	0|0|0|0|0|0|0|0	0.16	0.97	0.16	0.97	0.16	6.67	0.49	2 / 411	1.5	2	PHKB
																	KEAP1	Q969N2	PIGT_HUMAN	0|0|0|0|2|1	3	0.5	6	0|0|0|0|0|0|0|0	0.16	0.97	0.16	0.97	0.16	5	0.49	2 / 411	1	1	PIGT
																	KEAP1	Q96L91	EP400_HUMAN	0|1|0|0|1|2	4	0.67	6	0|0|0|0|0|0|0|0	0.16	0.97	0.16	0.97	0.16	6.67	0.49	22 / 411	8.1	24	EP400
																	KEAP1	Q96L93	KI16B_HUMAN	0|0|0|0|2|0	2	0.33	6	0|0|0|0|0|0|0|0	0.16	0.97	0.16	0.97	0.16	3.33	0.49	4 / 411	1.3	2	KIF16B
																	KEAP1	Q96PK6	RBM14_HUMAN	0|0|0|1|2|1	4	0.67	6	0|0|0|0|0|0|0|0	0.16	0.97	0.16	0.97	0.16	6.67	0.49	52 / 411	2.2	8	RBM14
																	KEAP1	Q96SK2	TM209_HUMAN	0|0|0|0|0|2	2	0.33	6	0|0|0|0|0|0|0|0	0.16	0.97	0.16	0.97	0.16	3.33	0.49	3 / 411	1	1	TMEM209
																	KEAP1	Q99805	TM9S2_HUMAN	0|0|0|0|0|2	2	0.33	6	0|0|0|0|0|0|0|0	0.16	0.97	0.16	0.97	0.16	3.33	0.49	1 / 411	1	1	TM9SF2
																	KEAP1	Q99884	SC6A7_HUMAN	0|0|0|2|0|0	2	0.33	6	0|0|0|0|0|0|0|0	0.16	0.97	0.16	0.97	0.16	3.33	0.49	1 / 411	1	1	SLC6A7
																	KEAP1	Q9BPX3	CND3_HUMAN	1|0|0|1|1|2	5	0.83	6	0|0|0|0|0|0|0|0	0.16	0.97	0.16	0.97	0.16	8.33	0.49	59 / 411	2.6	18	NCAPG
																	KEAP1	Q9BRK5	CAB45_HUMAN	0|1|0|0|2|1	4	0.67	6	0|0|0|0|0|0|0|0	0.16	0.97	0.16	0.97	0.16	6.67	0.49	17 / 411	1.2	3	SDF4
																	KEAP1	Q9BU23	LMF2_HUMAN	1|0|1|1|2|1	6	1	6	0|0|0|0|0|0|0|0	0.16	0.97	0.16	0.97	0.16	10	0.49	2 / 411	1	1	LMF2
																	KEAP1	Q9BWE0	REPI1_HUMAN	0|0|0|0|2|0	2	0.33	6	0|0|0|0|0|0|0|0	0.16	0.97	0.16	0.97	0.16	3.33	0.49	0	0	0	REPIN1
																	KEAP1	Q9BXJ0	C1QT5_HUMAN	0|2|0|0|0|0	2	0.33	6	0|0|0|0|0|0|0|0	0.16	0.97	0.16	0.97	0.16	3.33	0.49	0	0	0	C1QTNF5
																	KEAP1	Q9H223	EHD4_HUMAN	0|0|2|0|0|0	2	0.33	6	0|0|0|0|0|0|0|0	0.16	0.97	0.16	0.97	0.16	3.33	0.49	3 / 411	1.3	2	EHD4
																	KEAP1	Q9H257	CARD9_HUMAN	2|1|1|1|1|0	6	1	6	0|0|0|0|0|0|0|0	0.16	0.97	0.16	0.97	0.16	10	0.49	0	0	0	CARD9
																	KEAP1	Q9H4L7	SMRCD_HUMAN	0|0|0|0|1|2	3	0.5	6	0|0|0|0|0|0|0|0	0.16	0.97	0.16	0.97	0.16	5	0.49	6 / 411	1.2	2	SMARCAD1
																	KEAP1	Q9H7Z3	NRDE2_HUMAN	0|0|0|0|2|0	2	0.33	6	0|0|0|0|0|0|0|0	0.16	0.97	0.16	0.97	0.16	3.33	0.49	2 / 411	2	3	NRDE2
																	KEAP1	Q9H993	ARMT1_HUMAN	0|0|0|0|2|0	2	0.33	6	0|0|0|0|0|0|0|0	0.16	0.97	0.16	0.97	0.16	3.33	0.49	2 / 411	1	1	ARMT1
																	KEAP1	Q9HAV4	XPO5_HUMAN	0|0|0|0|0|2	2	0.33	6	0|0|0|0|0|0|0|0	0.16	0.97	0.16	0.97	0.16	3.33	0.49	45 / 411	2.3	27	XPO5
																	KEAP1	Q9NQH7	XPP3_HUMAN	2|0|0|0|0|0	2	0.33	6	0|0|0|0|0|0|0|0	0.16	0.97	0.16	0.97	0.16	3.33	0.49	39 / 411	1.7	6	XPNPEP3
																	KEAP1	Q9NR99	MXRA5_HUMAN	0|0|0|0|2|0	2	0.33	6	0|0|0|0|0|0|0|0	0.16	0.97	0.16	0.97	0.16	3.33	0.49	2 / 411	2	2	MXRA5
																	KEAP1	Q9NRG9	AAAS_HUMAN	0|1|1|0|1|2	5	0.83	6	0|0|0|0|0|0|0|0	0.16	0.97	0.16	0.97	0.16	8.33	0.49	8 / 411	2	6	AAAS
																	KEAP1	Q9UHY1	NRBP_HUMAN	0|0|0|0|2|1	3	0.5	6	0|0|0|0|0|0|0|0	0.16	0.97	0.16	0.97	0.16	5	0.49	5 / 411	1.2	2	NRBP1
																	KEAP1	Q9ULC6	PADI1_HUMAN	0|0|0|0|2|0	2	0.33	6	0|0|0|0|0|0|0|0	0.16	0.97	0.16	0.97	0.16	3.33	0.49	2 / 411	1	1	PADI1
																	KEAP1	Q9UN30	SCML1_HUMAN	0|0|0|0|1|2	3	0.5	6	0|0|0|0|0|0|0|0	0.16	0.97	0.16	0.97	0.16	5	0.49	1 / 411	1	1	SCML1
																	KEAP1	Q9Y2L1	RRP44_HUMAN	0|0|0|0|2|0	2	0.33	6	0|0|0|0|0|0|0|0	0.16	0.97	0.16	0.97	0.16	3.33	0.49	16 / 411	1.8	6	DIS3
																	KEAP1	Q9Y2X9	ZN281_HUMAN	0|0|0|0|1|2	3	0.5	6	0|0|0|0|0|0|0|0	0.16	0.97	0.16	0.97	0.16	5	0.49	28 / 411	7.1	22	ZNF281
																	KEAP1	Q9Y375	CIA30_HUMAN	2|0|0|0|0|0	2	0.33	6	0|0|0|0|0|0|0|0	0.16	0.97	0.16	0.97	0.16	3.33	0.49	0	0	0	NDUFAF1
																	KEAP1	Q9Y4B6	DCAF1_HUMAN	0|0|1|0|2|0	3	0.5	6	0|0|0|0|0|0|0|0	0.16	0.97	0.16	0.97	0.16	5	0.49	4 / 411	1	1	DCAF1
																	KEAP1	Q9Y4H2	IRS2_HUMAN	0|0|0|0|2|0	2	0.33	6	0|0|0|0|0|0|0|0	0.16	0.97	0.16	0.97	0.16	3.33	0.49	4 / 411	1.3	2	IRS2
																	KEAP1	Q9Y6Y8	S23IP_HUMAN	1|1|1|0|2|1	6	1	6	0|0|0|0|0|0|0|0	0.16	0.97	0.16	0.97	0.16	10	0.49	19 / 411	1.8	5	SEC23IP
																	KEAP1	O00148	DX39A_HUMAN	7|5|11|8|8|7	46	7.67	6	2|3|11|9|2|0|1|0	0.15	0.54	0.15	0.54	0.15	2.19	0.55	138 / 411	5.2	32	DDX39A
																	KEAP1	P02545	LMNA_HUMAN	1|2|2|2|0|0	7	1.17	6	0|1|2|3|1|0|0|0	0.15	0.29	0.15	0.29	0.15	1.33	0.55	92 / 411	12.4	116	LMNA
																	KEAP1	P08237	PFKAM_HUMAN	0|0|0|0|0|3	3	0.5	6	0|0|0|2|0|0|0|0	0.15	0.92	0.15	0.92	0.15	2	0.55	30 / 411	2.3	10	PFKM
																	KEAP1	P68400	CSK21_HUMAN	0|1|0|0|0|3	4	0.67	6	0|0|1|2|0|0|0|0	0.15	0.88	0.15	0.88	0.15	1.78	0.55	64 / 411	2.9	12	CSNK2A1
																	KEAP1	Q02952	AKA12_HUMAN	0|1|0|0|0|3	4	0.67	6	0|0|0|2|0|0|0|0	0.15	0.92	0.15	0.92	0.15	2.67	0.55	53 / 411	6.2	22	AKAP12
																	KEAP1	Q13442	HAP28_HUMAN	0|0|0|1|1|3	5	0.83	6	0|0|1|2|0|0|0|0	0.15	0.88	0.15	0.88	0.15	2.22	0.55	84 / 411	4.3	15	PDAP1
																	KEAP1	Q15369	ELOC_HUMAN	1|0|0|1|3|1	6	1	6	0|0|1|1|0|0|1|0	0.15	0.91	0.15	0.91	0.15	2.67	0.55	46 / 411	1.5	4	ELOC
																	KEAP1	O14925	TIM23_HUMAN	1|0|1|1|1|2	6	1	6	1|0|0|1|0|0|0|0	0.14	0.82	0.14	0.82	0.14	4	0.56	14 / 411	1.6	6	TIMM23
																	KEAP1	O15269	SPTC1_HUMAN	1|1|0|1|1|2	6	1	6	0|0|0|1|0|1|0|0	0.14	0.82	0.14	0.82	0.14	4	0.56	12 / 411	1.4	3	SPTLC1
																	KEAP1	O75306	NDUS2_HUMAN	0|1|0|0|1|2	4	0.67	6	0|0|1|1|0|0|0|0	0.14	0.82	0.14	0.82	0.14	2.67	0.56	14 / 411	2	7	NDUFS2
																	KEAP1	P46776	RL27A_HUMAN	2|2|2|3|4|3	16	2.67	6	1|0|3|3|2|1|1|1	0.14	0.39	0.14	0.39	0.14	1.78	0.56	198 / 411	3.2	19	RPL27A
																	KEAP1	P47985	UCRI_HUMAN	0|0|0|0|1|2	3	0.5	6	0|0|1|1|0|0|0|0	0.14	0.82	0.14	0.82	0.14	2	0.56	10 / 411	1.6	2	UQCRFS1
																	KEAP1	P52272	HNRPM_HUMAN	0|1|2|1|0|0	4	0.67	6	0|0|1|1|0|0|0|0	0.14	0.82	0.14	0.82	0.14	2.67	0.56	220 / 411	15.9	149	HNRNPM
																	KEAP1	P82979	SARNP_HUMAN	0|0|2|1|0|0	3	0.5	6	0|0|0|1|0|0|0|1	0.14	0.82	0.14	0.82	0.14	2	0.56	78 / 411	2.2	16	SARNP
																	KEAP1	P84098	RL19_HUMAN	0|2|0|1|0|0	3	0.5	6	0|0|1|0|1|0|0|0	0.14	0.82	0.14	0.82	0.14	2	0.56	210 / 411	3.8	67	RPL19
																	KEAP1	Q03001	DYST_HUMAN	1|2|1|1|0|1	6	1	6	0|1|0|0|0|1|0|0	0.14	0.82	0.14	0.82	0.14	4	0.56	27 / 411	4	15	DST
																	KEAP1	Q14739	LBR_HUMAN	11|11|10|11|13|14	70	11.67	6	7|6|8|7|6|5|1|0	0.14	0.47	0.14	0.47	0.14	2.33	0.56	54 / 411	5.7	24	LBR
																	KEAP1	Q15154	PCM1_HUMAN	0|0|0|0|2|0	2	0.33	6	0|0|1|1|0|0|0|0	0.14	0.82	0.14	0.82	0.14	1.33	0.56	31 / 411	12.1	64	PCM1
																	KEAP1	Q15436	SC23A_HUMAN	0|1|1|1|2|1	6	1	6	0|0|0|2|0|0|0|0	0.14	0.82	0.14	0.82	0.14	4	0.56	32 / 411	1.8	13	SEC23A
																	KEAP1	Q15555	MARE2_HUMAN	0|0|0|0|0|2	2	0.33	6	0|0|1|1|0|0|0|0	0.14	0.82	0.14	0.82	0.14	1.33	0.56	16 / 411	5.8	14	MAPRE2
																	KEAP1	Q5JTH9	RRP12_HUMAN	0|0|2|1|0|0	3	0.5	6	0|0|1|1|0|0|0|0	0.14	0.82	0.14	0.82	0.14	2	0.56	61 / 411	3.8	20	RRP12
																	KEAP1	Q92643	GPI8_HUMAN	1|1|1|2|1|1	7	1.17	6	0|1|0|0|0|0|1|0	0.14	0.82	0.14	0.82	0.14	4.67	0.56	4 / 411	1	1	PIGK
																	KEAP1	Q9H3U1	UN45A_HUMAN	0|0|0|1|2|0	3	0.5	6	0|0|1|1|0|0|0|0	0.14	0.82	0.14	0.82	0.14	2	0.56	44 / 411	3.1	14	UNC45A
																	KEAP1	P36542	ATPG_HUMAN	8|15|12|10|12|11	68	11.33	6	6|6|9|6|5|6|2|3	0.14	0.73	0.14	0.73	0.14	2.11	0.55	68 / 411	3.2	20	ATP5C1
																	KEAP1	P23588	IF4B_HUMAN	0|0|1|4|0|0	5	0.83	6	0|0|3|4|0|0|0|0	0.13	0.75	0.13	0.75	0.13	0.95	0.57	167 / 411	20.3	174	EIF4B
																	KEAP1	P62495	ERF1_HUMAN	0|1|0|0|3|1	5	0.83	6	0|0|1|3|0|0|0|0	0.13	0.79	0.13	0.79	0.13	1.67	0.56	56 / 411	2.9	10	ETF1
																	KEAP1	Q13423	NNTM_HUMAN	1|1|2|2|4|5	15	2.5	6	1|1|3|3|4|2|0|0	0.13	0.5	0.13	0.5	0.13	1.43	0.56	12 / 411	6.2	18	NNT
																	KEAP1	Q9C0G6	DYH6_HUMAN	0|2|0|0|0|1	3	0.5	6	0|0|0|3|0|0|0|0	0.13	0.75	0.13	0.75	0.13	1.33	0.56	0	0	0	DNAH6
																	KEAP1	P11166	GTR1_HUMAN	0|0|0|0|1|2	3	0.5	6	1|0|1|1|0|0|0|0	0.12	0.69	0.12	0.69	0.12	1.33	0.57	21 / 411	2.6	20	SLC2A1
																	KEAP1	P38919	IF4A3_HUMAN	0|0|2|3|0|0	5	0.83	6	0|0|5|4|0|0|0|0	0.12	0.48	0.12	0.48	0.12	0.74	0.57	147 / 411	6.8	43	EIF4A3
																	KEAP1	P50897	PPT1_HUMAN	0|0|0|1|2|1	4	0.67	6	0|0|1|1|0|1|0|0	0.12	0.69	0.12	0.69	0.12	1.78	0.57	5 / 411	1	1	PPT1
																	KEAP1	P51610	HCFC1_HUMAN	0|0|0|1|0|2	3	0.5	6	0|0|1|1|1|0|0|0	0.12	0.69	0.12	0.69	0.12	1.33	0.57	72 / 411	18.3	86	HCFC1
																	KEAP1	Q13409	DC1I2_HUMAN	0|0|0|0|2|2	4	0.67	6	0|1|2|1|1|1|0|0	0.12	0.37	0.12	0.37	0.12	0.89	0.57	66 / 411	2.6	9	DYNC1I2
																	KEAP1	Q14204	DYHC1_HUMAN	46|37|33|33|77|69	295	49.17	6	10|11|50|38|28|24|1|0	0.12	0.62	0.12	0.62	0.12	2.43	0.57	131 / 411	16.6	121	DYNC1H1
																	KEAP1	Q15021	CND1_HUMAN	0|0|0|0|1|2	3	0.5	6	0|0|1|1|1|0|0|0	0.12	0.69	0.12	0.69	0.12	1.33	0.57	52 / 411	3.1	17	NCAPD2
																	KEAP1	Q53H12	AGK_HUMAN	0|0|1|1|2|0	4	0.67	6	0|0|2|1|0|0|0|0	0.12	0.69	0.12	0.69	0.12	1.78	0.57	16 / 411	1.6	4	AGK
																	KEAP1	Q5JTV8	TOIP1_HUMAN	0|1|0|1|0|2	4	0.67	6	1|1|0|0|1|0|0|0	0.12	0.69	0.12	0.69	0.12	1.78	0.57	21 / 411	1.6	3	TOR1AIP1
																	KEAP1	Q99832	TCPH_HUMAN	4|6|9|14|16|18	67	11.17	6	1|0|23|18|2|0|1|1	0.12	0.44	0.12	0.44	0.12	1.94	0.57	172 / 411	14.6	118	CCT7
																	KEAP1	Q9UDR5	AASS_HUMAN	0|0|1|2|0|1	4	0.67	6	1|1|0|0|0|1|0|0	0.12	0.69	0.12	0.69	0.12	1.78	0.57	9 / 411	1.7	6	AASS
																	KEAP1	P13010	XRCC5_HUMAN	3|4|4|5|13|9	38	6.33	6	1|2|9|13|1|4|1|1	0.11	0.58	0.11	0.58	0.11	1.58	0.57	189 / 411	7.3	71	XRCC5
																	KEAP1	P26640	SYVC_HUMAN	1|2|3|3|6|3	18	3	6	0|0|8|8|1|0|0|0	0.11	0.49	0.11	0.49	0.11	1.41	0.57	100 / 411	7.2	47	VARS
																	KEAP1	Q07020	RL18_HUMAN	5|7|8|7|4|6	37	6.17	6	3|2|3|5|5|5|1|1	0.11	0.35	0.11	0.35	0.11	1.97	0.57	191 / 411	5.3	64	RPL18
																	KEAP1	Q09028	RBBP4_HUMAN	2|2|3|3|4|4	18	3	6	1|1|7|6|0|0|0|0	0.11	0.23	0.11	0.23	0.11	1.6	0.57	148 / 411	4	22	RBBP4
																	KEAP1	P19105	ML12A_HUMAN	1|0|0|0|2|0	3	0.5	6	0|0|2|2|0|0|0|0	0.1	0.59	0.1	0.59	0.1	1	0.57	145 / 411	4.2	77	MYL12A
																	KEAP1	P62333	PRS10_HUMAN	1|1|1|2|3|4	12	2	6	0|0|6|5|0|2|0|0	0.1	0.37	0.1	0.37	0.1	1.23	0.57	89 / 411	3.8	32	PSMC6
																	KEAP1	P67809	YBOX1_HUMAN	5|1|3|3|6|7	25	4.17	6	1|2|4|6|3|3|2|1	0.1	0.41	0.1	0.41	0.1	1.52	0.57	233 / 411	7.2	101	YBX1
																	KEAP1	Q9Y262	EIF3L_HUMAN	11|6|7|10|11|14	59	9.83	6	3|5|11|9|5|3|1|1	0.1	0.43	0.1	0.43	0.1	2.07	0.57	92 / 411	4.7	23	EIF3L
																	KEAP1	O43809	CPSF5_HUMAN	0|0|2|0|0|0	2	0.33	6	0|0|2|3|0|0|0|0	0.09	0.54	0.09	0.54	0.09	0.53	0.58	119 / 411	4.5	20	NUDT21
																	KEAP1	P49736	MCM2_HUMAN	1|1|1|2|1|0	6	1	6	0|0|2|3|0|0|0|0	0.09	0.54	0.09	0.54	0.09	1.6	0.58	95 / 411	7.4	68	MCM2
																	KEAP1	Q15029	U5S1_HUMAN	1|0|2|2|3|2	10	1.67	6	0|0|3|8|1|0|0|0	0.09	0.26	0.09	0.26	0.09	1.11	0.58	162 / 411	10.8	82	EFTUD2
																	KEAP1	P15880	RS2_HUMAN	10|12|13|15|13|19	82	13.67	6	7|6|11|9|10|6|3|0	0.09	0.52	0.09	0.52	0.09	2.1	0.57	210 / 411	7.3	52	RPS2
																	KEAP1	P62314	SMD1_HUMAN	2|0|1|1|1|1	6	1	6	1|0|1|2|0|0|0|0	0.09	0.57	0.09	0.57	0.09	2	0.57	193 / 411	6.6	63	SNRPD1
																	KEAP1	P83881	RL36A_HUMAN	1|1|0|0|2|2	6	1	6	1|0|1|1|2|1|1|0	0.09	0.28	0.09	0.28	0.09	1.14	0.57	81 / 411	2.8	29	RPL36A
																	KEAP1	Q9BY31	ZN717_HUMAN	2|0|1|1|0|0	4	0.67	6	1|0|1|1|1|0|0|0	0.09	0.57	0.09	0.57	0.09	1.33	0.57	1 / 411	1	1	ZNF717
																	KEAP1	Q9H6D7	HAUS4_HUMAN	1|2|0|0|0|0	3	0.5	6	1|1|0|0|0|1|1|0	0.09	0.57	0.09	0.57	0.09	1	0.57	11 / 411	1.6	3	HAUS4
																	KEAP1	P05387	RLA2_HUMAN	3|4|3|3|5|5	23	3.83	6	1|1|7|5|2|2|0|0	0.08	0.18	0.08	0.18	0.08	1.7	0.58	215 / 411	6.1	117	RPLP2
																	KEAP1	P36578	RL4_HUMAN	10|10|8|11|17|14	70	11.67	6	8|6|8|8|9|8|1|1	0.08	0.43	0.08	0.43	0.08	1.9	0.58	197 / 411	9.6	81	RPL4
																	KEAP1	Q02978	M2OM_HUMAN	0|0|0|0|1|2	3	0.5	6	1|2|2|0|0|0|0|0	0.08	0.48	0.08	0.48	0.08	0.8	0.58	55 / 411	3.1	18	SLC25A11
																	KEAP1	Q05193	DYN1_HUMAN	2|0|1|0|0|0	3	0.5	6	0|1|0|3|0|1|0|0	0.08	0.51	0.08	0.51	0.08	0.8	0.58	19 / 411	1.8	4	DNM1
																	KEAP1	Q13155	AIMP2_HUMAN	5|3|5|4|4|4	25	4.17	6	2|2|6|3|2|3|0|0	0.08	0.17	0.08	0.17	0.08	1.85	0.58	60 / 411	1.9	11	AIMP2
																	KEAP1	Q14203	DCTN1_HUMAN	0|1|0|1|0|2	4	0.67	6	0|0|4|2|0|0|0|0	0.08	0.48	0.08	0.48	0.08	0.89	0.58	85 / 411	4.8	25	DCTN1
																	KEAP1	Q14697	GANAB_HUMAN	5|5|16|11|9|10	56	9.33	6	1|0|16|18|2|2|1|1	0.08	0.46	0.08	0.46	0.08	1.82	0.58	105 / 411	7.8	100	GANAB
																	KEAP1	Q8N163	CCAR2_HUMAN	0|0|3|1|0|1	5	0.83	6	0|0|6|2|0|1|0|0	0.08	0.48	0.08	0.48	0.08	0.74	0.58	118 / 411	6.8	72	CCAR2
																	KEAP1	P04843	RPN1_HUMAN	13|11|15|15|22|19	95	15.83	6	10|7|13|14|8|6|0|0	0.07	0.36	0.07	0.36	0.07	2.18	0.58	91 / 411	3.9	36	RPN1
																	KEAP1	P62136	PP1A_HUMAN	0|0|0|4|0|0	4	0.67	6	0|0|6|7|0|0|0|0	0.07	0.41	0.07	0.41	0.07	0.41	0.58	123 / 411	5.6	40	PPP1CA
																	KEAP1	P20700	LMNB1_HUMAN	7|6|9|7|4|3	36	6	6	5|4|2|5|2|4|2|5	0.06	0.28	0.06	0.28	0.06	1.66	0.59	117 / 411	7.7	106	LMNB1
																	KEAP1	O43324	MCA3_HUMAN	1|1|1|1|4|2	10	1.67	6	0|0|4|6|2|1|0|0	0.06	0.35	0.06	0.35	0.06	1.03	0.58	83 / 411	2	7	EEF1E1
																	KEAP1	P49207	RL34_HUMAN	2|3|3|3|3|3	17	2.83	6	2|1|2|2|3|3|0|1	0.06	0.07	0.06	0.07	0.06	1.62	0.58	84 / 411	3	12	RPL34
																	KEAP1	P54819	KAD2_HUMAN	0|0|2|1|1|1	5	0.83	6	0|0|3|4|0|0|0|0	0.06	0.39	0.06	0.39	0.06	0.95	0.58	44 / 411	3	19	AK2
																	KEAP1	Q04917	1433F_HUMAN	0|0|3|4|0|0	7	1.17	6	0|0|7|8|0|0|0|0	0.06	0.27	0.06	0.27	0.06	0.62	0.58	117 / 411	3.1	20	YWHAH
																	KEAP1	Q495M9	USH1G_HUMAN	0|1|2|1|0|0	4	0.67	6	1|1|2|1|0|1|0|0	0.06	0.37	0.06	0.37	0.06	0.89	0.58	0	0	0	USH1G
																	KEAP1	O95433	AHSA1_HUMAN	1|1|0|0|3|3	8	1.33	6	1|1|4|3|2|1|0|0	0.05	0.15	0.05	0.15	0.05	0.89	0.59	59 / 411	2.3	7	AHSA1
																	KEAP1	P50991	TCPD_HUMAN	3|5|9|7|13|11	48	8	6	0|0|14|22|0|3|0|0	0.05	0.22	0.05	0.22	0.05	1.64	0.59	186 / 411	14.1	91	CCT4
																	KEAP1	P51572	BAP31_HUMAN	0|0|2|2|0|0	4	0.67	6	2|0|4|4|0|0|0|0	0.05	0.14	0.05	0.14	0.05	0.53	0.59	36 / 411	1.5	6	BCAP31
																	KEAP1	P62249	RS16_HUMAN	3|4|4|4|6|6	27	4.5	6	3|3|3|4|3|4|1|1	0.05	0.12	0.05	0.12	0.05	1.64	0.59	211 / 411	5.9	42	RPS16
																	KEAP1	Q9BV38	WDR18_HUMAN	1|1|1|1|1|2	7	1.17	6	0|1|2|1|1|1|1|0	0.05	0.28	0.05	0.28	0.05	1.33	0.59	52 / 411	2.8	8	WDR18
																	KEAP1	P12236	ADT3_HUMAN	11|18|12|17|18|19	95	15.83	6	9|8|10|12|9|9|0|0	0.04	0.11	0.04	0.11	0.04	2.22	0.59	201 / 411	7	119	SLC25A6
																	KEAP1	P13804	ETFA_HUMAN	1|1|3|2|1|0	8	1.33	6	0|1|6|5|0|1|0|0	0.04	0.16	0.04	0.16	0.04	0.82	0.59	47 / 411	4.5	15	ETFA
																	KEAP1	P22695	QCR2_HUMAN	7|6|10|10|9|10	52	8.67	6	4|5|11|8|3|4|0|0	0.04	0.07	0.04	0.07	0.04	1.98	0.59	38 / 411	3.5	20	UQCRC2
																	KEAP1	P27816	MAP4_HUMAN	0|0|2|2|0|0	4	0.67	6	1|0|5|5|0|0|0|0	0.04	0.11	0.04	0.11	0.04	0.48	0.59	86 / 411	17.1	88	MAP4
																	KEAP1	P47897	SYQ_HUMAN	1|3|4|9|11|10	38	6.33	6	3|2|10|10|5|5|0|0	0.04	0.14	0.04	0.14	0.04	1.45	0.59	94 / 411	5.7	31	QARS
																	KEAP1	P50990	TCPQ_HUMAN	11|15|16|14|23|24	103	17.17	6	3|4|25|26|3|4|1|0	0.04	0.13	0.04	0.13	0.04	2.08	0.59	183 / 411	24.8	203	CCT8
																	KEAP1	P63092	GNAS2_HUMAN	0|0|0|0|2|0	2	0.33	6	2|0|2|3|0|1|0|0	0.04	0.21	0.04	0.21	0.04	0.33	0.59	55 / 411	3.2	26	GNAS
																	KEAP1	O43242	PSMD3_HUMAN	10|6|3|7|15|15	56	9.33	6	4|4|16|10|7|6|0|0	0.03	0.08	0.03	0.08	0.03	1.59	0.6	111 / 411	6.2	34	PSMD3
																	KEAP1	P0DN76	U2AF5_HUMAN	1|1|2|2|1|4	11	1.83	6	1|1|4|3|2|3|0|1	0.03	0.16	0.03	0.16	0.03	0.98	0.6	0	0	0	U2AF1L5
																	KEAP1	P17980	PRS6A_HUMAN	2|0|1|0|3|4	10	1.67	6	1|0|6|4|3|2|0|0	0.03	0.13	0.03	0.13	0.03	0.83	0.6	113 / 411	4.4	31	PSMC3
																	KEAP1	P18206	VINC_HUMAN	0|1|2|0|0|0	3	0.5	6	0|0|5|5|0|0|0|0	0.03	0.18	0.03	0.18	0.03	0.4	0.6	57 / 411	3.7	24	VCL
																	KEAP1	P26639	SYTC_HUMAN	14|13|12|14|25|33	111	18.5	6	9|6|26|24|10|10|0|0	0.03	0.16	0.03	0.16	0.03	1.74	0.6	65 / 411	3.8	29	TARS
																	KEAP1	P33176	KINH_HUMAN	0|2|0|0|1|1	4	0.67	6	0|0|6|4|0|0|0|0	0.03	0.18	0.03	0.18	0.03	0.53	0.6	97 / 411	8.3	48	KIF5B
																	KEAP1	P42167	LAP2B_HUMAN	2|0|5|4|4|5	20	3.33	6	4|2|6|7|1|1|0|0	0.03	0.07	0.03	0.07	0.03	1.27	0.6	127 / 411	13.6	78	TMPO
																	KEAP1	P43487	RANG_HUMAN	0|0|2|1|0|0	3	0.5	6	0|0|5|5|0|0|0|0	0.03	0.18	0.03	0.18	0.03	0.4	0.6	90 / 411	2.3	10	RANBP1
																	KEAP1	Q14103	HNRPD_HUMAN	3|3|3|4|3|3	19	3.17	6	0|1|6|7|1|1|1|1	0.03	0.07	0.03	0.07	0.03	1.41	0.6	216 / 411	4.2	28	HNRNPD
																	KEAP1	Q15366	PCBP2_HUMAN	0|0|2|2|0|2	6	1	6	0|0|6|7|0|0|0|0	0.03	0.06	0.03	0.06	0.03	0.62	0.6	189 / 411	6.5	53	PCBP2
																	KEAP1	Q15758	AAAT_HUMAN	1|2|4|5|1|1	14	2.33	6	2|2|5|3|3|2|1|1	0.03	0.12	0.03	0.12	0.03	0.98	0.6	70 / 411	2.9	13	SLC1A5
																	KEAP1	P15531	NDKA_HUMAN	0|1|8|7|1|1	18	3	6	1|0|11|12|0|0|4|0	0.03	0.14	0.03	0.14	0.03	0.86	0.59	123 / 411	4.1	22	NME1
																	KEAP1	P50454	SERPH_HUMAN	1|0|1|2|0|1	5	0.83	6	0|0|4|4|0|1|0|0	0.03	0.21	0.03	0.21	0.03	0.74	0.59	78 / 411	5.7	32	SERPINH1
																	KEAP1	Q15365	PCBP1_HUMAN	3|1|3|4|2|3	16	2.67	6	1|1|5|7|0|1|1|1	0.03	0.1	0.03	0.1	0.03	1.25	0.59	194 / 411	8.2	108	PCBP1
																	KEAP1	O43175	SERA_HUMAN	4|5|7|8|12|13	49	8.17	6	2|7|13|12|3|5|0|0	0.02	0.08	0.02	0.08	0.02	1.56	0.6	152 / 411	6.2	40	PHGDH
																	KEAP1	P00338	LDHA_HUMAN	14|10|17|16|17|21	95	15.83	6	7|8|14|13|9|7|3|2	0.02	0.14	0.02	0.14	0.02	2.01	0.6	140 / 411	5.5	58	LDHA
																	KEAP1	P07737	PROF1_HUMAN	0|0|4|5|0|0	9	1.5	6	0|0|10|10|0|0|1|1	0.02	0.07	0.02	0.07	0.02	0.55	0.6	148 / 411	5.8	42	PFN1
																	KEAP1	P21796	VDAC1_HUMAN	0|0|1|3|0|0	4	0.67	6	0|0|8|7|0|0|0|0	0.02	0.1	0.02	0.1	0.02	0.36	0.6	58 / 411	4.6	31	VDAC1
																	KEAP1	P51571	SSRD_HUMAN	4|3|3|4|3|5	22	3.67	6	2|5|3|3|3|3|1|0	0.02	0.08	0.02	0.08	0.02	1.47	0.6	80 / 411	2.9	9	SSR4
																	KEAP1	P61604	CH10_HUMAN	0|0|1|2|0|0	3	0.5	6	0|0|5|6|0|0|0|0	0.02	0.13	0.02	0.13	0.02	0.36	0.6	85 / 411	2.7	13	HSPE1
																	KEAP1	P62847	RS24_HUMAN	0|2|1|1|2|2	8	1.33	6	1|2|2|2|1|3|0|1	0.02	0.04	0.02	0.04	0.02	0.89	0.6	179 / 411	4.7	36	RPS24
																	KEAP1	Q15185	TEBP_HUMAN	0|0|1|2|0|0	3	0.5	6	0|0|5|6|0|0|0|0	0.02	0.13	0.02	0.13	0.02	0.36	0.6	47 / 411	2.1	8	PTGES3
																	KEAP1	Q15293	RCN1_HUMAN	4|3|5|5|6|6	29	4.83	6	2|4|5|4|3|3|2|2	0.02	0.04	0.02	0.04	0.02	1.55	0.6	54 / 411	2.3	9	RCN1
																	KEAP1	Q3ZCQ8	TIM50_HUMAN	6|7|5|8|11|11	48	8	6	4|6|9|10|4|4|0|1	0.02	0.06	0.02	0.06	0.02	1.68	0.6	124 / 411	4.1	45	TIMM50
																	KEAP1	P00492	HPRT_HUMAN	1|1|2|0|0|0	4	0.67	6	0|0|8|5|0|0|0|0	0.01	0.06	0.01	0.06	0.01	0.41	0.61	46 / 411	2.4	16	HPRT1
																	KEAP1	P05388	RLA0_HUMAN	7|7|7|9|13|10	53	8.83	6	7|4|7|9|7|6|3|3	0.01	0.06	0.01	0.06	0.01	1.54	0.61	206 / 411	7.1	47	RPLP0
																	KEAP1	P07741	APT_HUMAN	0|0|3|0|0|0	3	0.5	6	0|0|9|7|0|0|0|0	0.01	0.07	0.01	0.07	0.01	0.25	0.61	25 / 411	3.5	14	APRT
																	KEAP1	P09496	CLCA_HUMAN	1|2|1|1|3|3	11	1.83	6	1|1|4|4|2|3|1|0	0.01	0.03	0.01	0.03	0.01	0.92	0.61	59 / 411	2.9	14	CLTA
																	KEAP1	P15924	DESP_HUMAN	1|0|0|1|3|0	5	0.83	6	2|2|1|3|1|0|3|3	0.01	0.05	0.01	0.05	0.01	0.44	0.61	126 / 411	19.4	237	DSP
																	KEAP1	P27348	1433T_HUMAN	3|0|5|6|4|4	22	3.67	6	0|0|11|13|0|0|3|0	0.01	0.04	0.01	0.04	0.01	1.09	0.61	153 / 411	4.3	91	YWHAQ
																	KEAP1	P31689	DNJA1_HUMAN	4|5|3|3|6|7	28	4.67	6	2|3|4|8|3|8|0|0	0.01	0.04	0.01	0.04	0.01	1.33	0.61	115 / 411	3.6	15	DNAJA1
																	KEAP1	P42704	LPPRC_HUMAN	1|2|3|3|3|2	14	2.33	6	0|0|12|7|0|0|0|0	0.01	0.02	0.01	0.02	0.01	0.98	0.61	130 / 411	15.5	112	LRPPRC
																	KEAP1	P45880	VDAC2_HUMAN	0|0|1|2|0|0	3	0.5	6	0|0|6|7|0|0|0|0	0.01	0.06	0.01	0.06	0.01	0.31	0.61	58 / 411	8.1	51	VDAC2
																	KEAP1	P49368	TCPG_HUMAN	10|14|11|11|17|18	81	13.5	6	2|1|25|20|4|3|2|1	0.01	0.03	0.01	0.03	0.01	1.86	0.61	165 / 411	15.1	114	CCT3
																	KEAP1	P55060	XPO2_HUMAN	2|3|2|3|8|3	21	3.5	6	0|1|14|15|1|0|0|0	0.01	0.06	0.01	0.06	0.01	0.9	0.61	126 / 411	7.1	54	CSE1L
																	KEAP1	P60174	TPIS_HUMAN	0|0|3|2|0|0	5	0.83	6	0|0|11|7|0|0|0|0	0.01	0.04	0.01	0.04	0.01	0.37	0.61	90 / 411	5.5	48	TPI1
																	KEAP1	P62263	RS14_HUMAN	3|2|3|3|5|4	20	3.33	6	3|3|4|3|3|3|2|2	0.01	0.02	0.01	0.02	0.01	1.16	0.61	259 / 411	4.6	33	RPS14
																	KEAP1	P63173	RL38_HUMAN	7|4|5|6|8|8	38	6.33	6	4|3|5|5|6|5|2|2	0.01	0.03	0.01	0.03	0.01	1.58	0.61	139 / 411	9	58	RPL38
																	KEAP1	P63220	RS21_HUMAN	0|0|1|2|2|0	5	0.83	6	0|1|3|3|1|0|2|3	0.01	0.02	0.01	0.02	0.01	0.51	0.61	115 / 411	2.8	19	RPS21
																	KEAP1	P63244	RACK1_HUMAN	11|13|11|15|20|20	90	15	6	3|6|16|18|9|7|2|2	0.01	0.03	0.01	0.03	0.01	1.9	0.61	135 / 411	6.7	47	RACK1
																	KEAP1	Q01813	PFKAP_HUMAN	9|12|10|11|17|19	78	13	6	3|6|17|12|10|10|0|0	0.01	0.06	0.01	0.06	0.01	1.79	0.61	75 / 411	4.2	26	PFKP
																	KEAP1	Q13283	G3BP1_HUMAN	0|1|2|1|0|0	4	0.67	6	1|0|5|6|1|0|0|0	0.01	0.05	0.01	0.05	0.01	0.41	0.61	141 / 411	6.8	84	G3BP1
																	KEAP1	Q13347	EIF3I_HUMAN	2|2|1|2|3|6	16	2.67	6	2|1|9|10|2|2|0|0	0.01	0.04	0.01	0.04	0.01	0.82	0.61	128 / 411	5.8	39	EIF3I
																	KEAP1	Q14974	IMB1_HUMAN	5|2|7|7|2|3	26	4.33	6	0|0|15|15|1|0|0|0	0.01	0.03	0.01	0.03	0.01	1.12	0.61	161 / 411	9.5	62	KPNB1
																	KEAP1	Q15084	PDIA6_HUMAN	0|0|1|2|0|0	3	0.5	6	0|0|7|7|0|0|0|0	0.01	0.04	0.01	0.04	0.01	0.29	0.61	129 / 411	6.7	52	PDIA6
																	KEAP1	Q92598	HS105_HUMAN	1|2|1|3|1|0	8	1.33	6	0|0|8|9|0|0|0|0	0.01	0.05	0.01	0.05	0.01	0.63	0.61	119 / 411	6	25	HSPH1
																	KEAP1	Q99623	PHB2_HUMAN	1|3|7|7|4|4	26	4.33	6	1|2|12|9|2|1|2|2	0.01	0.02	0.01	0.02	0.01	1.12	0.61	95 / 411	5.9	47	PHB2
																	KEAP1	P24539	AT5F1_HUMAN	1|1|2|3|2|2	11	1.83	6	1|2|4|4|2|2|0|0	0.01	0.05	0.01	0.05	0.01	0.98	0.6	33 / 411	2.1	8	ATP5F1
																	KEAP1	P30048	PRDX3_HUMAN	0|0|4|4|0|0	8	1.33	6	0|0|8|8|0|0|3|1	0.01	0.04	0.01	0.04	0.01	0.53	0.6	137 / 411	2.9	14	PRDX3
																	KEAP1	A0A075B759	PAL4E_HUMAN	0|0|1|0|0|0	1	0.17	6	0|0|0|0|0|0|0|0	0	0	0	0	0	1.67	0.65	0	0	0	PPIAL4E
																	KEAP1	A0PJZ3	GXLT2_HUMAN	0|0|0|1|0|0	1	0.17	6	0|0|0|0|0|0|0|0	0	0	0	0	0	1.67	0.65	2 / 411	1	1	GXYLT2
																	KEAP1	A1A5C7	S22AN_HUMAN	0|0|0|0|0|1	1	0.17	6	0|0|0|0|0|0|0|0	0	0	0	0	0	1.67	0.65	0	0	0	SLC22A23
																	KEAP1	A1YPR0	ZBT7C_HUMAN	0|0|0|0|0|1	1	0.17	6	0|0|0|0|0|0|0|0	0	0	0	0	0	1.67	0.65	0	0	0	ZBTB7C
																	KEAP1	A2RRP1	NBAS_HUMAN	0|0|0|0|1|0	1	0.17	6	0|0|0|0|0|0|0|0	0	0	0	0	0	1.67	0.65	2 / 411	1	1	NBAS
																	KEAP1	A2RUB1	MEIOC_HUMAN	1|0|0|0|0|0	1	0.17	6	0|0|0|0|0|0|0|0	0	0	0	0	0	1.67	0.65	0	0	0	MEIOC
																	KEAP1	A2VCL2	CC162_HUMAN	0|0|0|0|0|1	1	0.17	6	0|0|0|0|0|0|0|0	0	0	0	0	0	1.67	0.65	0	0	0	CCDC162P
																	KEAP1	A4D0S4	LAMB4_HUMAN	0|0|0|1|0|0	1	0.17	6	0|0|1|0|0|0|0|0	0	0	0	0	0	1.33	0.65	0	0	0	LAMB4
																	KEAP1	A4UGR9	XIRP2_HUMAN	0|1|0|0|0|0	1	0.17	6	0|0|0|0|0|0|0|0	0	0	0	0	0	1.67	0.65	2 / 411	1	1	XIRP2
																	KEAP1	A5PLK6	RGSL_HUMAN	0|0|1|1|0|0	2	0.33	6	0|0|0|0|0|0|0|0	0	0	0	0	0	3.33	0.65	0	0	0	RGSL1
																	KEAP1	A5YKK6	CNOT1_HUMAN	1|0|0|0|0|0	1	0.17	6	0|0|0|0|0|0|0|0	0	0	0	0	0	1.67	0.65	44 / 411	3.5	37	CNOT1
																	KEAP1	A6NE01	F186A_HUMAN	0|0|0|1|0|0	1	0.17	6	0|0|0|0|0|0|0|0	0	0	0	0	0	1.67	0.65	0	0	0	FAM186A
																	KEAP1	A6NEC2	PSAL_HUMAN	0|1|0|0|0|0	1	0.17	6	0|0|0|0|0|1|0|0	0	0	0	0	0	1.33	0.65	0	0	0	NPEPPSL1
																	KEAP1	A6NES4	MRO2A_HUMAN	0|1|0|0|0|0	1	0.17	6	0|0|0|0|0|0|0|0	0	0	0	0	0	1.67	0.65	0	0	0	MROH2A
																	KEAP1	A6NF83	NUPR2_HUMAN	0|1|0|0|0|0	1	0.17	6	0|0|0|0|0|0|0|0	0	0	0	0	0	1.67	0.65	0	0	0	NUPR2
																	KEAP1	A6NFA0	F205C_HUMAN	0|1|0|0|0|0	1	0.17	6	0|0|0|0|0|0|0|0	0	0	0	0	0	1.67	0.65	0	0	0	FAM205C
																	KEAP1	A6NFY4	NEMP2_HUMAN	0|0|0|1|0|0	1	0.17	6	0|0|0|0|0|0|0|0	0	0	0	0	0	1.67	0.65	3 / 411	1	1	NEMP2
																	KEAP1	A6NHR8	FA47D_HUMAN	1|0|1|0|0|0	2	0.33	6	0|0|0|0|0|0|0|0	0	0	0	0	0	3.33	0.65	0	0	0	FAM47DP
																	KEAP1	A6NI56	CC154_HUMAN	0|0|0|0|1|0	1	0.17	6	0|0|0|0|0|0|0|0	0	0	0	0	0	1.67	0.65	1 / 411	1	1	CCDC154
																	KEAP1	A6NJI9	LRC72_HUMAN	0|1|0|0|0|0	1	0.17	6	0|0|0|0|0|0|0|0	0	0	0	0	0	1.67	0.65	0	0	0	LRRC72
																	KEAP1	A6NJL1	ZSA5B_HUMAN	0|0|0|0|0|1	1	0.17	6	0|0|0|0|0|0|0|0	0	0	0	0	0	1.67	0.65	0	0	0	ZSCAN5B
																	KEAP1	A8K979	ERI2_HUMAN	0|0|0|0|1|0	1	0.17	6	0|0|0|0|0|0|0|0	0	0	0	0	0	1.67	0.65	0	0	0	ERI2
																	KEAP1	A8MT70	ZBBX_HUMAN	0|1|0|0|0|0	1	0.17	6	0|0|0|0|0|0|0|0	0	0	0	0	0	1.67	0.65	2 / 411	1	1	ZBBX
																	KEAP1	A8MWS1	KI3P1_HUMAN	1|1|0|0|0|0	2	0.33	6	0|0|0|0|0|0|0|0	0	0	0	0	0	3.33	0.65	0	0	0	KIR3DP1
																	KEAP1	B2RPK0	HGB1A_HUMAN	0|0|1|1|0|0	2	0.33	6	0|0|0|0|0|0|0|0	0	0	0	0	0	3.33	0.65	0	0	0	HMGB1P1
																	KEAP1	B2RXH8	HNRC2_HUMAN	0|0|0|0|0|1	1	0.17	6	0|0|0|0|0|0|0|0	0	0	0	0	0	1.67	0.65	0	0	0	HNRNPCL2
																	KEAP1	B5MCN3	S14L6_HUMAN	0|0|0|1|0|0	1	0.17	6	0|0|0|0|0|0|0|0	0	0	0	0	0	1.67	0.65	0	0	0	SEC14L6
																	KEAP1	B7Z368	CJ142_HUMAN	0|1|0|0|0|0	1	0.17	6	0|0|0|0|0|0|0|0	0	0	0	0	0	1.67	0.65	0	0	0	C10orf142
																	KEAP1	C9J442	CV046_HUMAN	0|0|1|0|0|0	1	0.17	6	0|0|0|0|0|0|0|0	0	0	0	0	0	1.67	0.65	0	0	0	C22orf46
																	KEAP1	C9JLW8	MCRI1_HUMAN	0|1|0|0|1|0	2	0.33	6	0|0|1|1|2|1|0|0	0	0	0	0	0	0.53	0.65	47 / 411	2.3	6	MCRIP1
																	KEAP1	H7C350	CC188_HUMAN	1|0|0|0|0|0	1	0.17	6	0|0|0|0|0|0|0|0	0	0	0	0	0	1.67	0.65	0	0	0	CCDC188
																	KEAP1	O00159	MYO1C_HUMAN	1|1|1|1|1|0	5	0.83	6	0|0|0|0|0|0|0|0	0	0	0	0	0	8.33	0.65	66 / 411	10.7	69	MYO1C
																	KEAP1	O00160	MYO1F_HUMAN	0|0|1|0|0|0	1	0.17	6	0|0|0|0|0|0|0|0	0	0	0	0	0	1.67	0.65	13 / 411	1.6	5	MYO1F
																	KEAP1	O00230	CORT_HUMAN	0|0|1|0|0|0	1	0.17	6	0|0|0|1|1|1|0|0	0	0	0	0	0	0.44	0.65	0	0	0	CORT
																	KEAP1	O00264	PGRC1_HUMAN	0|0|1|1|0|0	2	0.33	6	0|0|4|5|0|0|0|0	0	0	0	0	0	0.3	0.65	40 / 411	1.6	4	PGRMC1
																	KEAP1	O00401	WASL_HUMAN	0|1|0|0|0|0	1	0.17	6	0|0|0|0|0|0|0|0	0	0	0	0	0	1.67	0.65	0	0	0	WASL
																	KEAP1	O00429	DNM1L_HUMAN	1|0|0|0|0|0	1	0.17	6	0|0|0|0|0|0|0|0	0	0	0	0	0	1.67	0.65	35 / 411	4.1	18	DNM1L
																	KEAP1	O00443	P3C2A_HUMAN	0|0|1|0|0|0	1	0.17	6	0|0|0|0|0|1|0|0	0	0	0	0	0	1.33	0.65	20 / 411	2	6	PIK3C2A
																	KEAP1	O00468	AGRIN_HUMAN	0|0|0|0|1|0	1	0.17	6	0|0|0|0|0|0|0|0	0	0	0	0	0	1.67	0.65	4 / 411	58.5	127	AGRN
																	KEAP1	O00483	NDUA4_HUMAN	1|1|1|0|0|0	3	0.5	6	1|1|2|1|0|0|0|0	0	0	0	0	0	0.8	0.65	7 / 411	1.4	3	NDUFA4
																	KEAP1	O00526	UPK2_HUMAN	0|0|1|0|0|0	1	0.17	6	0|0|0|0|0|0|0|0	0	0	0	0	0	1.67	0.65	0	0	0	UPK2
																	KEAP1	O00541	PESC_HUMAN	1|1|1|0|1|0	4	0.67	6	0|0|0|0|0|0|0|0	0	0	0	0	0	6.67	0.65	57 / 411	6.3	23	PES1
																	KEAP1	O00629	IMA3_HUMAN	0|1|1|0|0|1	3	0.5	6	0|0|0|1|0|0|0|0	0	0	0	0	0	4	0.65	44 / 411	3.1	25	KPNA4
																	KEAP1	O00763	ACACB_HUMAN	87|89|86|96|45|46	449	74.83	6	79|69|83|80|78|78|36|24	0	0	0	0	0	1.14	0.65	60 / 411	29.9	144	ACACB
																	KEAP1	O14562	UBFD1_HUMAN	0|0|1|0|1|1	3	0.5	6	0|0|1|0|0|0|0|0	0	0	0	0	0	4	0.65	6 / 411	1.3	2	UBFD1
																	KEAP1	O14581	OR7AH_HUMAN	0|0|1|1|0|0	2	0.33	6	0|0|0|0|0|0|0|0	0	0	0	0	0	3.33	0.65	0	0	0	OR7A17
																	KEAP1	O14686	KMT2D_HUMAN	0|0|0|0|0|1	1	0.17	6	0|0|0|0|0|0|0|0	0	0	0	0	0	1.67	0.65	10 / 411	1.3	2	KMT2D
																	KEAP1	O14734	ACOT8_HUMAN	0|0|0|0|1|1	2	0.33	6	0|0|0|0|0|0|0|0	0	0	0	0	0	3.33	0.65	3 / 411	1.3	2	ACOT8
																	KEAP1	O14949	QCR8_HUMAN	0|0|1|1|0|0	2	0.33	6	0|0|1|2|0|2|0|0	0	0	0	0	0	0.53	0.65	3 / 411	2	4	UQCRQ
																	KEAP1	O15013	ARHGA_HUMAN	0|0|0|1|0|0	1	0.17	6	0|0|0|0|0|0|0|0	0	0	0	0	0	1.67	0.65	6 / 411	8.7	38	ARHGEF10
																	KEAP1	O15018	PDZD2_HUMAN	0|0|0|1|0|0	1	0.17	6	0|0|0|0|0|0|0|0	0	0	0	0	0	1.67	0.65	0	0	0	PDZD2
																	KEAP1	O15021	MAST4_HUMAN	0|0|0|0|1|0	1	0.17	6	0|0|0|0|0|0|0|0	0	0	0	0	0	1.67	0.65	2 / 411	1	1	MAST4
																	KEAP1	O15033	AREL1_HUMAN	0|0|0|0|0|1	1	0.17	6	0|0|0|0|0|0|0|0	0	0	0	0	0	1.67	0.65	0	0	0	AREL1
																	KEAP1	O15050	TRNK1_HUMAN	0|0|0|1|0|0	1	0.17	6	0|0|0|1|0|0|0|0	0	0	0	0	0	1.33	0.65	1 / 411	1	1	TRANK1
																	KEAP1	O15056	SYNJ2_HUMAN	0|0|0|0|1|0	1	0.17	6	0|0|0|0|0|0|0|0	0	0	0	0	0	1.67	0.65	7 / 411	1	1	SYNJ2
																	KEAP1	O15063	K0355_HUMAN	0|0|0|0|1|0	1	0.17	6	0|0|0|0|0|0|0|0	0	0	0	0	0	1.67	0.65	1 / 411	1	1	KIAA0355
																	KEAP1	O15260	SURF4_HUMAN	0|0|0|0|1|1	2	0.33	6	0|0|0|0|0|0|0|0	0	0	0	0	0	3.33	0.65	35 / 411	2.3	7	SURF4
																	KEAP1	O15270	SPTC2_HUMAN	0|0|0|0|1|0	1	0.17	6	0|0|0|0|0|0|0|0	0	0	0	0	0	1.67	0.65	1 / 411	2	2	SPTLC2
																	KEAP1	O15360	FANCA_HUMAN	0|1|0|0|0|0	1	0.17	6	0|0|0|0|0|0|0|0	0	0	0	0	0	1.67	0.65	1 / 411	1	1	FANCA
																	KEAP1	O15391	TYY2_HUMAN	0|1|0|0|0|0	1	0.17	6	1|0|1|0|0|1|0|0	0	0	0	0	0	0.44	0.65	6 / 411	1.5	3	YY2
																	KEAP1	O15417	TNC18_HUMAN	0|0|1|0|0|1	2	0.33	6	0|0|0|0|0|0|0|0	0	0	0	0	0	3.33	0.65	2 / 411	2	2	TNRC18
																	KEAP1	O15460	P4HA2_HUMAN	1|0|0|0|0|0	1	0.17	6	0|0|0|0|0|0|0|0	0	0	0	0	0	1.67	0.65	2 / 411	1	1	P4HA2
																	KEAP1	O43143	DHX15_HUMAN	0|1|1|0|1|1	4	0.67	6	0|0|0|0|0|0|0|0	0	0	0	0	0	6.67	0.65	168 / 411	10.9	172	DHX15
																	KEAP1	O43237	DC1L2_HUMAN	0|0|0|0|0|1	1	0.17	6	0|0|0|1|0|1|0|0	0	0	0	0	0	0.67	0.65	25 / 411	2.3	6	DYNC1LI2
																	KEAP1	O43310	CTIF_HUMAN	0|0|0|0|1|0	1	0.17	6	0|0|0|0|0|0|0|0	0	0	0	0	0	1.67	0.65	0	0	0	CTIF
																	KEAP1	O43347	MSI1H_HUMAN	0|0|0|0|1|0	1	0.17	6	0|0|0|0|0|0|0|0	0	0	0	0	0	1.67	0.65	3 / 411	2.3	4	MSI1
																	KEAP1	O43402	EMC8_HUMAN	0|0|0|1|0|0	1	0.17	6	0|0|1|0|0|0|0|0	0	0	0	0	0	1.33	0.65	2 / 411	7.5	14	EMC8
																	KEAP1	O43490	PROM1_HUMAN	1|0|0|0|0|0	1	0.17	6	0|0|0|0|0|0|0|0	0	0	0	0	0	1.67	0.65	0	0	0	PROM1
																	KEAP1	O43491	E41L2_HUMAN	0|0|1|0|0|0	1	0.17	6	0|0|0|2|0|0|0|0	0	0	0	0	0	0.67	0.65	51 / 411	15.3	58	EPB41L2
																	KEAP1	O43615	TIM44_HUMAN	0|0|0|0|0|1	1	0.17	6	0|0|0|0|0|0|0|0	0	0	0	0	0	1.67	0.65	40 / 411	2.7	8	TIMM44
																	KEAP1	O43678	NDUA2_HUMAN	0|0|0|0|1|0	1	0.17	6	0|0|0|0|1|0|0|0	0	0	0	0	0	1.33	0.65	1 / 411	1	1	NDUFA2
																	KEAP1	O43683	BUB1_HUMAN	0|0|0|0|0|1	1	0.17	6	0|0|0|0|0|0|0|0	0	0	0	0	0	1.67	0.65	6 / 411	1.3	2	BUB1
																	KEAP1	O43684	BUB3_HUMAN	0|0|1|1|1|1	4	0.67	6	0|0|4|3|0|0|0|0	0	0	0	0	0	0.76	0.65	112 / 411	3.3	14	BUB3
																	KEAP1	O43813	LANC1_HUMAN	0|0|0|1|1|1	3	0.5	6	0|1|3|2|2|2|1|1	0	0	0	0	0	0.33	0.65	25 / 411	1.5	3	LANCL1
																	KEAP1	O43865	SAHH2_HUMAN	1|0|0|0|0|0	1	0.17	6	0|0|0|1|0|0|0|0	0	0	0	0	0	1.33	0.65	16 / 411	1.8	5	AHCYL1
																	KEAP1	O43903	GAS2_HUMAN	0|0|1|0|0|0	1	0.17	6	0|0|0|0|0|0|0|0	0	0	0	0	0	1.67	0.65	0	0	0	GAS2
																	KEAP1	O60231	DHX16_HUMAN	0|0|0|0|1|0	1	0.17	6	0|0|0|0|0|0|0|0	0	0	0	0	0	1.67	0.65	32 / 411	3.4	16	DHX16
																	KEAP1	O60244	MED14_HUMAN	0|0|1|0|0|0	1	0.17	6	0|0|0|0|0|0|0|0	0	0	0	0	0	1.67	0.65	6 / 411	1.2	2	MED14
																	KEAP1	O60256	KPRB_HUMAN	0|1|0|0|0|0	1	0.17	6	0|0|0|0|0|0|0|0	0	0	0	0	0	1.67	0.65	84 / 411	9.8	45	PRPSAP2
																	KEAP1	O60279	SUSD5_HUMAN	1|0|0|0|0|0	1	0.17	6	0|0|0|0|0|0|0|0	0	0	0	0	0	1.67	0.65	0	0	0	SUSD5
																	KEAP1	O60313	OPA1_HUMAN	0|0|0|0|0|1	1	0.17	6	0|0|0|0|0|1|0|0	0	0	0	0	0	1.33	0.65	13 / 411	2.5	9	OPA1
																	KEAP1	O60341	KDM1A_HUMAN	0|0|0|1|0|0	1	0.17	6	0|0|0|0|0|0|0|0	0	0	0	0	0	1.67	0.65	37 / 411	3.5	16	KDM1A
																	KEAP1	O60343	TBCD4_HUMAN	1|0|0|2|2|3	8	1.33	6	5|3|7|5|9|11|0|0	0	0	0	0	0	0.27	0.65	67 / 411	6.7	82	TBC1D4
																	KEAP1	O60344	ECE2_HUMAN	0|1|0|0|0|1	2	0.33	6	0|0|0|0|0|0|0|0	0	0	0	0	0	3.33	0.65	0	0	0	ECE2
																	KEAP1	O60361	NDK8_HUMAN	1|1|0|0|0|0	2	0.33	6	0|1|0|0|0|0|0|0	0	0	0	0	0	2.67	0.65	0	0	0	NME2P1
																	KEAP1	O60437	PEPL_HUMAN	0|1|0|0|0|0	1	0.17	6	0|0|0|0|0|0|0|0	0	0	0	0	0	1.67	0.65	4 / 411	1.8	3	PPL
																	KEAP1	O60488	ACSL4_HUMAN	0|1|0|0|0|0	1	0.17	6	0|1|0|0|0|0|0|0	0	0	0	0	0	1.33	0.65	39 / 411	1.2	4	ACSL4
																	KEAP1	O60494	CUBN_HUMAN	0|1|0|1|1|0	3	0.5	6	0|0|0|0|1|0|0|0	0	0	0	0	0	4	0.65	1 / 411	1	1	CUBN
																	KEAP1	O60551	NMT2_HUMAN	0|0|1|0|0|0	1	0.17	6	0|0|0|0|0|0|0|0	0	0	0	0	0	1.67	0.65	15 / 411	1.3	2	NMT2
																	KEAP1	O60566	BUB1B_HUMAN	0|0|0|0|1|0	1	0.17	6	0|0|0|0|0|0|0|0	0	0	0	0	0	1.67	0.65	22 / 411	5	14	BUB1B
																	KEAP1	O60658	PDE8A_HUMAN	0|0|1|0|0|0	1	0.17	6	0|0|0|1|0|0|0|0	0	0	0	0	0	1.33	0.65	1 / 411	2	2	PDE8A
																	KEAP1	O60716	CTND1_HUMAN	0|0|1|0|0|1	2	0.33	6	0|0|0|0|0|0|0|0	0	0	0	0	0	3.33	0.65	32 / 411	4.6	26	CTNND1
																	KEAP1	O60925	PFD1_HUMAN	0|0|0|0|0|1	1	0.17	6	0|0|0|0|0|0|0|0	0	0	0	0	0	1.67	0.65	28 / 411	1.8	9	PFDN1
																	KEAP1	O75116	ROCK2_HUMAN	0|1|0|0|0|0	1	0.17	6	0|0|0|0|0|0|0|0	0	0	0	0	0	1.67	0.65	11 / 411	1.4	2	ROCK2
																	KEAP1	O75123	ZN623_HUMAN	0|0|0|1|0|0	1	0.17	6	0|0|0|0|0|0|0|0	0	0	0	0	0	1.67	0.65	0	0	0	ZNF623
																	KEAP1	O75200	NPIB7_HUMAN	0|0|0|0|0|1	1	0.17	6	0|0|0|0|0|0|0|0	0	0	0	0	0	1.67	0.65	0	0	0	NPIPB7
																	KEAP1	O75326	SEM7A_HUMAN	0|0|0|0|0|1	1	0.17	6	0|0|0|0|0|0|0|0	0	0	0	0	0	1.67	0.65	0	0	0	SEMA7A
																	KEAP1	O75369	FLNB_HUMAN	0|0|2|0|2|0	4	0.67	6	0|2|6|4|2|4|0|0	0	0	0	0	0	0.3	0.65	171 / 411	19.3	269	FLNB
																	KEAP1	O75376	NCOR1_HUMAN	0|0|0|0|1|1	2	0.33	6	0|0|0|0|0|0|0|0	0	0	0	0	0	3.33	0.65	23 / 411	5.3	15	NCOR1
																	KEAP1	O75380	NDUS6_HUMAN	0|0|0|0|1|1	2	0.33	6	0|0|0|1|0|0|0|0	0	0	0	0	0	2.67	0.65	0	0	0	NDUFS6
																	KEAP1	O75390	CISY_HUMAN	0|0|1|0|0|0	1	0.17	6	0|0|11|9|0|0|0|0	0	0	0	0	0	0.07	0.65	90 / 411	4.2	25	CS
																	KEAP1	O75396	SC22B_HUMAN	0|0|0|1|1|0	2	0.33	6	0|0|2|2|0|0|0|0	0	0	0	0	0	0.67	0.65	0	0	0	SEC22B
																	KEAP1	O75521	ECI2_HUMAN	0|0|1|0|0|0	1	0.17	6	0|0|0|1|0|0|0|0	0	0	0	0	0	1.33	0.65	16 / 411	1.4	5	ECI2
																	KEAP1	O75787	RENR_HUMAN	0|0|0|0|1|0	1	0.17	6	0|0|0|0|0|0|0|0	0	0	0	0	0	1.67	0.65	2 / 411	2	3	ATP6AP2
																	KEAP1	O75795	UDB17_HUMAN	0|0|0|0|1|0	1	0.17	6	0|0|0|0|0|0|0|0	0	0	0	0	0	1.67	0.65	0	0	0	UGT2B17
																	KEAP1	O75832	PSD10_HUMAN	1|1|0|1|0|1	4	0.67	6	0|1|0|3|1|2|0|0	0	0	0	0	0	0.76	0.65	12 / 411	1.3	2	PSMD10
																	KEAP1	O75880	SCO1_HUMAN	0|0|0|1|0|1	2	0.33	6	0|0|0|0|0|0|0|0	0	0	0	0	0	3.33	0.65	2 / 411	1.5	2	SCO1
																	KEAP1	O75964	ATP5L_HUMAN	1|1|1|1|0|0	4	0.67	6	1|0|3|2|1|1|0|0	0	0	0	0	0	0.67	0.65	22 / 411	1.9	8	ATP5L
																	KEAP1	O76031	CLPX_HUMAN	0|0|0|0|0|1	1	0.17	6	0|1|2|0|2|2|0|0	0	0	0	0	0	0.19	0.65	23 / 411	3.1	10	CLPX
																	KEAP1	O76039	CDKL5_HUMAN	0|0|1|0|0|0	1	0.17	6	0|0|0|0|0|0|0|0	0	0	0	0	0	1.67	0.65	2 / 411	1	1	CDKL5
																	KEAP1	O76041	NEBL_HUMAN	1|0|0|0|0|0	1	0.17	6	0|0|0|0|0|0|0|0	0	0	0	0	0	1.67	0.65	3 / 411	2	4	NEBL
																	KEAP1	O94761	RECQ4_HUMAN	0|1|0|0|0|0	1	0.17	6	0|0|0|0|0|0|0|0	0	0	0	0	0	1.67	0.65	0	0	0	RECQL4
																	KEAP1	O94874	UFL1_HUMAN	0|0|0|1|0|0	1	0.17	6	0|0|0|0|0|0|0|0	0	0	0	0	0	1.67	0.65	11 / 411	1.4	2	UFL1
																	KEAP1	O94886	CSCL1_HUMAN	1|0|0|0|0|0	1	0.17	6	0|0|0|0|0|0|0|0	0	0	0	0	0	1.67	0.65	0	0	0	TMEM63A
																	KEAP1	O94913	PCF11_HUMAN	0|0|0|0|1|1	2	0.33	6	0|0|0|0|0|0|0|0	0	0	0	0	0	3.33	0.65	23 / 411	3.8	16	PCF11
																	KEAP1	O94964	SOGA1_HUMAN	0|0|0|0|1|0	1	0.17	6	0|0|0|0|0|0|0|0	0	0	0	0	0	1.67	0.65	2 / 411	2	3	SOGA1
																	KEAP1	O94989	ARHGF_HUMAN	0|1|1|0|1|1	4	0.67	6	0|0|0|0|0|0|0|0	0	0	0	0	0	6.67	0.65	1 / 411	1	1	ARHGEF15
																	KEAP1	O95168	NDUB4_HUMAN	0|0|0|0|0|1	1	0.17	6	1|0|0|0|0|0|0|0	0	0	0	0	0	1.33	0.65	4 / 411	1.8	3	NDUFB4
																	KEAP1	O95180	CAC1H_HUMAN	0|0|0|0|0|1	1	0.17	6	0|0|0|0|0|0|0|0	0	0	0	0	0	1.67	0.65	0	0	0	CACNA1H
																	KEAP1	O95299	NDUAA_HUMAN	0|0|0|0|1|0	1	0.17	6	0|0|0|0|0|0|0|0	0	0	0	0	0	1.67	0.65	16 / 411	1.4	2	NDUFA10
																	KEAP1	O95428	PPN_HUMAN	0|0|0|0|1|0	1	0.17	6	0|0|0|0|0|0|0|0	0	0	0	0	0	1.67	0.65	2 / 411	1	1	PAPLN
																	KEAP1	O95625	ZBT11_HUMAN	0|0|0|0|0|1	1	0.17	6	0|0|0|0|0|0|0|0	0	0	0	0	0	1.67	0.65	5 / 411	1.2	2	ZBTB11
																	KEAP1	O95714	HERC2_HUMAN	1|0|0|0|1|0	2	0.33	6	0|0|0|0|0|0|0|0	0	0	0	0	0	3.33	0.65	8 / 411	1.1	2	HERC2
																	KEAP1	O95816	BAG2_HUMAN	2|2|1|4|2|3	14	2.33	6	5|6|6|8|7|5|1|1	0	0	0	0	0	0.48	0.65	96 / 411	2.9	20	BAG2
																	KEAP1	O95819	M4K4_HUMAN	0|1|0|0|0|0	1	0.17	6	0|0|0|0|0|0|0|0	0	0	0	0	0	1.67	0.65	16 / 411	1.4	4	MAP4K4
																	KEAP1	O95864	FADS2_HUMAN	0|0|0|0|0|1	1	0.17	6	0|0|0|0|0|0|0|0	0	0	0	0	0	1.67	0.65	1 / 411	1	1	FADS2
																	KEAP1	O95996	APCL_HUMAN	0|0|0|0|0|1	1	0.17	6	0|0|0|0|0|0|0|0	0	0	0	0	0	1.67	0.65	2 / 411	1	1	APC2
																	KEAP1	O96006	ZBED1_HUMAN	1|1|1|1|0|0	4	0.67	6	0|0|0|0|0|0|0|0	0	0	0	0	0	6.67	0.65	2 / 411	1	1	ZBED1
																	KEAP1	O96028	NSD2_HUMAN	0|0|0|1|0|0	1	0.17	6	0|0|0|0|0|0|0|0	0	0	0	0	0	1.67	0.65	29 / 411	3.6	11	NSD2
																	KEAP1	P00558	PGK1_HUMAN	0|0|1|2|0|0	3	0.5	6	0|0|22|21|0|0|1|1	0	0	0	0	0	0.09	0.65	86 / 411	6.8	52	PGK1
																	KEAP1	P00761	TRYP_PIG	22|19|25|16|16|11	109	18.17	6	28|28|16|16|25|25|29|32	0	0	0	0	0	0.73	0.65	0	0	0	0
																	KEAP1	P01031	CO5_HUMAN	0|0|0|0|1|0	1	0.17	6	0|0|0|0|0|0|0|0	0	0	0	0	0	1.67	0.65	20 / 411	5.8	22	C5
																	KEAP1	P01893	HLAH_HUMAN	0|0|0|0|1|0	1	0.17	6	0|0|0|0|0|0|0|0	0	0	0	0	0	1.67	0.65	0	0	0	HLA-H
																	KEAP1	P02533	K1C14_HUMAN	0|7|0|0|0|0	7	1.17	6	11|10|8|7|6|5|9|9	0	0	0	0	0	0.14	0.65	284 / 411	23.9	282	KRT14
																	KEAP1	P02708	ACHA_HUMAN	0|0|1|0|0|0	1	0.17	6	0|0|0|0|0|0|0|0	0	0	0	0	0	1.67	0.65	0	0	0	CHRNA1
																	KEAP1	P02768	ALBU_HUMAN	0|0|0|1|0|0	1	0.17	6	0|0|1|1|0|0|0|0	0	0	0	0	0	0.67	0.65	167 / 411	9.9	93	ALB
																	KEAP1	P02788	TRFL_HUMAN	0|1|0|0|1|0	2	0.33	6	0|0|0|0|0|0|0|0	0	0	0	0	0	3.33	0.65	28 / 411	3.4	16	LTF
																	KEAP1	P04000	OPSR_HUMAN	0|0|0|0|0|1	1	0.17	6	0|0|0|0|0|0|0|0	0	0	0	0	0	1.67	0.65	0	0	0	OPN1LW
																	KEAP1	P04075	ALDOA_HUMAN	0|0|6|5|2|0	13	2.17	6	1|0|26|30|2|2|4|5	0	0	0	0	0	0.25	0.65	172 / 411	8.5	72	ALDOA
																	KEAP1	P04150	GCR_HUMAN	0|1|1|0|0|0	2	0.33	6	0|0|0|0|0|0|0|0	0	0	0	0	0	3.33	0.65	26 / 411	3.5	13	NR3C1
																	KEAP1	P04181	OAT_HUMAN	0|0|2|0|0|0	2	0.33	6	0|0|10|9|0|0|0|0	0	0	0	0	0	0.14	0.65	95 / 411	4.4	44	OAT
																	KEAP1	P04264	K2C1_HUMAN	29|24|23|24|19|16	135	22.5	6	49|45|42|44|32|33|46|46	0	0	0	0	0	0.53	0.65	386 / 411	79.5	1178	KRT1
																	KEAP1	P04275	VWF_HUMAN	0|0|0|0|0|1	1	0.17	6	0|0|0|0|0|0|0|0	0	0	0	0	0	1.67	0.65	1 / 411	2	2	VWF
																	KEAP1	P04626	ERBB2_HUMAN	0|1|1|0|0|0	2	0.33	6	0|0|0|0|0|0|0|0	0	0	0	0	0	3.33	0.65	1 / 411	1	1	ERBB2
																	KEAP1	P05067	A4_HUMAN	0|0|0|0|1|1	2	0.33	6	0|0|0|0|0|0|0|0	0	0	0	0	0	3.33	0.65	5 / 411	1	1	APP
																	KEAP1	P05165	PCCA_HUMAN	64|72|66|69|62|62	395	65.83	6	80|77|89|84|75|86|50|44	0	0	0	0	0	0.9	0.65	94 / 411	67.1	342	PCCA
																	KEAP1	P05166	PCCB_HUMAN	61|79|71|62|45|51	369	61.5	6	67|71|73|73|64|74|41|36	0	0	0	0	0	0.99	0.65	93 / 411	48.4	263	PCCB
																	KEAP1	P05204	HMGN2_HUMAN	0|0|1|1|0|0	2	0.33	6	0|0|1|1|0|0|0|0	0	0	0	0	0	1.33	0.65	73 / 411	2.7	7	HMGN2
																	KEAP1	P05455	LA_HUMAN	0|0|1|1|0|0	2	0.33	6	0|0|6|6|0|0|0|0	0	0	0	0	0	0.22	0.65	102 / 411	3.9	26	SSB
																	KEAP1	P06280	AGAL_HUMAN	0|0|1|0|0|0	1	0.17	6	0|0|0|1|0|0|0|0	0	0	0	0	0	1.33	0.65	10 / 411	1.4	2	GLA
																	KEAP1	P06748	NPM_HUMAN	0|0|1|0|0|0	1	0.17	6	0|0|5|4|0|0|1|0	0	0	0	0	0	0.13	0.65	252 / 411	16.4	172	NPM1
																	KEAP1	P07196	NFL_HUMAN	1|0|0|0|0|0	1	0.17	6	0|0|0|0|0|0|0|0	0	0	0	0	0	1.67	0.65	0	0	0	NEFL
																	KEAP1	P07237	PDIA1_HUMAN	0|0|1|3|1|1	6	1	6	0|0|16|15|0|0|0|1	0	0	0	0	0	0.25	0.65	115 / 411	4.7	60	P4HB
																	KEAP1	P07858	CATB_HUMAN	1|0|0|1|1|1	4	0.67	6	0|0|0|0|0|0|0|0	0	0	0	0	0	6.67	0.65	12 / 411	2.2	11	CTSB
																	KEAP1	P07900	HS90A_HUMAN	38|41|47|52|55|56	289	48.17	6	28|35|69|64|32|32|13|17	0	0	0	0	0	1.33	0.65	272 / 411	30	327	HSP90AA1
																	KEAP1	P07919	QCR6_HUMAN	0|1|0|0|1|1	3	0.5	6	0|1|1|1|0|0|0|0	0	0	0	0	0	1.33	0.65	1 / 411	2	2	UQCRH
																	KEAP1	P07949	RET_HUMAN	1|0|0|0|0|0	1	0.17	6	0|1|0|0|0|0|0|0	0	0	0	0	0	1.33	0.65	1 / 411	1	1	RET
																	KEAP1	P07951	TPM2_HUMAN	1|0|0|0|0|0	1	0.17	6	0|0|0|0|0|0|0|0	0	0	0	0	0	1.67	0.65	113 / 411	2.7	18	TPM2
																	KEAP1	P07954	FUMH_HUMAN	0|0|0|1|0|0	1	0.17	6	0|0|1|2|0|0|0|0	0	0	0	0	0	0.44	0.65	24 / 411	2.4	11	FH
																	KEAP1	P08047	SP1_HUMAN	1|0|0|0|1|1	3	0.5	6	0|0|0|1|0|0|0|0	0	0	0	0	0	4	0.65	15 / 411	2.2	7	SP1
																	KEAP1	P08238	HS90B_HUMAN	58|51|63|67|66|64	369	61.5	6	44|48|68|71|54|51|19|22	0	0	0	0	0	1.31	0.65	277 / 411	30.7	278	HSP90AB1
																	KEAP1	P08263	GSTA1_HUMAN	0|0|0|0|0|1	1	0.17	6	0|0|0|0|0|0|0|0	0	0	0	0	0	1.67	0.65	0	0	0	GSTA1
																	KEAP1	P08603	CFAH_HUMAN	0|0|0|0|1|0	1	0.17	6	0|0|0|0|0|0|0|0	0	0	0	0	0	1.67	0.65	0	0	0	CFH
																	KEAP1	P08F94	PKHD1_HUMAN	0|0|0|0|1|1	2	0.33	6	0|0|0|0|0|0|0|0	0	0	0	0	0	3.33	0.65	1 / 411	1	1	PKHD1
																	KEAP1	P09603	CSF1_HUMAN	0|1|0|0|0|0	1	0.17	6	0|0|0|0|0|0|0|0	0	0	0	0	0	1.67	0.65	0	0	0	CSF1
																	KEAP1	P09622	DLDH_HUMAN	0|0|0|1|0|0	1	0.17	6	0|0|5|5|0|0|1|0	0	0	0	0	0	0.12	0.65	84 / 411	6.3	38	DLD
																	KEAP1	P09874	PARP1_HUMAN	0|0|2|3|0|0	5	0.83	6	0|0|19|18|0|0|0|0	0	0	0	0	0	0.18	0.65	182 / 411	11.8	151	PARP1
																	KEAP1	P09884	DPOLA_HUMAN	0|0|0|0|0|1	1	0.17	6	0|0|0|0|0|0|0|0	0	0	0	0	0	1.67	0.65	23 / 411	2.7	13	POLA1
																	KEAP1	P09914	IFIT1_HUMAN	0|1|0|0|0|0	1	0.17	6	0|0|0|0|0|0|0|0	0	0	0	0	0	1.67	0.65	4 / 411	1.5	3	IFIT1
																	KEAP1	P09936	UCHL1_HUMAN	0|0|0|2|0|0	2	0.33	6	0|0|10|13|0|0|0|0	0	0	0	0	0	0.12	0.65	45 / 411	3.8	13	UCHL1
																	KEAP1	P0C7P0	CISD3_HUMAN	0|0|0|0|1|0	1	0.17	6	0|0|0|0|0|0|0|0	0	0	0	0	0	1.67	0.65	4 / 411	1.8	3	CISD3
																	KEAP1	P0C7X5	ZN806_HUMAN	0|1|0|0|0|0	1	0.17	6	0|0|0|0|0|0|0|0	0	0	0	0	0	1.67	0.65	0	0	0	ZNF806
																	KEAP1	P0CG48	UBC_HUMAN	0|0|0|0|2|0	2	0.33	6	5|6|1|0|0|9|2|2	0	0	0	0	0	0.11	0.65	233 / 411	6.5	90	UBC
																	KEAP1	P0DMV8	HS71A_HUMAN	110|107|106|112|97|111	643	107.17	6	98|78|66|67|74|71|41|40	0	0	0	0	0	1.6	0.65	0	0	0	HSPA1A
																	KEAP1	P0DN79	CBSL_HUMAN	1|0|0|0|0|1	2	0.33	6	0|0|0|0|1|0|0|0	0	0	0	0	0	2.67	0.65	0	0	0	CBSL
																	KEAP1	P10398	ARAF_HUMAN	0|0|0|0|0|1	1	0.17	6	0|0|0|0|1|0|0|0	0	0	0	0	0	1.33	0.65	7 / 411	1.6	4	ARAF
																	KEAP1	P10515	ODP2_HUMAN	1|0|0|0|1|0	2	0.33	6	1|2|2|1|0|1|0|0	0	0	0	0	0	0.38	0.65	38 / 411	6.5	24	DLAT
																	KEAP1	P10636	TAU_HUMAN	0|0|0|0|1|0	1	0.17	6	0|0|0|0|0|0|0|0	0	0	0	0	0	1.67	0.65	6 / 411	1.8	5	MAPT
																	KEAP1	P10644	KAP0_HUMAN	0|0|0|0|1|0	1	0.17	6	0|0|1|0|0|0|0|0	0	0	0	0	0	1.33	0.65	19 / 411	2	10	PRKAR1A
																	KEAP1	P10721	KIT_HUMAN	0|0|0|0|1|0	1	0.17	6	0|0|0|0|0|0|0|0	0	0	0	0	0	1.67	0.65	1 / 411	1	1	KIT
																	KEAP1	P11047	LAMC1_HUMAN	0|0|0|1|0|0	1	0.17	6	0|0|1|0|0|0|0|0	0	0	0	0	0	1.33	0.65	14 / 411	1.8	4	LAMC1
																	KEAP1	P11142	HSP7C_HUMAN	58|73|71|76|71|90	439	73.17	6	73|66|65|58|53|57|26|23	0	0	0	0	0	1.39	0.65	396 / 411	39.2	332	HSPA8
																	KEAP1	P11171	41_HUMAN	0|1|0|0|0|0	1	0.17	6	0|0|0|0|0|0|0|0	0	0	0	0	0	1.67	0.65	36 / 411	10.5	38	EPB41
																	KEAP1	P11177	ODPB_HUMAN	0|0|0|1|1|0	2	0.33	6	0|0|1|1|1|0|0|0	0	0	0	0	0	0.89	0.65	52 / 411	5.9	26	PDHB
																	KEAP1	P11182	ODB2_HUMAN	4|5|4|7|9|10	39	6.5	6	15|16|13|15|12|13|6|5	0	0	0	0	0	0.55	0.65	89 / 411	30.9	169	DBT
																	KEAP1	P11274	BCR_HUMAN	1|0|0|0|0|0	1	0.17	6	0|0|0|0|0|0|0|0	0	0	0	0	0	1.67	0.65	10 / 411	1.4	3	BCR
																	KEAP1	P11310	ACADM_HUMAN	0|0|0|0|0|1	1	0.17	6	0|0|0|1|0|0|0|0	0	0	0	0	0	1.33	0.65	22 / 411	3	10	ACADM
																	KEAP1	P11474	ERR1_HUMAN	0|0|0|0|1|0	1	0.17	6	0|0|0|0|0|0|0|0	0	0	0	0	0	1.67	0.65	2 / 411	1	1	ESRRA
																	KEAP1	P11498	PYC_HUMAN	155|148|178|177|108|111	877	146.17	6	191|195|163|175|164|177|108|111	0	0	0	0	0	0.91	0.65	106 / 411	180.2	1354	PC
																	KEAP1	P11586	C1TC_HUMAN	0|0|1|0|2|0	3	0.5	6	0|0|11|13|0|0|0|0	0	0	0	0	0	0.17	0.65	110 / 411	8.7	106	MTHFD1
																	KEAP1	P11717	MPRI_HUMAN	0|1|0|0|0|1	2	0.33	6	0|0|0|0|1|1|0|0	0	0	0	0	0	1.33	0.65	20 / 411	1.7	5	IGF2R
																	KEAP1	P12004	PCNA_HUMAN	2|0|2|2|0|0	6	1	6	0|0|11|12|0|0|1|1	0	0	0	0	0	0.32	0.65	97 / 411	4.8	23	PCNA
																	KEAP1	P12270	TPR_HUMAN	0|1|0|0|0|0	1	0.17	6	0|0|2|3|2|1|0|0	0	0	0	0	0	0.17	0.65	72 / 411	40.4	269	TPR
																	KEAP1	P12755	SKI_HUMAN	1|1|1|1|0|0	4	0.67	6	1|0|0|0|0|0|0|0	0	0	0	0	0	5.33	0.65	6 / 411	1.8	3	SKI
																	KEAP1	P12956	XRCC6_HUMAN	0|0|0|3|2|2	7	1.17	6	0|0|14|11|0|0|0|0	0	0	0	0	0	0.37	0.65	176 / 411	9	71	XRCC6
																	KEAP1	P13073	COX41_HUMAN	0|0|1|0|0|0	1	0.17	6	0|0|6|4|0|0|0|0	0	0	0	0	0	0.13	0.65	18 / 411	1.5	3	COX4I1
																	KEAP1	P13535	MYH8_HUMAN	0|0|0|0|1|0	1	0.17	6	0|0|0|0|0|0|0|0	0	0	0	0	0	1.67	0.65	10 / 411	4.5	33	MYH8
																	KEAP1	P13645	K1C10_HUMAN	22|15|14|17|11|10	89	14.83	6	36|39|26|28|24|22|30|30	0	0	0	0	0	0.5	0.65	355 / 411	65	824	KRT10
																	KEAP1	P13647	K2C5_HUMAN	0|5|0|0|0|0	5	0.83	6	18|17|8|9|9|9|12|14	0	0	0	0	0	0.07	0.65	282 / 411	23.6	223	KRT5
																	KEAP1	P13667	PDIA4_HUMAN	0|0|1|1|0|0	2	0.33	6	0|0|14|16|0|0|1|0	0	0	0	0	0	0.09	0.65	59 / 411	5.6	42	PDIA4
																	KEAP1	P13693	TCTP_HUMAN	0|0|0|1|0|0	1	0.17	6	0|0|9|6|0|0|0|0	0	0	0	0	0	0.09	0.65	22 / 411	1.9	6	TPT1
																	KEAP1	P13807	GYS1_HUMAN	0|0|0|0|0|1	1	0.17	6	1|0|1|1|2|0|0|0	0	0	0	0	0	0.27	0.65	22 / 411	3.3	9	GYS1
																	KEAP1	P13942	COBA2_HUMAN	0|0|0|0|0|1	1	0.17	6	0|0|0|0|0|0|0|0	0	0	0	0	0	1.67	0.65	1 / 411	1	1	COL11A2
																	KEAP1	P14174	MIF_HUMAN	0|0|1|0|0|0	1	0.17	6	0|0|1|1|0|0|0|1	0	0	0	0	0	0.44	0.65	49 / 411	3.9	59	MIF
																	KEAP1	P14406	CX7A2_HUMAN	0|0|0|0|1|1	2	0.33	6	1|1|1|0|0|1|0|0	0	0	0	0	0	0.67	0.65	12 / 411	1.1	2	COX7A2
																	KEAP1	P14618	KPYM_HUMAN	1|0|7|12|1|0	21	3.5	6	5|4|38|34|9|12|2|2	0	0	0	0	0	0.26	0.65	249 / 411	17.7	181	PKM
																	KEAP1	P14678	RSMB_HUMAN	1|0|0|0|0|0	1	0.17	6	0|0|1|1|0|0|0|0	0	0	0	0	0	0.67	0.65	170 / 411	11.2	196	SNRPB
																	KEAP1	P14923	PLAK_HUMAN	0|0|1|0|1|0	2	0.33	6	0|2|0|0|0|0|2|0	0	0	0	0	0	0.67	0.65	109 / 411	7.7	46	JUP
																	KEAP1	P15088	CBPA3_HUMAN	0|0|0|0|0|1	1	0.17	6	0|0|0|0|0|0|0|0	0	0	0	0	0	1.67	0.65	0	0	0	CPA3
																	KEAP1	P15822	ZEP1_HUMAN	0|0|0|0|1|0	1	0.17	6	0|0|0|0|0|0|0|0	0	0	0	0	0	1.67	0.65	17 / 411	9.5	22	HIVEP1
																	KEAP1	P16402	H13_HUMAN	1|0|0|0|0|0	1	0.17	6	0|0|0|0|0|0|0|0	0	0	0	0	0	1.67	0.65	298 / 411	9.2	75	HIST1H1D
																	KEAP1	P16422	EPCAM_HUMAN	1|1|1|0|1|0	4	0.67	6	0|0|1|0|0|0|0|0	0	0	0	0	0	5.33	0.65	4 / 411	1	1	EPCAM
																	KEAP1	P16519	NEC2_HUMAN	0|0|0|0|0|1	1	0.17	6	0|0|0|0|0|0|0|0	0	0	0	0	0	1.67	0.65	0	0	0	PCSK2
																	KEAP1	P16520	GBB3_HUMAN	0|0|1|0|0|0	1	0.17	6	0|0|0|0|0|0|0|0	0	0	0	0	0	1.67	0.65	39 / 411	2.1	11	GNB3
																	KEAP1	P16860	ANFB_HUMAN	0|1|0|0|0|0	1	0.17	6	0|0|0|0|0|0|0|0	0	0	0	0	0	1.67	0.65	0	0	0	NPPB
																	KEAP1	P16949	STMN1_HUMAN	1|1|2|1|1|0	6	1	6	1|0|13|8|2|1|0|0	0	0	0	0	0	0.32	0.65	78 / 411	3.8	26	STMN1
																	KEAP1	P17026	ZNF22_HUMAN	0|0|0|0|1|0	1	0.17	6	0|0|0|0|0|0|0|0	0	0	0	0	0	1.67	0.65	2 / 411	1	1	ZNF22
																	KEAP1	P17028	ZNF24_HUMAN	0|0|0|0|1|0	1	0.17	6	0|0|0|0|0|0|0|0	0	0	0	0	0	1.67	0.65	6 / 411	1.5	3	ZNF24
																	KEAP1	P17081	RHOQ_HUMAN	0|0|0|0|0|1	1	0.17	6	0|0|0|0|0|0|0|0	0	0	0	0	0	1.67	0.65	7 / 411	1	1	RHOQ
																	KEAP1	P17098	ZNF8_HUMAN	0|0|0|0|1|1	2	0.33	6	0|0|0|0|0|0|0|0	0	0	0	0	0	3.33	0.65	0	0	0	ZNF8
																	KEAP1	P17900	SAP3_HUMAN	0|0|0|0|1|0	1	0.17	6	0|0|0|0|0|0|0|0	0	0	0	0	0	1.67	0.65	5 / 411	1.4	2	GM2A
																	KEAP1	P18850	ATF6A_HUMAN	1|0|0|0|0|0	1	0.17	6	0|0|1|0|0|0|0|0	0	0	0	0	0	1.33	0.65	0	0	0	ATF6
																	KEAP1	P18859	ATP5J_HUMAN	0|0|0|1|1|1	3	0.5	6	0|0|2|3|0|0|0|0	0	0	0	0	0	0.8	0.65	10 / 411	1.1	2	ATP5J
																	KEAP1	P19099	C11B2_HUMAN	0|1|0|0|0|0	1	0.17	6	0|0|0|0|0|0|0|0	0	0	0	0	0	1.67	0.65	0	0	0	CYP11B2
																	KEAP1	P19367	HXK1_HUMAN	0|0|1|1|0|0	2	0.33	6	0|0|0|0|0|0|0|0	0	0	0	0	0	3.33	0.65	37 / 411	3.3	20	HK1
																	KEAP1	P19387	RPB3_HUMAN	0|0|0|0|0|1	1	0.17	6	0|0|1|0|0|0|0|0	0	0	0	0	0	1.33	0.65	24 / 411	2.7	10	POLR2C
																	KEAP1	P19388	RPAB1_HUMAN	1|0|1|0|0|0	2	0.33	6	0|0|0|2|0|0|0|0	0	0	0	0	0	1.33	0.65	61 / 411	2.2	12	POLR2E
																	KEAP1	P19404	NDUV2_HUMAN	1|0|0|0|0|0	1	0.17	6	0|0|0|0|0|0|0|0	0	0	0	0	0	1.67	0.65	3 / 411	1	1	NDUFV2
																	KEAP1	P19525	E2AK2_HUMAN	0|1|0|0|0|0	1	0.17	6	0|0|0|0|0|0|0|0	0	0	0	0	0	1.67	0.65	14 / 411	1.8	7	EIF2AK2
																	KEAP1	P19623	SPEE_HUMAN	0|0|1|1|0|0	2	0.33	6	0|0|1|1|0|0|0|0	0	0	0	0	0	1.33	0.65	17 / 411	2.1	6	SRM
																	KEAP1	P20073	ANXA7_HUMAN	0|1|0|0|0|0	1	0.17	6	0|0|0|0|0|0|0|0	0	0	0	0	0	1.67	0.65	15 / 411	1.7	3	ANXA7
																	KEAP1	P20337	RAB3B_HUMAN	1|0|0|0|1|0	2	0.33	6	0|0|0|0|0|0|0|0	0	0	0	0	0	3.33	0.65	30 / 411	1.3	7	RAB3B
																	KEAP1	P20674	COX5A_HUMAN	1|0|1|0|0|0	2	0.33	6	0|0|4|3|0|0|0|0	0	0	0	0	0	0.38	0.65	24 / 411	1.5	4	COX5A
																	KEAP1	P20930	FILA_HUMAN	0|0|1|0|0|0	1	0.17	6	3|1|0|0|0|0|1|0	0	0	0	0	0	0.27	0.65	43 / 411	5.3	59	FLG
																	KEAP1	P21291	CSRP1_HUMAN	0|0|0|0|0|1	1	0.17	6	0|0|0|0|0|0|0|0	0	0	0	0	0	1.67	0.65	29 / 411	2	5	CSRP1
																	KEAP1	P21333	FLNA_HUMAN	7|5|7|9|4|4	36	6	6	14|14|32|32|14|16|1|3	0	0	0	0	0	0.38	0.65	226 / 411	103.2	1970	FLNA
																	KEAP1	P21709	EPHA1_HUMAN	1|0|0|0|0|0	1	0.17	6	0|0|0|0|0|0|0|0	0	0	0	0	0	1.67	0.65	0	0	0	EPHA1
																	KEAP1	P21817	RYR1_HUMAN	0|1|0|0|1|0	2	0.33	6	0|0|0|0|0|0|0|0	0	0	0	0	0	3.33	0.65	2 / 411	1	1	RYR1
																	KEAP1	P21912	SDHB_HUMAN	0|0|0|1|0|0	1	0.17	6	0|0|2|1|0|0|0|0	0	0	0	0	0	0.44	0.65	18 / 411	1.8	4	SDHB
																	KEAP1	P22059	OSBP1_HUMAN	1|0|0|0|0|0	1	0.17	6	0|0|0|0|0|0|0|0	0	0	0	0	0	1.67	0.65	4 / 411	1.5	2	OSBP
																	KEAP1	P22061	PIMT_HUMAN	3|3|5|3|5|2	21	3.5	6	4|6|9|8|8|11|10|9	0	0	0	0	0	0.43	0.65	119 / 411	6.9	53	PCMT1
																	KEAP1	P22234	PUR6_HUMAN	0|0|1|0|0|0	1	0.17	6	0|0|10|10|0|0|0|0	0	0	0	0	0	0.07	0.65	106 / 411	7.5	29	PAICS
																	KEAP1	P22314	UBA1_HUMAN	0|0|3|2|0|0	5	0.83	6	0|0|26|25|0|0|0|0	0	0	0	0	0	0.13	0.65	107 / 411	12.5	153	UBA1
																	KEAP1	P23246	SFPQ_HUMAN	0|0|1|1|0|0	2	0.33	6	1|0|12|6|0|0|1|1	0	0	0	0	0	0.13	0.65	201 / 411	16.7	336	SFPQ
																	KEAP1	P23381	SYWC_HUMAN	0|0|0|1|0|0	1	0.17	6	0|0|3|1|0|0|0|0	0	0	0	0	0	0.33	0.65	107 / 411	5.8	39	WARS
																	KEAP1	P23470	PTPRG_HUMAN	0|1|0|0|0|0	1	0.17	6	0|0|0|0|0|0|0|0	0	0	0	0	0	1.67	0.65	3 / 411	1	1	PTPRG
																	KEAP1	P23528	COF1_HUMAN	0|0|1|2|0|0	3	0.5	6	0|0|11|11|0|0|1|2	0	0	0	0	0	0.16	0.65	196 / 411	4.2	30	CFL1
																	KEAP1	P23760	PAX3_HUMAN	1|0|0|0|0|0	1	0.17	6	0|0|0|0|0|0|0|0	0	0	0	0	0	1.67	0.65	0	0	0	PAX3
																	KEAP1	P24534	EF1B_HUMAN	0|0|1|1|0|0	2	0.33	6	0|0|6|7|0|1|0|0	0	0	0	0	0	0.19	0.65	169 / 411	4.5	27	EEF1B2
																	KEAP1	P24821	TENA_HUMAN	0|1|0|0|0|0	1	0.17	6	0|0|0|0|0|0|0|0	0	0	0	0	0	1.67	0.65	1 / 411	24	24	TNC
																	KEAP1	P25054	APC_HUMAN	0|0|0|0|1|0	1	0.17	6	0|0|0|0|0|0|0|0	0	0	0	0	0	1.67	0.65	18 / 411	4.4	11	APC
																	KEAP1	P25786	PSA1_HUMAN	0|0|0|1|1|0	2	0.33	6	0|0|4|2|0|1|0|0	0	0	0	0	0	0.38	0.65	86 / 411	3.7	16	PSMA1
																	KEAP1	P25789	PSA4_HUMAN	0|0|0|0|1|1	2	0.33	6	0|0|2|1|0|0|0|0	0	0	0	0	0	0.89	0.65	82 / 411	3	26	PSMA4
																	KEAP1	P26196	DDX6_HUMAN	0|0|2|4|2|1	9	1.5	6	1|1|11|7|10|9|7|7	0	0	0	0	0	0.23	0.65	129 / 411	6.3	54	DDX6
																	KEAP1	P26599	PTBP1_HUMAN	0|0|1|0|0|0	1	0.17	6	0|0|11|9|0|0|0|1	0	0	0	0	0	0.06	0.65	172 / 411	8	106	PTBP1
																	KEAP1	P26885	FKBP2_HUMAN	0|0|0|0|0|1	1	0.17	6	0|0|0|0|0|0|0|0	0	0	0	0	0	1.67	0.65	4 / 411	1	1	FKBP2
																	KEAP1	P27539	GDF1_HUMAN	0|0|0|1|0|0	1	0.17	6	0|0|0|0|0|0|0|0	0	0	0	0	0	1.67	0.65	0	0	0	GDF1
																	KEAP1	P27694	RFA1_HUMAN	0|0|0|0|0|1	1	0.17	6	1|1|1|2|2|2|2|3	0	0	0	0	0	0.1	0.65	84 / 411	4.5	34	RPA1
																	KEAP1	P27824	CALX_HUMAN	0|0|2|2|0|0	4	0.67	6	2|2|15|13|2|2|1|0	0	0	0	0	0	0.14	0.65	126 / 411	5.1	29	CANX
																	KEAP1	P28066	PSA5_HUMAN	0|0|1|0|0|0	1	0.17	6	0|0|2|3|0|0|0|0	0	0	0	0	0	0.27	0.65	88 / 411	2.8	13	PSMA5
																	KEAP1	P28074	PSB5_HUMAN	0|0|0|0|0|1	1	0.17	6	0|0|1|3|1|0|0|0	0	0	0	0	0	0.27	0.65	92 / 411	4	29	PSMB5
																	KEAP1	P28331	NDUS1_HUMAN	0|0|0|1|1|1	3	0.5	6	1|0|2|0|0|1|0|0	0	0	0	0	0	1	0.65	19 / 411	4.4	33	NDUFS1
																	KEAP1	P28715	ERCC5_HUMAN	0|0|0|0|1|0	1	0.17	6	0|0|0|0|0|0|0|0	0	0	0	0	0	1.67	0.65	9 / 411	1.6	2	ERCC5
																	KEAP1	P29322	EPHA8_HUMAN	0|0|0|1|0|0	1	0.17	6	0|0|0|0|0|0|0|0	0	0	0	0	0	1.67	0.65	2 / 411	1	1	EPHA8
																	KEAP1	P29401	TKT_HUMAN	0|0|0|0|0|1	1	0.17	6	0|0|8|6|0|0|0|0	0	0	0	0	0	0.1	0.65	51 / 411	5.8	67	TKT
																	KEAP1	P29966	MARCS_HUMAN	0|0|1|1|0|0	2	0.33	6	0|0|9|8|0|0|0|1	0	0	0	0	0	0.15	0.65	95 / 411	2.8	14	MARCKS
																	KEAP1	P30041	PRDX6_HUMAN	0|0|1|2|0|0	3	0.5	6	0|0|10|11|0|0|0|0	0	0	0	0	0	0.19	0.65	158 / 411	4.2	22	PRDX6
																	KEAP1	P30049	ATPD_HUMAN	0|0|1|1|0|0	2	0.33	6	0|0|2|3|0|0|0|0	0	0	0	0	0	0.53	0.65	21 / 411	1.3	3	ATP5D
																	KEAP1	P30050	RL12_HUMAN	0|0|0|0|1|0	1	0.17	6	0|0|3|3|0|0|0|0	0	0	0	0	0	0.22	0.65	201 / 411	4.9	30	RPL12
																	KEAP1	P30101	PDIA3_HUMAN	0|0|2|2|0|0	4	0.67	6	0|0|17|17|0|0|0|1	0	0	0	0	0	0.15	0.65	104 / 411	6.4	46	PDIA3
																	KEAP1	P30153	2AAA_HUMAN	0|0|0|0|0|1	1	0.17	6	0|0|12|7|0|0|0|0	0	0	0	0	0	0.07	0.65	132 / 411	5.4	43	PPP2R1A
																	KEAP1	P30414	NKTR_HUMAN	0|0|0|0|0|1	1	0.17	6	0|0|0|0|0|0|0|0	0	0	0	0	0	1.67	0.65	10 / 411	9.3	16	NKTR
																	KEAP1	P30520	PURA2_HUMAN	0|0|0|0|1|1	2	0.33	6	0|0|5|2|0|0|0|0	0	0	0	0	0	0.38	0.65	18 / 411	2.1	5	ADSS
																	KEAP1	P31040	SDHA_HUMAN	0|1|0|1|1|1	4	0.67	6	0|0|2|4|0|0|0|0	0	0	0	0	0	0.89	0.65	44 / 411	4.3	22	SDHA
																	KEAP1	P31930	QCR1_HUMAN	0|0|1|0|0|0	1	0.17	6	0|0|2|2|0|0|0|0	0	0	0	0	0	0.33	0.65	30 / 411	2.6	13	UQCRC1
																	KEAP1	P31939	PUR9_HUMAN	0|0|1|0|0|0	1	0.17	6	0|0|9|8|0|0|0|0	0	0	0	0	0	0.08	0.65	36 / 411	5.1	30	ATIC
																	KEAP1	P32119	PRDX2_HUMAN	0|0|3|0|0|0	3	0.5	6	1|1|10|10|0|1|1|0	0	0	0	0	0	0.17	0.65	205 / 411	5.1	54	PRDX2
																	KEAP1	P32189	GLPK_HUMAN	0|0|0|0|1|0	1	0.17	6	0|0|0|2|0|0|0|0	0	0	0	0	0	0.67	0.65	6 / 411	1.7	3	GK
																	KEAP1	P32322	P5CR1_HUMAN	0|0|0|0|0|1	1	0.17	6	0|0|0|0|0|0|0|0	0	0	0	0	0	1.67	0.65	17 / 411	1.9	5	PYCR1
																	KEAP1	P32455	GBP1_HUMAN	0|0|0|0|1|0	1	0.17	6	0|0|0|0|0|0|0|0	0	0	0	0	0	1.67	0.65	0	0	0	GBP1
																	KEAP1	P32969	RL9_HUMAN	0|0|0|0|0|1	1	0.17	6	0|0|0|0|0|0|0|0	0	0	0	0	0	1.67	0.65	167 / 411	5.7	68	RPL9; RPL9P7; RPL9P8; RPL9P9
																	KEAP1	P33316	DUT_HUMAN	0|0|1|1|0|0	2	0.33	6	0|0|2|3|0|0|0|0	0	0	0	0	0	0.53	0.65	55 / 411	2.1	8	DUT
																	KEAP1	P33947	ERD22_HUMAN	1|0|0|0|0|0	1	0.17	6	0|0|0|0|0|0|0|0	0	0	0	0	0	1.67	0.65	12 / 411	1	1	KDELR2
																	KEAP1	P34897	GLYM_HUMAN	0|0|1|3|0|0	4	0.67	6	0|0|16|17|0|0|0|0	0	0	0	0	0	0.16	0.65	101 / 411	5.8	41	SHMT2
																	KEAP1	P34932	HSP74_HUMAN	0|1|1|3|0|1	6	1	6	0|0|17|17|1|0|0|0	0	0	0	0	0	0.23	0.65	133 / 411	11.3	58	HSPA4
																	KEAP1	P34949	MPI_HUMAN	0|0|0|0|0|1	1	0.17	6	0|0|0|0|0|0|0|0	0	0	0	0	0	1.67	0.65	3 / 411	1.7	2	MPI
																	KEAP1	P34982	OR1D2_HUMAN	0|1|0|0|0|0	1	0.17	6	0|0|0|0|0|0|0|0	0	0	0	0	0	1.67	0.65	0	0	0	OR1D2
																	KEAP1	P35221	CTNA1_HUMAN	0|0|0|0|1|0	1	0.17	6	0|0|0|1|0|0|0|0	0	0	0	0	0	1.33	0.65	34 / 411	4.4	50	CTNNA1
																	KEAP1	P35241	RADI_HUMAN	0|0|0|1|0|0	1	0.17	6	0|0|6|5|0|0|0|0	0	0	0	0	0	0.12	0.65	78 / 411	3.9	50	RDX
																	KEAP1	P35249	RFC4_HUMAN	0|0|0|0|0|1	1	0.17	6	0|0|0|0|0|0|0|0	0	0	0	0	0	1.67	0.65	58 / 411	2.3	7	RFC4
																	KEAP1	P35251	RFC1_HUMAN	0|0|0|0|1|1	2	0.33	6	0|0|0|0|0|0|0|0	0	0	0	0	0	3.33	0.65	50 / 411	4.7	15	RFC1
																	KEAP1	P35268	RL22_HUMAN	0|0|0|1|1|0	2	0.33	6	0|0|1|0|1|1|0|0	0	0	0	0	0	0.89	0.65	192 / 411	3.3	26	RPL22
																	KEAP1	P35527	K1C9_HUMAN	9|13|11|14|7|6	60	10	6	35|29|37|32|26|22|39|34	0	0	0	0	0	0.31	0.65	337 / 411	52.6	699	KRT9
																	KEAP1	P35557	HXK4_HUMAN	0|0|1|0|0|0	1	0.17	6	0|0|0|0|0|0|0|0	0	0	0	0	0	1.67	0.65	2 / 411	1	1	GCK
																	KEAP1	P35580	MYH10_HUMAN	0|0|1|0|0|1	2	0.33	6	0|0|2|3|0|0|0|0	0	0	0	0	0	0.53	0.65	166 / 411	15.7	205	MYH10
																	KEAP1	P35610	SOAT1_HUMAN	1|1|0|0|0|1	3	0.5	6	0|0|1|0|0|1|0|0	0	0	0	0	0	2	0.65	5 / 411	1	1	SOAT1
																	KEAP1	P35613	BASI_HUMAN	1|0|0|1|0|0	2	0.33	6	0|0|2|1|0|0|0|0	0	0	0	0	0	0.89	0.65	40 / 411	2	6	BSG
																	KEAP1	P35637	FUS_HUMAN	0|0|1|0|0|0	1	0.17	6	0|0|2|0|0|0|1|0	0	0	0	0	0	0.44	0.65	188 / 411	16	129	FUS
																	KEAP1	P35900	K1C20_HUMAN	0|0|1|0|0|0	1	0.17	6	0|0|0|0|0|0|0|0	0	0	0	0	0	1.67	0.65	118 / 411	3.7	19	KRT20
																	KEAP1	P35908	K22E_HUMAN	17|15|9|9|9|10	69	11.5	6	34|38|22|21|17|15|23|28	0	0	0	0	0	0.46	0.65	356 / 411	44.6	629	KRT2
																	KEAP1	P36507	MP2K2_HUMAN	0|0|0|0|1|0	1	0.17	6	0|0|0|0|0|0|0|0	0	0	0	0	0	1.67	0.65	7 / 411	1.7	3	MAP2K2
																	KEAP1	P36957	ODO2_HUMAN	1|1|1|1|1|1	6	1	6	1|1|2|2|1|1|0|0	0	0	0	0	0	1	0.65	57 / 411	3.7	20	DLST
																	KEAP1	P37198	NUP62_HUMAN	0|0|0|0|1|1	2	0.33	6	0|0|0|0|0|0|0|0	0	0	0	0	0	3.33	0.65	31 / 411	1.7	6	NUP62
																	KEAP1	P37275	ZEB1_HUMAN	0|0|0|1|0|0	1	0.17	6	0|0|0|0|0|0|0|0	0	0	0	0	0	1.67	0.65	9 / 411	1.7	4	ZEB1
																	KEAP1	P38398	BRCA1_HUMAN	0|0|0|1|0|0	1	0.17	6	0|0|0|0|0|0|0|0	0	0	0	0	0	1.67	0.65	13 / 411	1.8	4	BRCA1
																	KEAP1	P38606	VATA_HUMAN	0|0|0|0|0|1	1	0.17	6	0|0|1|0|0|0|0|0	0	0	0	0	0	1.33	0.65	62 / 411	2.5	19	ATP6V1A
																	KEAP1	P38646	GRP75_HUMAN	24|29|31|36|35|33	188	31.33	6	36|33|34|36|32|33|41|46	0	0	0	0	0	0.86	0.65	307 / 411	19	160	HSPA9
																	KEAP1	P39019	RS19_HUMAN	0|0|0|0|0|1	1	0.17	6	0|0|2|2|0|0|1|1	0	0	0	0	0	0.22	0.65	181 / 411	6.6	58	RPS19
																	KEAP1	P39023	RL3_HUMAN	0|0|0|0|1|0	1	0.17	6	0|1|0|0|0|0|0|0	0	0	0	0	0	1.33	0.65	163 / 411	10.5	142	RPL3
																	KEAP1	P39687	AN32A_HUMAN	0|0|1|1|0|0	2	0.33	6	0|0|7|5|0|0|0|0	0	0	0	0	0	0.22	0.65	45 / 411	2.6	9	ANP32A
																	KEAP1	P40926	MDHM_HUMAN	0|0|3|3|0|0	6	1	6	0|0|14|15|0|0|2|2	0	0	0	0	0	0.24	0.65	103 / 411	6.1	37	MDH2
																	KEAP1	P40937	RFC5_HUMAN	0|0|0|0|1|0	1	0.17	6	0|0|0|0|0|0|0|0	0	0	0	0	0	1.67	0.65	30 / 411	2	5	RFC5
																	KEAP1	P41227	NAA10_HUMAN	0|0|0|0|1|0	1	0.17	6	0|0|0|0|0|0|0|0	0	0	0	0	0	1.67	0.65	29 / 411	1.3	3	NAA10
																	KEAP1	P42336	PK3CA_HUMAN	0|0|0|0|0|1	1	0.17	6	0|0|1|0|0|0|0|0	0	0	0	0	0	1.33	0.65	1 / 411	1	1	PIK3CA
																	KEAP1	P42345	MTOR_HUMAN	0|0|0|0|1|0	1	0.17	6	0|0|0|0|0|0|0|0	0	0	0	0	0	1.67	0.65	10 / 411	1.5	6	MTOR
																	KEAP1	P42695	CNDD3_HUMAN	0|0|0|0|1|0	1	0.17	6	0|0|0|0|0|0|0|0	0	0	0	0	0	1.67	0.65	8 / 411	1.4	4	NCAPD3
																	KEAP1	P42857	NSG1_HUMAN	0|0|0|0|1|0	1	0.17	6	0|0|0|0|0|0|0|0	0	0	0	0	0	1.67	0.65	0	0	0	NSG1
																	KEAP1	P42858	HD_HUMAN	0|1|0|0|0|0	1	0.17	6	0|0|0|0|1|0|0|0	0	0	0	0	0	1.33	0.65	3 / 411	1	1	HTT
																	KEAP1	P43652	AFAM_HUMAN	1|0|0|0|0|0	1	0.17	6	0|0|0|0|0|0|0|0	0	0	0	0	0	1.67	0.65	0	0	0	AFM
																	KEAP1	P46013	KI67_HUMAN	1|1|1|0|0|0	3	0.5	6	0|0|0|0|0|0|0|0	0	0	0	0	0	5	0.65	80 / 411	58.2	382	MKI67
																	KEAP1	P46100	ATRX_HUMAN	0|0|0|1|0|0	1	0.17	6	0|0|0|0|0|0|0|0	0	0	0	0	0	1.67	0.65	26 / 411	16.9	35	ATRX
																	KEAP1	P46531	NOTC1_HUMAN	0|0|1|0|0|0	1	0.17	6	0|0|0|0|0|0|0|0	0	0	0	0	0	1.67	0.65	3 / 411	2.7	4	NOTCH1
																	KEAP1	P46781	RS9_HUMAN	1|0|1|1|1|1	5	0.83	6	0|0|1|1|0|1|1|0	0	0	0	0	0	1.67	0.65	170 / 411	6	35	RPS9
																	KEAP1	P46937	YAP1_HUMAN	1|0|1|1|0|0	3	0.5	6	0|0|0|0|0|0|0|0	0	0	0	0	0	5	0.65	15 / 411	4.5	10	YAP1
																	KEAP1	P47755	CAZA2_HUMAN	0|0|0|0|0|1	1	0.17	6	0|0|1|1|0|0|0|0	0	0	0	0	0	0.67	0.65	92 / 411	2.4	13	CAPZA2
																	KEAP1	P47756	CAPZB_HUMAN	0|0|0|0|1|1	2	0.33	6	0|0|2|0|0|0|0|0	0	0	0	0	0	1.33	0.65	115 / 411	4.3	21	CAPZB
																	KEAP1	P47974	TISD_HUMAN	0|0|0|0|1|0	1	0.17	6	0|0|0|0|0|0|0|0	0	0	0	0	0	1.67	0.65	0	0	0	ZFP36L2
																	KEAP1	P48444	COPD_HUMAN	0|1|0|1|1|1	4	0.67	6	0|0|3|3|0|0|0|0	0	0	0	0	0	0.89	0.65	92 / 411	3.5	18	ARCN1
																	KEAP1	P48651	PTSS1_HUMAN	0|0|0|0|1|0	1	0.17	6	0|0|0|0|0|0|0|0	0	0	0	0	0	1.67	0.65	5 / 411	1.2	2	PTDSS1
																	KEAP1	P49006	MRP_HUMAN	1|0|1|1|0|0	3	0.5	6	0|0|4|3|1|1|2|1	0	0	0	0	0	0.33	0.65	52 / 411	2.2	9	MARCKSL1
																	KEAP1	P49257	LMAN1_HUMAN	0|0|0|1|0|0	1	0.17	6	0|0|0|2|0|0|0|0	0	0	0	0	0	0.67	0.65	16 / 411	1.4	4	LMAN1
																	KEAP1	P49593	PPM1F_HUMAN	0|1|0|0|0|1	2	0.33	6	0|0|0|1|0|0|0|0	0	0	0	0	0	2.67	0.65	3 / 411	1.3	2	PPM1F
																	KEAP1	P49643	PRI2_HUMAN	1|0|0|0|1|0	2	0.33	6	0|0|0|0|0|0|0|0	0	0	0	0	0	3.33	0.65	0	0	0	PRIM2
																	KEAP1	P49711	CTCF_HUMAN	0|1|1|0|0|0	2	0.33	6	0|0|0|0|0|0|0|0	0	0	0	0	0	3.33	0.65	30 / 411	2.1	7	CTCF
																	KEAP1	P49721	PSB2_HUMAN	0|0|0|0|0|1	1	0.17	6	0|0|0|2|0|0|0|0	0	0	0	0	0	0.67	0.65	72 / 411	2.4	14	PSMB2
																	KEAP1	P49755	TMEDA_HUMAN	1|0|0|0|0|0	1	0.17	6	0|0|3|0|0|0|0|0	0	0	0	0	0	0.44	0.65	19 / 411	1.6	5	TMED10
																	KEAP1	P49959	MRE11_HUMAN	0|0|0|0|0|1	1	0.17	6	0|0|0|0|0|0|0|0	0	0	0	0	0	1.67	0.65	60 / 411	19	80	MRE11
																	KEAP1	P50395	GDIB_HUMAN	0|0|0|1|0|0	1	0.17	6	0|0|12|7|0|0|0|0	0	0	0	0	0	0.07	0.65	80 / 411	5	34	GDI2
																	KEAP1	P50747	BPL1_HUMAN	5|5|8|6|8|5	37	6.17	6	9|10|18|21|15|18|3|3	0	0	0	0	0	0.51	0.65	12 / 411	4.3	12	HLCS
																	KEAP1	P50851	LRBA_HUMAN	0|0|0|0|1|0	1	0.17	6	0|0|0|0|0|0|0|0	0	0	0	0	0	1.67	0.65	20 / 411	5.4	21	LRBA
																	KEAP1	P50995	ANX11_HUMAN	0|1|0|0|0|0	1	0.17	6	0|0|0|1|0|0|0|0	0	0	0	0	0	1.33	0.65	4 / 411	2	3	ANXA11
																	KEAP1	P51149	RAB7A_HUMAN	0|0|1|0|0|0	1	0.17	6	0|0|3|1|0|0|0|0	0	0	0	0	0	0.33	0.65	63 / 411	2.6	8	RAB7A
																	KEAP1	P51398	RT29_HUMAN	0|0|0|0|0|1	1	0.17	6	0|0|0|0|0|0|0|0	0	0	0	0	0	1.67	0.65	41 / 411	2.3	10	DAP3
																	KEAP1	P51531	SMCA2_HUMAN	1|0|0|0|0|0	1	0.17	6	0|0|0|0|0|0|0|0	0	0	0	0	0	1.67	0.65	40 / 411	3.7	10	SMARCA2
																	KEAP1	P51648	AL3A2_HUMAN	1|0|0|0|0|0	1	0.17	6	0|0|0|0|0|0|0|0	0	0	0	0	0	1.67	0.65	29 / 411	2.3	12	ALDH3A2
																	KEAP1	P51784	UBP11_HUMAN	0|0|0|0|1|1	2	0.33	6	0|0|0|0|0|0|0|0	0	0	0	0	0	3.33	0.65	26 / 411	1.8	4	USP11
																	KEAP1	P52434	RPAB3_HUMAN	1|0|1|0|0|0	2	0.33	6	0|0|0|0|0|0|0|0	0	0	0	0	0	3.33	0.65	53 / 411	2.3	11	POLR2H
																	KEAP1	P52565	GDIR1_HUMAN	0|0|1|1|0|0	2	0.33	6	0|0|4|3|0|0|0|0	0	0	0	0	0	0.38	0.65	46 / 411	2.2	10	ARHGDIA
																	KEAP1	P52815	RM12_HUMAN	0|0|0|0|1|1	2	0.33	6	0|0|1|2|0|0|0|0	0	0	0	0	0	0.89	0.65	74 / 411	1.9	9	MRPL12
																	KEAP1	P53041	PPP5_HUMAN	0|0|1|0|0|0	1	0.17	6	0|0|1|1|0|0|0|0	0	0	0	0	0	0.67	0.65	17 / 411	1.4	4	PPP5C
																	KEAP1	P53396	ACLY_HUMAN	2|1|2|2|2|4	13	2.17	6	0|0|21|21|1|1|0|0	0	0	0	0	0	0.39	0.65	118 / 411	12.4	118	ACLY
																	KEAP1	P53597	SUCA_HUMAN	0|0|0|1|0|0	1	0.17	6	0|0|0|1|0|0|0|0	0	0	0	0	0	1.33	0.65	20 / 411	2	6	SUCLG1
																	KEAP1	P53680	AP2S1_HUMAN	0|0|1|0|1|0	2	0.33	6	0|0|0|0|0|0|0|0	0	0	0	0	0	3.33	0.65	1 / 411	1	1	AP2S1
																	KEAP1	P53804	TTC3_HUMAN	1|0|0|0|0|0	1	0.17	6	0|0|0|0|0|0|0|0	0	0	0	0	0	1.67	0.65	0	0	0	TTC3
																	KEAP1	P53999	TCP4_HUMAN	0|0|1|0|0|0	1	0.17	6	0|0|5|7|0|0|0|0	0	0	0	0	0	0.11	0.65	160 / 411	6.5	41	SUB1
																	KEAP1	P54198	HIRA_HUMAN	0|0|0|0|1|0	1	0.17	6	0|0|0|0|0|0|0|0	0	0	0	0	0	1.67	0.65	5 / 411	3.6	11	HIRA
																	KEAP1	P54886	P5CS_HUMAN	0|1|1|1|0|0	3	0.5	6	0|0|7|6|0|0|0|0	0	0	0	0	0	0.31	0.65	93 / 411	7.6	57	ALDH18A1
																	KEAP1	P55039	DRG2_HUMAN	0|0|0|1|0|0	1	0.17	6	0|0|0|0|0|0|0|0	0	0	0	0	0	1.67	0.65	6 / 411	1.8	3	DRG2
																	KEAP1	P55072	TERA_HUMAN	0|0|2|3|0|0	5	0.83	6	0|0|30|17|0|0|0|0	0	0	0	0	0	0.14	0.65	167 / 411	20.1	134	VCP
																	KEAP1	P55196	AFAD_HUMAN	1|0|0|0|0|0	1	0.17	6	0|0|0|0|0|0|0|0	0	0	0	0	0	1.67	0.65	25 / 411	18.6	72	AFDN
																	KEAP1	P55198	AF17_HUMAN	0|0|0|0|1|1	2	0.33	6	0|0|0|0|0|0|0|0	0	0	0	0	0	3.33	0.65	13 / 411	1.4	3	MLLT6
																	KEAP1	P55884	EIF3B_HUMAN	0|0|1|0|1|1	3	0.5	6	1|1|11|6|1|1|0|0	0	0	0	0	0	0.19	0.65	108 / 411	5.4	42	EIF3B
																	KEAP1	P56385	ATP5I_HUMAN	0|0|1|1|0|0	2	0.33	6	0|0|0|0|0|0|0|0	0	0	0	0	0	3.33	0.65	6 / 411	1.2	2	ATP5I
																	KEAP1	P56524	HDAC4_HUMAN	0|0|1|0|0|0	1	0.17	6	0|0|0|0|0|0|0|0	0	0	0	0	0	1.67	0.65	0	0	0	HDAC4
																	KEAP1	P56962	STX17_HUMAN	0|0|0|0|1|1	2	0.33	6	0|0|0|0|0|0|0|0	0	0	0	0	0	3.33	0.65	1 / 411	1	1	STX17
																	KEAP1	P57086	SCND1_HUMAN	1|0|0|0|0|0	1	0.17	6	0|0|0|0|0|0|0|0	0	0	0	0	0	1.67	0.65	0	0	0	SCAND1
																	KEAP1	P57764	GSDMD_HUMAN	1|1|1|1|0|1	5	0.83	6	1|1|1|0|1|1|0|1	0	0	0	0	0	1.11	0.65	0	0	0	GSDMD
																	KEAP1	P60228	EIF3E_HUMAN	0|0|0|1|0|0	1	0.17	6	0|0|3|1|0|0|0|0	0	0	0	0	0	0.33	0.65	96 / 411	3.6	30	EIF3E
																	KEAP1	P60604	UB2G2_HUMAN	0|0|0|0|0|1	1	0.17	6	0|0|0|0|0|0|0|0	0	0	0	0	0	1.67	0.65	1 / 411	2	2	UBE2G2
																	KEAP1	P60660	MYL6_HUMAN	0|0|1|1|0|1	3	0.5	6	0|1|3|2|0|0|0|0	0	0	0	0	0	0.67	0.65	190 / 411	4.5	42	MYL6
																	KEAP1	P60842	IF4A1_HUMAN	0|0|2|6|1|3	12	2	6	0|0|23|22|1|0|0|2	0	0	0	0	0	0.33	0.65	190 / 411	9.2	87	EIF4A1
																	KEAP1	P60953	CDC42_HUMAN	0|0|0|1|0|0	1	0.17	6	0|0|2|2|0|0|0|0	0	0	0	0	0	0.33	0.65	80 / 411	2.7	9	CDC42
																	KEAP1	P61009	SPCS3_HUMAN	0|0|1|0|0|0	1	0.17	6	0|0|0|0|0|0|0|0	0	0	0	0	0	1.67	0.65	11 / 411	1.4	2	SPCS3
																	KEAP1	P61026	RAB10_HUMAN	0|0|1|1|0|0	2	0.33	6	0|0|0|2|0|0|0|0	0	0	0	0	0	1.33	0.65	56 / 411	2.7	8	RAB10
																	KEAP1	P61088	UBE2N_HUMAN	0|0|1|1|0|0	2	0.33	6	0|0|8|7|0|0|0|0	0	0	0	0	0	0.18	0.65	46 / 411	3.4	14	UBE2N
																	KEAP1	P61313	RL15_HUMAN	0|0|0|0|0|1	1	0.17	6	1|0|0|1|0|1|0|0	0	0	0	0	0	0.44	0.65	149 / 411	6.6	30	RPL15
																	KEAP1	P61328	FGF12_HUMAN	1|0|0|0|0|0	1	0.17	6	0|0|0|0|0|0|0|0	0	0	0	0	0	1.67	0.65	0	0	0	FGF12
																	KEAP1	P61353	RL27_HUMAN	0|0|1|0|1|1	3	0.5	6	0|0|1|1|0|0|0|0	0	0	0	0	0	2	0.65	159 / 411	3.4	42	RPL27
																	KEAP1	P61758	PFD3_HUMAN	0|0|0|0|1|1	2	0.33	6	0|0|1|0|0|0|0|0	0	0	0	0	0	2.67	0.65	45 / 411	2.3	9	VBP1
																	KEAP1	P61927	RL37_HUMAN	0|0|0|0|1|0	1	0.17	6	0|0|0|0|0|0|0|0	0	0	0	0	0	1.67	0.65	18 / 411	2	9	RPL37
																	KEAP1	P61956	SUMO2_HUMAN	0|0|1|1|0|0	2	0.33	6	0|0|2|2|0|0|1|1	0	0	0	0	0	0.44	0.65	81 / 411	2	18	SUMO2
																	KEAP1	P61981	1433G_HUMAN	2|0|0|0|0|0	2	0.33	6	0|0|9|12|0|0|0|3	0	0	0	0	0	0.11	0.65	131 / 411	4.2	50	YWHAG
																	KEAP1	P62241	RS8_HUMAN	0|1|0|0|0|0	1	0.17	6	0|0|0|0|0|0|0|0	0	0	0	0	0	1.67	0.65	228 / 411	7.4	51	RPS8
																	KEAP1	P62244	RS15A_HUMAN	0|0|0|0|0|1	1	0.17	6	0|0|0|0|0|0|0|0	0	0	0	0	0	1.67	0.65	178 / 411	5.3	36	RPS15A
																	KEAP1	P62253	UB2G1_HUMAN	0|1|0|0|1|1	3	0.5	6	1|1|1|1|0|1|0|0	0	0	0	0	0	0.8	0.65	0	0	0	UBE2G1
																	KEAP1	P62304	RUXE_HUMAN	0|0|0|0|1|1	2	0.33	6	0|0|0|1|0|0|0|0	0	0	0	0	0	2.67	0.65	93 / 411	2.2	11	SNRPE
																	KEAP1	P62306	RUXF_HUMAN	1|1|0|0|0|1	3	0.5	6	0|0|1|1|0|0|0|0	0	0	0	0	0	2	0.65	92 / 411	1.9	9	SNRPF
																	KEAP1	P62318	SMD3_HUMAN	0|0|0|0|1|1	2	0.33	6	1|0|1|1|0|0|1|0	0	0	0	0	0	0.67	0.65	176 / 411	6.9	152	SNRPD3
																	KEAP1	P62685	GAK8_HUMAN	0|0|0|0|1|0	1	0.17	6	0|0|0|0|0|0|0|0	0	0	0	0	0	1.67	0.65	0	0	0	ERVK-8
																	KEAP1	P62857	RS28_HUMAN	0|0|0|0|0|1	1	0.17	6	0|0|1|1|0|0|1|0	0	0	0	0	0	0.44	0.65	182 / 411	2.5	16	RPS28
																	KEAP1	P62899	RL31_HUMAN	0|0|0|0|0|1	1	0.17	6	0|1|1|0|0|1|0|0	0	0	0	0	0	0.44	0.65	170 / 411	3.2	21	RPL31
																	KEAP1	P62910	RL32_HUMAN	1|1|0|1|1|1	5	0.83	6	0|0|0|0|0|0|0|0	0	0	0	0	0	8.33	0.65	72 / 411	5.1	32	RPL32
																	KEAP1	P62913	RL11_HUMAN	0|0|1|2|0|0	3	0.5	6	2|1|3|2|2|1|2|3	0	0	0	0	0	0.25	0.65	209 / 411	3.7	20	RPL11
																	KEAP1	P62917	RL8_HUMAN	0|1|0|1|1|0	3	0.5	6	1|1|0|1|0|0|0|0	0	0	0	0	0	1.33	0.65	157 / 411	6	42	RPL8
																	KEAP1	P62937	PPIA_HUMAN	0|0|0|4|0|0	4	0.67	6	1|2|14|9|0|2|4|1	0	0	0	0	0	0.16	0.65	184 / 411	5.9	44	PPIA
																	KEAP1	P63241	IF5A1_HUMAN	0|0|3|2|0|0	5	0.83	6	0|0|18|13|0|0|0|0	0	0	0	0	0	0.22	0.65	125 / 411	3.3	16	EIF5A
																	KEAP1	P67870	CSK2B_HUMAN	1|1|1|1|0|0	4	0.67	6	0|0|1|1|0|0|0|0	0	0	0	0	0	2.67	0.65	21 / 411	1.6	6	CSNK2B
																	KEAP1	P68363	TBA1B_HUMAN	58|63|51|52|0|48	272	45.33	6	35|30|47|45|44|39|20|16	0	0	0	0	0	1.31	0.65	389 / 411	38.9	314	TUBA1B
																	KEAP1	P78406	RAE1L_HUMAN	0|0|0|0|1|1	2	0.33	6	0|0|0|0|1|1|0|1	0	0	0	0	0	0.89	0.65	36 / 411	1.9	8	RAE1
																	KEAP1	P80723	BASP1_HUMAN	0|0|1|1|0|0	2	0.33	6	0|0|7|7|0|0|1|0	0	0	0	0	0	0.18	0.65	62 / 411	6.9	35	BASP1
																	KEAP1	P81605	DCD_HUMAN	1|1|1|1|1|1	6	1	6	3|3|2|2|2|2|2|1	0	0	0	0	0	0.47	0.65	178 / 411	4.5	45	DCD
																	KEAP1	P82933	RT09_HUMAN	0|0|0|0|1|1	2	0.33	6	0|0|1|0|0|0|0|0	0	0	0	0	0	2.67	0.65	27 / 411	1.7	4	MRPS9
																	KEAP1	P98164	LRP2_HUMAN	0|1|0|0|0|0	1	0.17	6	0|0|0|0|0|0|0|0	0	0	0	0	0	1.67	0.65	0	0	0	LRP2
																	KEAP1	P98175	RBM10_HUMAN	0|1|0|0|0|1	2	0.33	6	0|0|0|0|0|0|0|0	0	0	0	0	0	3.33	0.65	175 / 411	19.7	240	RBM10
																	KEAP1	P98196	AT11A_HUMAN	0|0|0|0|1|1	2	0.33	6	0|0|0|1|0|0|0|0	0	0	0	0	0	2.67	0.65	6 / 411	1	1	ATP11A
																	KEAP1	Q00341	VIGLN_HUMAN	0|1|0|0|0|0	1	0.17	6	0|0|0|2|0|0|0|0	0	0	0	0	0	0.67	0.65	71 / 411	8.4	27	HDLBP
																	KEAP1	Q00839	HNRPU_HUMAN	0|0|0|0|1|0	1	0.17	6	0|0|3|5|0|1|0|0	0	0	0	0	0	0.15	0.65	280 / 411	15.8	256	HNRNPU
																	KEAP1	Q01105	SET_HUMAN	3|2|3|5|2|4	19	3.17	6	5|4|7|7|4|4|5|4	0	0	0	0	0	0.63	0.65	151 / 411	5.4	33	SET
																	KEAP1	Q01118	SCN7A_HUMAN	0|0|1|0|0|0	1	0.17	6	0|0|0|0|0|0|0|0	0	0	0	0	0	1.67	0.65	2 / 411	1	1	SCN7A
																	KEAP1	Q01844	EWS_HUMAN	0|0|0|1|0|0	1	0.17	6	0|0|1|1|0|0|1|0	0	0	0	0	0	0.44	0.65	143 / 411	20.6	339	EWSR1
																	KEAP1	Q02218	ODO1_HUMAN	0|0|0|0|0|1	1	0.17	6	0|0|0|0|0|0|0|0	0	0	0	0	0	1.67	0.65	32 / 411	9.6	38	OGDH
																	KEAP1	Q02543	RL18A_HUMAN	0|0|0|0|1|1	2	0.33	6	0|0|0|0|0|0|0|0	0	0	0	0	0	3.33	0.65	113 / 411	7	37	RPL18A
																	KEAP1	Q02790	FKBP4_HUMAN	0|0|3|3|0|0	6	1	6	0|0|20|22|0|0|1|1	0	0	0	0	0	0.18	0.65	95 / 411	6.7	52	FKBP4
																	KEAP1	Q02809	PLOD1_HUMAN	1|1|0|0|0|0	2	0.33	6	0|0|1|1|0|0|0|0	0	0	0	0	0	1.33	0.65	26 / 411	1.7	7	PLOD1
																	KEAP1	Q03164	KMT2A_HUMAN	0|0|0|1|0|0	1	0.17	6	0|0|0|0|0|0|0|0	0	0	0	0	0	1.67	0.65	23 / 411	7.3	20	KMT2A
																	KEAP1	Q03405	UPAR_HUMAN	0|0|0|0|0|1	1	0.17	6	0|0|0|0|0|0|0|0	0	0	0	0	0	1.67	0.65	0	0	0	PLAUR
																	KEAP1	Q03519	TAP2_HUMAN	0|0|1|0|0|0	1	0.17	6	1|0|0|0|0|0|0|0	0	0	0	0	0	1.33	0.65	1 / 411	1	1	TAP2
																	KEAP1	Q04760	LGUL_HUMAN	0|1|1|0|0|0	2	0.33	6	0|0|10|9|0|0|0|0	0	0	0	0	0	0.14	0.65	46 / 411	2.7	9	GLO1
																	KEAP1	Q05086	UBE3A_HUMAN	0|0|0|1|0|0	1	0.17	6	0|0|0|0|0|0|0|0	0	0	0	0	0	1.67	0.65	1 / 411	2	2	UBE3A
																	KEAP1	Q06055	AT5G2_HUMAN	0|0|0|0|0|1	1	0.17	6	0|0|0|0|0|0|0|0	0	0	0	0	0	1.67	0.65	1 / 411	1	1	ATP5G2
																	KEAP1	Q07864	DPOE1_HUMAN	1|0|0|0|0|0	1	0.17	6	0|0|0|0|0|0|0|0	0	0	0	0	0	1.67	0.65	4 / 411	2.5	7	POLE
																	KEAP1	Q07890	SOS2_HUMAN	0|0|1|0|0|0	1	0.17	6	0|0|0|0|0|0|0|0	0	0	0	0	0	1.67	0.65	1 / 411	1	1	SOS2
																	KEAP1	Q08379	GOGA2_HUMAN	0|0|0|1|0|0	1	0.17	6	0|0|0|0|0|0|0|0	0	0	0	0	0	1.67	0.65	26 / 411	5.2	18	GOLGA2
																	KEAP1	Q0VDD7	CS057_HUMAN	0|0|0|1|0|0	1	0.17	6	0|0|0|0|0|0|0|0	0	0	0	0	0	1.67	0.65	0	0	0	C19orf57
																	KEAP1	Q0VG06	FP100_HUMAN	1|0|0|0|1|0	2	0.33	6	0|0|0|0|0|1|0|0	0	0	0	0	0	2.67	0.65	0	0	0	FAAP100
																	KEAP1	Q0VGE8	ZN816_HUMAN	1|0|0|0|0|0	1	0.17	6	0|0|0|0|0|0|0|0	0	0	0	0	0	1.67	0.65	4 / 411	1.3	2	ZNF816
																	KEAP1	Q12766	HMGX3_HUMAN	0|1|0|0|0|0	1	0.17	6	0|0|0|0|0|0|0|0	0	0	0	0	0	1.67	0.65	0	0	0	HMGXB3
																	KEAP1	Q12789	TF3C1_HUMAN	0|0|1|0|0|0	1	0.17	6	0|0|0|0|0|0|0|0	0	0	0	0	0	1.67	0.65	39 / 411	3.4	13	GTF3C1
																	KEAP1	Q12830	BPTF_HUMAN	0|1|1|1|0|0	3	0.5	6	0|0|0|0|0|0|0|0	0	0	0	0	0	5	0.65	32 / 411	5.8	15	BPTF
																	KEAP1	Q12834	CDC20_HUMAN	0|0|0|0|0|1	1	0.17	6	0|0|0|0|0|0|0|0	0	0	0	0	0	1.67	0.65	4 / 411	1	1	CDC20
																	KEAP1	Q12866	MERTK_HUMAN	0|0|0|0|0|1	1	0.17	6	0|0|0|0|0|0|0|0	0	0	0	0	0	1.67	0.65	0	0	0	MERTK
																	KEAP1	Q12904	AIMP1_HUMAN	2|1|1|0|0|1	5	0.83	6	1|1|4|5|4|6|1|1	0	0	0	0	0	0.29	0.65	71 / 411	3.5	17	AIMP1
																	KEAP1	Q12955	ANK3_HUMAN	0|0|0|0|1|0	1	0.17	6	1|0|0|0|0|0|0|0	0	0	0	0	0	1.33	0.65	15 / 411	1.7	4	ANK3
																	KEAP1	Q12980	NPRL3_HUMAN	0|0|0|0|0|1	1	0.17	6	0|0|0|0|0|0|0|0	0	0	0	0	0	1.67	0.65	0	0	0	NPRL3
																	KEAP1	Q13011	ECH1_HUMAN	0|0|1|1|0|0	2	0.33	6	3|3|9|6|2|2|0|0	0	0	0	0	0	0.11	0.65	65 / 411	2.8	16	ECH1
																	KEAP1	Q13045	FLII_HUMAN	0|0|0|1|0|0	1	0.17	6	0|0|0|0|0|0|0|0	0	0	0	0	0	1.67	0.65	36 / 411	2	11	FLII
																	KEAP1	Q13085	ACACA_HUMAN	456|476|389|394|247|254	2216	369.33	6	395|381|400|414|438|409|181|170	0	0	0	0	0	1.06	0.65	86 / 411	139.1	840	ACACA
																	KEAP1	Q13087	PDIA2_HUMAN	0|0|1|1|0|0	2	0.33	6	0|0|0|0|0|0|0|0	0	0	0	0	0	3.33	0.65	0	0	0	PDIA2
																	KEAP1	Q13123	RED_HUMAN	0|1|0|1|0|1	3	0.5	6	0|0|0|0|0|0|0|0	0	0	0	0	0	5	0.65	53 / 411	5.5	18	IK
																	KEAP1	Q13151	ROA0_HUMAN	0|0|0|1|0|0	1	0.17	6	0|0|0|0|0|0|0|0	0	0	0	0	0	1.67	0.65	164 / 411	4.3	31	HNRNPA0
																	KEAP1	Q13185	CBX3_HUMAN	0|0|0|0|1|1	2	0.33	6	0|0|1|0|0|0|0|0	0	0	0	0	0	2.67	0.65	85 / 411	4.5	31	CBX3
																	KEAP1	Q13257	MD2L1_HUMAN	0|1|0|0|0|0	1	0.17	6	0|0|1|1|1|1|0|0	0	0	0	0	0	0.33	0.65	16 / 411	1.4	6	MAD2L1
																	KEAP1	Q13268	DHRS2_HUMAN	1|0|0|0|0|0	1	0.17	6	0|0|0|0|0|0|0|0	0	0	0	0	0	1.67	0.65	10 / 411	17.2	60	DHRS2
																	KEAP1	Q13325	IFIT5_HUMAN	1|0|0|0|0|0	1	0.17	6	0|0|0|0|0|0|0|0	0	0	0	0	0	1.67	0.65	23 / 411	8.6	23	IFIT5
																	KEAP1	Q13367	AP3B2_HUMAN	1|0|0|0|0|0	1	0.17	6	0|0|0|0|0|1|0|0	0	0	0	0	0	1.33	0.65	11 / 411	1.6	4	AP3B2
																	KEAP1	Q13370	PDE3B_HUMAN	0|1|1|0|0|0	2	0.33	6	0|0|0|0|1|2|0|0	0	0	0	0	0	0.89	0.65	0	0	0	PDE3B
																	KEAP1	Q13405	RM49_HUMAN	0|0|0|0|1|0	1	0.17	6	0|0|0|0|0|0|0|0	0	0	0	0	0	1.67	0.65	13 / 411	1.2	3	MRPL49
																	KEAP1	Q13435	SF3B2_HUMAN	0|1|1|1|1|1	5	0.83	6	0|0|2|0|0|0|0|0	0	0	0	0	0	3.33	0.65	134 / 411	12.7	83	SF3B2
																	KEAP1	Q13443	ADAM9_HUMAN	0|0|1|0|1|0	2	0.33	6	0|0|0|0|0|0|0|0	0	0	0	0	0	3.33	0.65	3 / 411	1.3	2	ADAM9
																	KEAP1	Q13490	BIRC2_HUMAN	1|0|0|0|1|1	3	0.5	6	0|0|0|0|0|0|0|0	0	0	0	0	0	5	0.65	3 / 411	5	8	BIRC2
																	KEAP1	Q13569	TDG_HUMAN	0|0|0|0|0|1	1	0.17	6	0|0|0|0|0|0|0|0	0	0	0	0	0	1.67	0.65	0	0	0	TDG
																	KEAP1	Q13617	CUL2_HUMAN	0|0|0|0|0|1	1	0.17	6	0|0|0|0|0|0|0|0	0	0	0	0	0	1.67	0.65	17 / 411	2.2	14	CUL2
																	KEAP1	Q13698	CAC1S_HUMAN	0|0|0|0|0|1	1	0.17	6	0|0|0|0|0|0|0|0	0	0	0	0	0	1.67	0.65	0	0	0	CACNA1S
																	KEAP1	Q13765	NACA_HUMAN	0|0|1|1|0|1	3	0.5	6	0|0|6|5|0|0|0|0	0	0	0	0	0	0.36	0.65	125 / 411	2.4	11	NACA
																	KEAP1	Q13813	SPTN1_HUMAN	0|0|1|0|0|1	2	0.33	6	2|0|1|1|1|1|4|5	0	0	0	0	0	0.18	0.65	161 / 411	22.3	239	SPTAN1
																	KEAP1	Q14108	SCRB2_HUMAN	0|0|0|1|0|0	1	0.17	6	0|0|0|0|0|0|0|0	0	0	0	0	0	1.67	0.65	0	0	0	SCARB2
																	KEAP1	Q14112	NID2_HUMAN	0|0|0|0|1|0	1	0.17	6	0|0|0|0|0|0|0|0	0	0	0	0	0	1.67	0.65	1 / 411	2	2	NID2
																	KEAP1	Q14126	DSG2_HUMAN	0|1|0|1|1|0	3	0.5	6	0|0|0|0|0|0|0|0	0	0	0	0	0	5	0.65	37 / 411	17.9	63	DSG2
																	KEAP1	Q14154	DELE_HUMAN	0|0|0|0|0|1	1	0.17	6	0|0|0|0|0|0|0|0	0	0	0	0	0	1.67	0.65	0	0	0	KIAA0141
																	KEAP1	Q14155	ARHG7_HUMAN	0|1|0|0|0|0	1	0.17	6	0|0|0|0|0|0|0|0	0	0	0	0	0	1.67	0.65	10 / 411	1.2	2	ARHGEF7
																	KEAP1	Q14202	ZMYM3_HUMAN	1|0|0|1|0|0	2	0.33	6	0|0|0|0|0|0|0|0	0	0	0	0	0	3.33	0.65	23 / 411	2.9	12	ZMYM3
																	KEAP1	Q14289	FAK2_HUMAN	0|0|0|0|0|1	1	0.17	6	0|0|0|0|0|1|0|0	0	0	0	0	0	1.33	0.65	1 / 411	1	1	PTK2B
																	KEAP1	Q14318	FKBP8_HUMAN	0|1|1|0|1|1	4	0.67	6	0|0|2|0|0|0|0|0	0	0	0	0	0	2.67	0.65	21 / 411	1.6	4	FKBP8
																	KEAP1	Q14393	GAS6_HUMAN	0|0|1|0|0|0	1	0.17	6	0|0|0|0|0|0|0|0	0	0	0	0	0	1.67	0.65	2 / 411	1.5	2	GAS6
																	KEAP1	Q14409	GLPK3_HUMAN	1|0|0|0|0|0	1	0.17	6	0|0|1|0|0|0|0|0	0	0	0	0	0	1.33	0.65	0	0	0	GK3P
																	KEAP1	Q14449	GRB14_HUMAN	0|1|0|0|0|0	1	0.17	6	0|0|0|0|0|0|0|0	0	0	0	0	0	1.67	0.65	0	0	0	GRB14
																	KEAP1	Q14498	RBM39_HUMAN	0|0|0|0|1|1	2	0.33	6	0|0|0|0|0|0|0|0	0	0	0	0	0	3.33	0.65	163 / 411	11.1	85	RBM39
																	KEAP1	Q14526	HIC1_HUMAN	0|0|0|0|1|0	1	0.17	6	0|0|0|0|0|0|0|0	0	0	0	0	0	1.67	0.65	0	0	0	HIC1
																	KEAP1	Q14532	K1H2_HUMAN	0|0|0|0|1|1	2	0.33	6	0|0|0|0|0|0|0|0	0	0	0	0	0	3.33	0.65	185 / 411	4.3	62	KRT32
																	KEAP1	Q14558	KPRA_HUMAN	0|0|1|0|0|0	1	0.17	6	0|0|0|0|0|0|0|0	0	0	0	0	0	1.67	0.65	59 / 411	7.2	56	PRPSAP1
																	KEAP1	Q14566	MCM6_HUMAN	0|0|0|1|1|1	3	0.5	6	0|0|9|4|0|0|0|0	0	0	0	0	0	0.31	0.65	101 / 411	6.6	42	MCM6
																	KEAP1	Q14642	I5P1_HUMAN	0|0|0|0|0|1	1	0.17	6	0|0|0|0|0|0|0|0	0	0	0	0	0	1.67	0.65	1 / 411	1	1	INPP5A
																	KEAP1	Q14643	ITPR1_HUMAN	0|0|0|0|1|0	1	0.17	6	0|0|0|0|0|0|0|0	0	0	0	0	0	1.67	0.65	3 / 411	1.7	2	ITPR1
																	KEAP1	Q14644	RASA3_HUMAN	0|0|0|1|0|0	1	0.17	6	0|0|0|0|0|0|0|0	0	0	0	0	0	1.67	0.65	0	0	0	RASA3
																	KEAP1	Q14764	MVP_HUMAN	0|0|0|0|0|1	1	0.17	6	0|0|0|0|0|0|0|0	0	0	0	0	0	1.67	0.65	8 / 411	12.5	38	MVP
																	KEAP1	Q14839	CHD4_HUMAN	0|0|0|0|0|1	1	0.17	6	0|0|0|1|0|0|0|0	0	0	0	0	0	1.33	0.65	80 / 411	25.8	124	CHD4
																	KEAP1	Q14847	LASP1_HUMAN	0|1|0|0|0|0	1	0.17	6	0|0|1|1|0|0|0|0	0	0	0	0	0	0.67	0.65	26 / 411	2.4	10	LASP1
																	KEAP1	Q14966	ZN638_HUMAN	0|0|0|0|0|1	1	0.17	6	0|0|0|0|0|1|0|0	0	0	0	0	0	1.33	0.65	65 / 411	6.9	29	ZNF638
																	KEAP1	Q14993	COJA1_HUMAN	0|0|0|0|0|1	1	0.17	6	0|0|0|0|0|0|0|0	0	0	0	0	0	1.67	0.65	0	0	0	COL19A1
																	KEAP1	Q14999	CUL7_HUMAN	0|0|0|0|1|0	1	0.17	6	0|0|0|0|0|0|0|0	0	0	0	0	0	1.67	0.65	3 / 411	2	3	CUL7
																	KEAP1	Q14CM0	FRPD4_HUMAN	0|0|1|0|0|0	1	0.17	6	0|0|0|0|0|0|0|0	0	0	0	0	0	1.67	0.65	0	0	0	FRMPD4
																	KEAP1	Q15005	SPCS2_HUMAN	0|0|0|0|0|1	1	0.17	6	0|0|0|0|0|0|0|0	0	0	0	0	0	1.67	0.65	7 / 411	1.1	2	SPCS2
																	KEAP1	Q15018	ABRX2_HUMAN	0|0|1|1|0|1	3	0.5	6	0|0|0|0|0|0|0|0	0	0	0	0	0	5	0.65	9 / 411	2	3	ABRAXAS2
																	KEAP1	Q15046	SYK_HUMAN	0|2|1|1|1|2	7	1.17	6	3|5|10|10|8|8|1|0	0	0	0	0	0	0.21	0.65	70 / 411	4.6	20	KARS
																	KEAP1	Q15052	ARHG6_HUMAN	0|0|0|0|1|0	1	0.17	6	0|0|0|0|0|0|0|0	0	0	0	0	0	1.67	0.65	2 / 411	1	1	ARHGEF6
																	KEAP1	Q15056	IF4H_HUMAN	0|0|1|0|0|0	1	0.17	6	0|0|5|3|0|0|0|0	0	0	0	0	0	0.17	0.65	90 / 411	2.3	14	EIF4H
																	KEAP1	Q15124	PGM5_HUMAN	0|0|0|1|0|0	1	0.17	6	0|0|0|0|0|0|0|0	0	0	0	0	0	1.67	0.65	0	0	0	PGM5
																	KEAP1	Q15125	EBP_HUMAN	1|1|1|0|0|1	4	0.67	6	0|0|1|1|0|0|0|0	0	0	0	0	0	2.67	0.65	14 / 411	1.2	2	EBP
																	KEAP1	Q15149	PLEC_HUMAN	0|0|1|1|0|0	2	0.33	6	0|0|0|0|0|0|0|0	0	0	0	0	0	3.33	0.65	109 / 411	35	558	PLEC
																	KEAP1	Q15233	NONO_HUMAN	0|0|1|2|0|1	4	0.67	6	1|1|10|10|0|0|1|1	0	0	0	0	0	0.22	0.65	220 / 411	18.8	386	NONO
																	KEAP1	Q15334	L2GL1_HUMAN	1|1|0|0|0|0	2	0.33	6	0|0|0|0|0|0|0|0	0	0	0	0	0	3.33	0.65	6 / 411	1.5	2	LLGL1
																	KEAP1	Q15363	TMED2_HUMAN	0|0|1|1|0|0	2	0.33	6	0|0|0|1|0|0|0|0	0	0	0	0	0	2.67	0.65	13 / 411	1.2	2	TMED2
																	KEAP1	Q15392	DHC24_HUMAN	0|1|0|0|0|1	2	0.33	6	0|0|0|0|0|0|0|0	0	0	0	0	0	3.33	0.65	3 / 411	1.3	2	DHCR24
																	KEAP1	Q15393	SF3B3_HUMAN	0|0|0|1|0|0	1	0.17	6	0|0|6|6|0|0|0|0	0	0	0	0	0	0.11	0.65	173 / 411	12.9	224	SF3B3
																	KEAP1	Q15417	CNN3_HUMAN	0|0|0|1|0|0	1	0.17	6	0|0|2|1|0|0|0|0	0	0	0	0	0	0.44	0.65	45 / 411	2.5	16	CNN3
																	KEAP1	Q15428	SF3A2_HUMAN	0|0|1|1|0|0	2	0.33	6	0|0|2|2|0|0|0|0	0	0	0	0	0	0.67	0.65	83 / 411	3.6	10	SF3A2
																	KEAP1	Q15459	SF3A1_HUMAN	0|0|0|1|0|0	1	0.17	6	0|0|7|6|0|0|0|0	0	0	0	0	0	0.1	0.65	135 / 411	8.8	70	SF3A1
																	KEAP1	Q15542	TAF5_HUMAN	1|0|0|0|0|0	1	0.17	6	0|0|0|0|0|0|0|0	0	0	0	0	0	1.67	0.65	20 / 411	10.8	43	TAF5
																	KEAP1	Q15582	BGH3_HUMAN	0|0|0|0|0|1	1	0.17	6	0|0|0|0|0|0|0|0	0	0	0	0	0	1.67	0.65	1 / 411	1	1	TGFBI
																	KEAP1	Q15637	SF01_HUMAN	0|0|0|1|0|0	1	0.17	6	0|0|1|1|0|0|0|0	0	0	0	0	0	0.67	0.65	81 / 411	5.4	59	SF1
																	KEAP1	Q15649	ZNHI3_HUMAN	0|0|0|0|0|1	1	0.17	6	0|0|0|0|0|0|0|0	0	0	0	0	0	1.67	0.65	1 / 411	1	1	ZNHIT3
																	KEAP1	Q15695	U2AFL_HUMAN	0|0|0|0|1|0	1	0.17	6	0|0|0|0|0|0|0|0	0	0	0	0	0	1.67	0.65	2 / 411	1	1	ZRSR1
																	KEAP1	Q15843	NEDD8_HUMAN	0|0|0|0|0|1	1	0.17	6	0|0|1|1|0|0|0|0	0	0	0	0	0	0.67	0.65	20 / 411	1.3	3	NEDD8
																	KEAP1	Q16099	GRIK4_HUMAN	0|0|1|0|0|1	2	0.33	6	0|0|0|0|0|0|0|0	0	0	0	0	0	3.33	0.65	0	0	0	GRIK4
																	KEAP1	Q16236	NF2L2_HUMAN	0|0|0|0|1|1	2	0.33	6	0|0|0|0|0|0|0|0	0	0	0	0	0	3.33	0.65	0	0	0	NFE2L2
																	KEAP1	Q16512	PKN1_HUMAN	0|0|0|0|1|0	1	0.17	6	0|0|0|0|0|0|0|0	0	0	0	0	0	1.67	0.65	3 / 411	2.3	4	PKN1
																	KEAP1	Q16531	DDB1_HUMAN	1|1|0|0|1|1	4	0.67	6	0|0|2|1|1|0|0|1	0	0	0	0	0	1.07	0.65	103 / 411	4.8	52	DDB1
																	KEAP1	Q16568	CART_HUMAN	0|0|0|1|0|0	1	0.17	6	0|0|0|0|0|0|0|0	0	0	0	0	0	1.67	0.65	0	0	0	CARTPT
																	KEAP1	Q16576	RBBP7_HUMAN	1|0|2|2|3|2	10	1.67	6	2|1|11|9|0|3|1|3	0	0	0	0	0	0.44	0.65	148 / 411	5	37	RBBP7
																	KEAP1	Q16630	CPSF6_HUMAN	0|0|1|1|0|0	2	0.33	6	0|0|3|2|0|0|0|0	0	0	0	0	0	0.53	0.65	137 / 411	4.5	21	CPSF6
																	KEAP1	Q16650	TBR1_HUMAN	0|1|1|1|1|0	4	0.67	6	0|1|0|0|0|0|0|0	0	0	0	0	0	5.33	0.65	35 / 411	2.1	8	TBR1
																	KEAP1	Q16666	IF16_HUMAN	0|0|0|1|0|0	1	0.17	6	0|0|0|0|0|0|0|0	0	0	0	0	0	1.67	0.65	9 / 411	1.8	3	IFI16
																	KEAP1	Q16720	AT2B3_HUMAN	1|0|0|0|0|0	1	0.17	6	0|0|0|1|0|0|0|0	0	0	0	0	0	1.33	0.65	9 / 411	1.3	3	ATP2B3
																	KEAP1	Q16775	GLO2_HUMAN	1|3|4|5|6|6	25	4.17	6	7|11|8|8|10|9|9|8	0	0	0	0	0	0.48	0.65	47 / 411	2.9	10	HAGH
																	KEAP1	Q29RF7	PDS5A_HUMAN	1|1|0|1|0|1	4	0.67	6	0|0|0|0|0|0|0|1	0	0	0	0	0	5.33	0.65	43 / 411	3.3	21	PDS5A
																	KEAP1	Q2LD37	K1109_HUMAN	0|1|0|0|0|0	1	0.17	6	0|0|0|1|0|0|0|0	0	0	0	0	0	1.33	0.65	3 / 411	1	1	KIAA1109
																	KEAP1	Q2M2I5	K1C24_HUMAN	0|0|0|0|0|1	1	0.17	6	0|0|0|0|0|0|0|0	0	0	0	0	0	1.67	0.65	212 / 411	6.5	97	KRT24
																	KEAP1	Q2M385	MPEG1_HUMAN	0|0|0|0|1|0	1	0.17	6	0|0|0|0|0|0|0|0	0	0	0	0	0	1.67	0.65	0	0	0	MPEG1
																	KEAP1	Q2M3G0	ABCB5_HUMAN	0|0|0|0|0|1	1	0.17	6	0|0|0|0|0|0|0|0	0	0	0	0	0	1.67	0.65	1 / 411	1	1	ABCB5
																	KEAP1	Q32P44	EMAL3_HUMAN	0|0|1|0|0|0	1	0.17	6	0|0|0|0|0|0|0|0	0	0	0	0	0	1.67	0.65	0	0	0	EML3
																	KEAP1	Q32P51	RA1L2_HUMAN	0|0|0|1|0|0	1	0.17	6	0|0|0|0|0|0|0|0	0	0	0	0	0	1.67	0.65	249 / 411	5.9	43	HNRNPA1L2
																	KEAP1	Q3LFD5	UBP41_HUMAN	0|1|0|0|0|0	1	0.17	6	0|0|0|0|0|0|0|0	0	0	0	0	0	1.67	0.65	0	0	0	USP41
																	KEAP1	Q3MHD2	LSM12_HUMAN	1|1|2|3|1|2	10	1.67	6	4|3|3|4|5|5|2|3	0	0	0	0	0	0.46	0.65	80 / 411	2.7	13	LSM12
																	KEAP1	Q495B1	AKD1A_HUMAN	0|0|0|0|1|0	1	0.17	6	0|0|0|0|0|0|0|0	0	0	0	0	0	1.67	0.65	2 / 411	1	1	ANKDD1A
																	KEAP1	Q4V328	GRAP1_HUMAN	0|0|0|0|0|1	1	0.17	6	0|0|0|2|0|0|0|0	0	0	0	0	0	0.67	0.65	2 / 411	1	1	GRIPAP1
																	KEAP1	Q4V339	CBWD6_HUMAN	0|0|0|0|1|0	1	0.17	6	0|0|0|0|0|0|0|0	0	0	0	0	0	1.67	0.65	0	0	0	CBWD6
																	KEAP1	Q504Q3	PAN2_HUMAN	0|0|0|0|0|1	1	0.17	6	0|0|0|0|0|0|0|0	0	0	0	0	0	1.67	0.65	0	0	0	PAN2
																	KEAP1	Q504Y3	ZCPW2_HUMAN	1|0|0|0|0|0	1	0.17	6	0|0|0|0|1|0|0|0	0	0	0	0	0	1.33	0.65	0	0	0	ZCWPW2
																	KEAP1	Q569K4	Z385B_HUMAN	0|0|0|1|0|0	1	0.17	6	0|0|0|0|0|0|0|0	0	0	0	0	0	1.67	0.65	1 / 411	1	1	ZNF385B
																	KEAP1	Q569K6	CC157_HUMAN	0|1|0|0|0|0	1	0.17	6	0|0|0|0|0|0|0|0	0	0	0	0	0	1.67	0.65	0	0	0	CCDC157
																	KEAP1	Q56UN5	M3K19_HUMAN	0|0|0|1|1|0	2	0.33	6	0|0|0|0|0|0|0|0	0	0	0	0	0	3.33	0.65	0	0	0	MAP3K19
																	KEAP1	Q5BJE1	CC178_HUMAN	0|0|0|0|1|0	1	0.17	6	0|0|0|0|0|0|0|0	0	0	0	0	0	1.67	0.65	1 / 411	2	2	CCDC178
																	KEAP1	Q5EBL4	RIPL1_HUMAN	0|0|1|0|0|0	1	0.17	6	0|0|0|0|0|0|0|0	0	0	0	0	0	1.67	0.65	0	0	0	RILPL1
																	KEAP1	Q5H9L2	TCAL5_HUMAN	0|0|0|0|1|0	1	0.17	6	0|0|0|0|0|0|0|0	0	0	0	0	0	1.67	0.65	0	0	0	TCEAL5
																	KEAP1	Q5H9R7	PP6R3_HUMAN	0|1|1|1|1|0	4	0.67	6	0|0|0|0|0|0|0|0	0	0	0	0	0	6.67	0.65	37 / 411	2	9	PPP6R3
																	KEAP1	Q5JVF3	PCID2_HUMAN	1|0|1|1|0|0	3	0.5	6	0|0|0|0|0|0|0|0	0	0	0	0	0	5	0.65	19 / 411	1.7	6	PCID2
																	KEAP1	Q5RHP9	ERIC3_HUMAN	0|0|1|0|0|0	1	0.17	6	0|0|0|0|0|0|0|0	0	0	0	0	0	1.67	0.65	4 / 411	3.5	6	ERICH3
																	KEAP1	Q5SVZ6	ZMYM1_HUMAN	0|0|1|0|0|0	1	0.17	6	0|0|0|0|0|0|0|0	0	0	0	0	0	1.67	0.65	13 / 411	1.5	6	ZMYM1
																	KEAP1	Q5SZL2	CE85L_HUMAN	0|0|0|1|0|0	1	0.17	6	0|0|0|0|0|0|0|0	0	0	0	0	0	1.67	0.65	0	0	0	CEP85L
																	KEAP1	Q5T011	SZT2_HUMAN	0|0|1|0|0|0	1	0.17	6	0|0|0|0|0|0|0|0	0	0	0	0	0	1.67	0.65	2 / 411	1	1	SZT2
																	KEAP1	Q5T0U0	CC122_HUMAN	1|0|0|0|0|0	1	0.17	6	0|0|0|0|0|0|0|0	0	0	0	0	0	1.67	0.65	0	0	0	CCDC122
																	KEAP1	Q5T160	SYRM_HUMAN	1|1|0|0|0|0	2	0.33	6	0|0|0|0|0|0|0|0	0	0	0	0	0	3.33	0.65	5 / 411	1.2	2	RARS2
																	KEAP1	Q5T4J0	GCNT6_HUMAN	0|1|0|0|0|0	1	0.17	6	0|0|0|0|0|0|0|0	0	0	0	0	0	1.67	0.65	0	0	0	GCNT6
																	KEAP1	Q5TAX3	TUT4_HUMAN	0|1|0|0|0|1	2	0.33	6	0|0|1|1|0|0|0|0	0	0	0	0	0	1.33	0.65	5 / 411	1.2	2	ZCCHC11
																	KEAP1	Q5TBA9	FRY_HUMAN	0|0|0|0|1|1	2	0.33	6	0|0|0|0|0|0|0|0	0	0	0	0	0	3.33	0.65	5 / 411	2.2	4	FRY
																	KEAP1	Q5TEC3	ZN697_HUMAN	0|0|0|0|1|0	1	0.17	6	0|0|0|0|0|0|0|0	0	0	0	0	0	1.67	0.65	0	0	0	ZNF697
																	KEAP1	Q5TIA1	MEI1_HUMAN	0|0|1|1|0|0	2	0.33	6	0|0|0|0|0|0|0|0	0	0	0	0	0	3.33	0.65	1 / 411	1	1	MEI1
																	KEAP1	Q5VUY2	ADCL4_HUMAN	0|0|0|0|0|1	1	0.17	6	0|0|0|0|0|0|0|0	0	0	0	0	0	1.67	0.65	0	0	0	AADACL4
																	KEAP1	Q5VVJ2	MYSM1_HUMAN	0|0|0|0|1|0	1	0.17	6	0|0|0|0|0|0|0|0	0	0	0	0	0	1.67	0.65	4 / 411	1.3	2	MYSM1
																	KEAP1	Q5VX71	SUSD4_HUMAN	0|0|0|1|0|0	1	0.17	6	0|0|0|0|0|0|0|0	0	0	0	0	0	1.67	0.65	0	0	0	SUSD4
																	KEAP1	Q5VXU9	CI084_HUMAN	0|0|0|0|0|1	1	0.17	6	0|0|0|0|0|0|0|0	0	0	0	0	0	1.67	0.65	1 / 411	1	1	C9orf84
																	KEAP1	Q5VZL5	ZMYM4_HUMAN	0|0|1|0|0|1	2	0.33	6	0|0|0|0|0|0|0|0	0	0	0	0	0	3.33	0.65	27 / 411	2	9	ZMYM4
																	KEAP1	Q5XPI4	RN123_HUMAN	1|0|0|0|0|0	1	0.17	6	0|0|0|0|0|0|0|0	0	0	0	0	0	1.67	0.65	1 / 411	1	1	RNF123
																	KEAP1	Q63HK5	TSH3_HUMAN	0|0|0|0|1|0	1	0.17	6	0|0|0|0|0|0|0|0	0	0	0	0	0	1.67	0.65	2 / 411	1	1	TSHZ3
																	KEAP1	Q63HN8	RN213_HUMAN	0|0|0|0|1|0	1	0.17	6	0|0|0|0|0|0|0|0	0	0	0	0	0	1.67	0.65	1 / 411	1	1	RNF213
																	KEAP1	Q63HQ2	EGFLA_HUMAN	0|0|0|1|0|0	1	0.17	6	0|0|0|1|0|0|0|0	0	0	0	0	0	1.33	0.65	1 / 411	1	1	EGFLAM
																	KEAP1	Q63ZY3	KANK2_HUMAN	1|0|0|0|0|0	1	0.17	6	0|1|0|0|0|0|0|0	0	0	0	0	0	1.33	0.65	21 / 411	6	15	KANK2
																	KEAP1	Q658N2	WSCD1_HUMAN	1|0|0|1|1|1	4	0.67	6	0|0|0|0|0|0|0|0	0	0	0	0	0	6.67	0.65	0	0	0	WSCD1
																	KEAP1	Q66K14	TBC9B_HUMAN	0|0|0|0|0|1	1	0.17	6	0|0|0|0|0|0|0|0	0	0	0	0	0	1.67	0.65	2 / 411	3	5	TBC1D9B
																	KEAP1	Q66K64	DCA15_HUMAN	0|1|0|0|1|1	3	0.5	6	0|0|0|0|0|0|0|0	0	0	0	0	0	5	0.65	0	0	0	DCAF15
																	KEAP1	Q66K74	MAP1S_HUMAN	0|1|0|0|0|0	1	0.17	6	0|0|0|0|0|0|0|0	0	0	0	0	0	1.67	0.65	6 / 411	2	4	MAP1S
																	KEAP1	Q68CP4	HGNAT_HUMAN	0|0|0|1|0|0	1	0.17	6	0|0|0|0|0|0|0|0	0	0	0	0	0	1.67	0.65	0	0	0	HGSNAT
																	KEAP1	Q68DI1	ZN776_HUMAN	0|0|0|0|1|0	1	0.17	6	0|0|0|0|0|0|0|0	0	0	0	0	0	1.67	0.65	0	0	0	ZNF776
																	KEAP1	Q69YN4	VIR_HUMAN	1|0|0|0|0|0	1	0.17	6	0|0|0|0|0|0|0|0	0	0	0	0	0	1.67	0.65	22 / 411	4.5	12	VIRMA
																	KEAP1	Q6AI14	SL9A4_HUMAN	1|1|0|0|0|0	2	0.33	6	0|0|0|0|0|0|0|0	0	0	0	0	0	3.33	0.65	0	0	0	SLC9A4
																	KEAP1	Q6DD87	ZN787_HUMAN	0|0|0|0|0|1	1	0.17	6	0|0|0|0|0|0|0|0	0	0	0	0	0	1.67	0.65	1 / 411	1	1	ZNF787
																	KEAP1	Q6DKI1	RL7L_HUMAN	0|1|0|0|1|1	3	0.5	6	0|0|0|0|0|0|0|0	0	0	0	0	0	5	0.65	24 / 411	2.4	14	RPL7L1
																	KEAP1	Q6DT37	MRCKG_HUMAN	0|0|0|1|0|0	1	0.17	6	0|0|0|0|0|0|0|0	0	0	0	0	0	1.67	0.65	0	0	0	CDC42BPG
																	KEAP1	Q6E0U4	DMKN_HUMAN	0|1|0|0|0|0	1	0.17	6	0|0|0|0|0|0|0|0	0	0	0	0	0	1.67	0.65	5 / 411	1	1	DMKN
																	KEAP1	Q6IA69	NADE_HUMAN	1|0|0|0|0|0	1	0.17	6	0|0|0|0|0|0|0|0	0	0	0	0	0	1.67	0.65	0	0	0	NADSYN1
																	KEAP1	Q6IQ55	TTBK2_HUMAN	0|0|0|1|0|0	1	0.17	6	0|0|0|0|0|0|0|0	0	0	0	0	0	1.67	0.65	2 / 411	1	1	TTBK2
																	KEAP1	Q6J9G0	STYK1_HUMAN	0|1|1|1|1|1	5	0.83	6	0|0|0|0|0|0|0|0	0	0	0	0	0	8.33	0.65	1 / 411	1	1	STYK1
																	KEAP1	Q6K0P9	IFIX_HUMAN	0|1|0|0|0|0	1	0.17	6	0|0|0|0|0|0|0|0	0	0	0	0	0	1.67	0.65	2 / 411	15	27	PYHIN1
																	KEAP1	Q6NUK1	SCMC1_HUMAN	0|1|0|0|1|0	2	0.33	6	0|0|0|0|0|0|0|0	0	0	0	0	0	3.33	0.65	5 / 411	1.6	3	SLC25A24
																	KEAP1	Q6NUQ1	RINT1_HUMAN	0|0|0|0|1|0	1	0.17	6	0|0|0|0|0|0|0|0	0	0	0	0	0	1.67	0.65	3 / 411	1.7	2	RINT1
																	KEAP1	Q6NVV9	ADAM5_HUMAN	0|0|0|0|1|0	1	0.17	6	0|0|0|0|0|0|0|0	0	0	0	0	0	1.67	0.65	0	0	0	ADAM5
																	KEAP1	Q6P1J9	CDC73_HUMAN	0|0|0|0|1|1	2	0.33	6	0|0|0|0|0|0|0|0	0	0	0	0	0	3.33	0.65	50 / 411	5.4	33	CDC73
																	KEAP1	Q6P1Q9	MET2B_HUMAN	0|0|0|0|1|0	1	0.17	6	0|0|0|0|0|0|0|0	0	0	0	0	0	1.67	0.65	1 / 411	1	1	METTL2B
																	KEAP1	Q6P4A7	SFXN4_HUMAN	0|0|1|1|0|1	3	0.5	6	0|0|0|0|0|0|0|0	0	0	0	0	0	5	0.65	2 / 411	1	1	SFXN4
																	KEAP1	Q6PGP7	TTC37_HUMAN	0|0|0|0|1|0	1	0.17	6	0|0|0|0|0|0|0|0	0	0	0	0	0	1.67	0.65	15 / 411	2.7	12	TTC37
																	KEAP1	Q6PI47	KCD18_HUMAN	0|0|1|0|0|0	1	0.17	6	0|0|0|0|0|0|0|0	0	0	0	0	0	1.67	0.65	0	0	0	KCTD18
																	KEAP1	Q6PI98	IN80C_HUMAN	0|0|0|0|1|0	1	0.17	6	0|0|0|0|0|0|0|0	0	0	0	0	0	1.67	0.65	0	0	0	INO80C
																	KEAP1	Q6PJ69	TRI65_HUMAN	0|0|0|0|1|0	1	0.17	6	0|0|0|0|0|0|0|0	0	0	0	0	0	1.67	0.65	9 / 411	1.1	2	TRIM65
																	KEAP1	Q6PJG2	EMSA1_HUMAN	0|0|0|0|1|1	2	0.33	6	0|0|0|1|0|0|0|0	0	0	0	0	0	2.67	0.65	21 / 411	1.6	5	ELMSAN1
																	KEAP1	Q6PKX4	DOK6_HUMAN	0|0|0|0|1|0	1	0.17	6	0|0|0|0|0|0|0|0	0	0	0	0	0	1.67	0.65	0	0	0	DOK6
																	KEAP1	Q6PXP3	GTR7_HUMAN	0|0|0|0|1|0	1	0.17	6	0|0|0|0|0|0|0|0	0	0	0	0	0	1.67	0.65	0	0	0	SLC2A7
																	KEAP1	Q6RI45	BRWD3_HUMAN	1|0|0|1|0|0	2	0.33	6	0|0|0|0|0|0|0|0	0	0	0	0	0	3.33	0.65	3 / 411	2	3	BRWD3
																	KEAP1	Q6ULP2	AFTIN_HUMAN	0|0|0|1|0|0	1	0.17	6	0|0|0|0|0|0|0|0	0	0	0	0	0	1.67	0.65	7 / 411	1.3	3	AFTPH
																	KEAP1	Q6UXG2	K1324_HUMAN	0|0|1|0|0|0	1	0.17	6	0|0|0|0|0|0|0|0	0	0	0	0	0	1.67	0.65	0	0	0	KIAA1324
																	KEAP1	Q6UYE1	LEU7_HUMAN	1|0|0|1|0|1	3	0.5	6	0|0|0|0|0|0|0|0	0	0	0	0	0	5	0.65	0	0	0	DLEU7
																	KEAP1	Q6XZF7	DNMBP_HUMAN	0|0|0|0|0|1	1	0.17	6	0|0|0|0|0|0|0|0	0	0	0	0	0	1.67	0.65	4 / 411	1.3	2	DNMBP
																	KEAP1	Q6YI46	TMM64_HUMAN	0|0|0|0|0|1	1	0.17	6	0|0|0|0|0|0|0|0	0	0	0	0	0	1.67	0.65	0	0	0	TMEM64
																	KEAP1	Q6ZMR5	TM11A_HUMAN	0|1|0|0|0|0	1	0.17	6	0|0|0|0|0|0|0|0	0	0	0	0	0	1.67	0.65	0	0	0	TMPRSS11A
																	KEAP1	Q6ZMV9	KIF6_HUMAN	1|0|0|0|0|0	1	0.17	6	0|0|0|1|0|0|0|0	0	0	0	0	0	1.33	0.65	0	0	0	KIF6
																	KEAP1	Q6ZNB6	NFXL1_HUMAN	0|0|0|0|1|0	1	0.17	6	0|0|0|0|0|0|0|0	0	0	0	0	0	1.67	0.65	6 / 411	1.2	2	NFXL1
																	KEAP1	Q6ZQQ6	WDR87_HUMAN	0|0|0|0|0|1	1	0.17	6	0|0|0|0|0|0|0|0	0	0	0	0	0	1.67	0.65	1 / 411	1	1	WDR87
																	KEAP1	Q6ZRR7	LRRC9_HUMAN	0|0|1|0|0|0	1	0.17	6	0|0|0|0|0|0|0|0	0	0	0	0	0	1.67	0.65	0	0	0	LRRC9
																	KEAP1	Q6ZRS2	SRCAP_HUMAN	1|0|0|0|0|0	1	0.17	6	0|0|0|0|0|0|0|0	0	0	0	0	0	1.67	0.65	8 / 411	1.4	4	SRCAP
																	KEAP1	Q6ZTA4	TRI67_HUMAN	0|0|0|0|0|1	1	0.17	6	0|0|0|0|0|0|0|0	0	0	0	0	0	1.67	0.65	0	0	0	TRIM67
																	KEAP1	Q75T13	PGAP1_HUMAN	1|0|0|0|0|0	1	0.17	6	0|0|0|0|0|0|0|0	0	0	0	0	0	1.67	0.65	0	0	0	PGAP1
																	KEAP1	Q75WM6	H1FNT_HUMAN	0|0|0|0|1|0	1	0.17	6	0|0|0|0|0|0|0|0	0	0	0	0	0	1.67	0.65	0	0	0	H1FNT
																	KEAP1	Q76KX8	ZN534_HUMAN	0|0|1|1|0|0	2	0.33	6	0|0|0|0|0|0|0|0	0	0	0	0	0	3.33	0.65	5 / 411	1.2	2	ZNF534
																	KEAP1	Q7KYR7	BT2A1_HUMAN	0|0|0|1|0|0	1	0.17	6	0|0|0|0|0|0|0|0	0	0	0	0	0	1.67	0.65	1 / 411	1	1	BTN2A1
																	KEAP1	Q7KZ85	SPT6H_HUMAN	0|0|0|0|0|1	1	0.17	6	0|0|0|0|0|0|0|0	0	0	0	0	0	1.67	0.65	34 / 411	11.2	85	SUPT6H
																	KEAP1	Q7KZF4	SND1_HUMAN	0|0|0|0|1|0	1	0.17	6	0|0|4|4|0|0|0|0	0	0	0	0	0	0.17	0.65	118 / 411	8	55	SND1
																	KEAP1	Q7L1W4	LRC8D_HUMAN	0|0|0|1|0|0	1	0.17	6	0|0|0|0|0|0|0|0	0	0	0	0	0	1.67	0.65	0	0	0	LRRC8D
																	KEAP1	Q7L266	ASGL1_HUMAN	0|0|0|0|0|1	1	0.17	6	0|0|0|0|0|0|0|0	0	0	0	0	0	1.67	0.65	1 / 411	1	1	ASRGL1
																	KEAP1	Q7L804	RFIP2_HUMAN	0|1|0|0|0|0	1	0.17	6	0|0|0|0|0|0|0|0	0	0	0	0	0	1.67	0.65	11 / 411	1.1	2	RAB11FIP2
																	KEAP1	Q7LBC6	KDM3B_HUMAN	1|0|0|0|0|0	1	0.17	6	0|0|0|0|0|0|0|0	0	0	0	0	0	1.67	0.65	29 / 411	9	29	KDM3B
																	KEAP1	Q7RTR2	NLRC3_HUMAN	1|0|0|0|0|0	1	0.17	6	0|0|0|0|0|0|0|0	0	0	0	0	0	1.67	0.65	3 / 411	1	1	NLRC3
																	KEAP1	Q7RTW8	OTOAN_HUMAN	0|1|1|0|0|0	2	0.33	6	0|0|0|0|0|0|0|0	0	0	0	0	0	3.33	0.65	0	0	0	OTOA
																	KEAP1	Q7Z2K8	GRIN1_HUMAN	0|0|0|1|0|0	1	0.17	6	0|0|0|0|0|0|0|0	0	0	0	0	0	1.67	0.65	24 / 411	3.8	12	GPRIN1
																	KEAP1	Q7Z2W4	ZCCHV_HUMAN	1|1|1|1|1|1	6	1	6	0|0|0|0|1|0|0|0	0	0	0	0	0	8	0.65	58 / 411	6.3	28	ZC3HAV1
																	KEAP1	Q7Z3T8	ZFY16_HUMAN	0|0|0|0|0|1	1	0.17	6	0|0|0|0|0|0|0|0	0	0	0	0	0	1.67	0.65	12 / 411	1.6	3	ZFYVE16
																	KEAP1	Q7Z3U7	MON2_HUMAN	0|1|0|0|0|0	1	0.17	6	0|0|0|0|0|0|0|0	0	0	0	0	0	1.67	0.65	11 / 411	1.8	7	MON2
																	KEAP1	Q7Z401	MYCPP_HUMAN	0|0|0|1|0|0	1	0.17	6	0|0|0|0|0|0|0|0	0	0	0	0	0	1.67	0.65	2 / 411	1	1	DENND4A
																	KEAP1	Q7Z417	NUFP2_HUMAN	0|0|0|2|0|0	2	0.33	6	7|10|3|4|9|12|6|5	0	0	0	0	0	0.05	0.65	94 / 411	10	50	NUFIP2
																	KEAP1	Q7Z591	AKNA_HUMAN	0|0|0|0|1|0	1	0.17	6	0|0|0|0|0|0|0|0	0	0	0	0	0	1.67	0.65	2 / 411	4.5	6	AKNA
																	KEAP1	Q7Z5K2	WAPL_HUMAN	0|0|0|1|0|0	1	0.17	6	0|0|0|0|0|0|0|0	0	0	0	0	0	1.67	0.65	29 / 411	9.1	24	WAPL
																	KEAP1	Q7Z7G8	VP13B_HUMAN	0|0|1|0|0|0	1	0.17	6	0|0|0|0|0|0|0|0	0	0	0	0	0	1.67	0.65	0	0	0	VPS13B
																	KEAP1	Q7Z7H8	RM10_HUMAN	0|1|1|0|0|1	3	0.5	6	0|0|0|0|0|0|0|0	0	0	0	0	0	5	0.65	8 / 411	1.1	2	MRPL10
																	KEAP1	Q86SK9	SCD5_HUMAN	0|0|0|0|0|1	1	0.17	6	0|0|0|0|0|0|0|0	0	0	0	0	0	1.67	0.65	0	0	0	SCD5
																	KEAP1	Q86T23	CROL1_HUMAN	0|0|0|0|0|1	1	0.17	6	0|0|0|0|0|0|0|0	0	0	0	0	0	1.67	0.65	0	0	0	CROCCP2
																	KEAP1	Q86UL8	MAGI2_HUMAN	0|0|1|0|0|0	1	0.17	6	0|0|0|0|0|0|0|0	0	0	0	0	0	1.67	0.65	1 / 411	1	1	MAGI2
																	KEAP1	Q86UU0	BCL9L_HUMAN	0|0|0|1|0|0	1	0.17	6	0|0|0|0|0|0|0|0	0	0	0	0	0	1.67	0.65	0	0	0	BCL9L
																	KEAP1	Q86V97	KBTB6_HUMAN	0|1|0|1|1|0	3	0.5	6	0|0|0|0|1|0|0|0	0	0	0	0	0	4	0.65	6 / 411	1.5	3	KBTBD6
																	KEAP1	Q86VE9	SERC5_HUMAN	0|0|0|0|0|1	1	0.17	6	0|0|0|0|0|0|0|0	0	0	0	0	0	1.67	0.65	0	0	0	SERINC5
																	KEAP1	Q86VF7	NRAP_HUMAN	1|0|0|0|0|1	2	0.33	6	0|0|0|0|0|0|0|0	0	0	0	0	0	3.33	0.65	1 / 411	1	1	NRAP
																	KEAP1	Q86VR2	RETR3_HUMAN	1|0|0|0|0|0	1	0.17	6	0|0|0|0|0|0|0|0	0	0	0	0	0	1.67	0.65	0	0	0	RETREG3
																	KEAP1	Q86VV8	RTTN_HUMAN	0|0|0|0|0|1	1	0.17	6	0|0|0|0|0|0|0|0	0	0	0	0	0	1.67	0.65	0	0	0	RTTN
																	KEAP1	Q86W24	NAL14_HUMAN	0|0|0|0|0|1	1	0.17	6	0|0|0|0|0|0|0|0	0	0	0	0	0	1.67	0.65	0	0	0	NLRP14
																	KEAP1	Q86W25	NAL13_HUMAN	0|0|1|0|0|0	1	0.17	6	0|0|0|0|0|0|0|0	0	0	0	0	0	1.67	0.65	0	0	0	NLRP13
																	KEAP1	Q86X10	RLGPB_HUMAN	0|0|1|0|0|0	1	0.17	6	1|0|0|0|0|0|0|0	0	0	0	0	0	1.33	0.65	2 / 411	1.5	2	RALGAPB
																	KEAP1	Q86XK3	SFR1_HUMAN	0|0|0|1|0|1	2	0.33	6	0|0|0|0|0|0|0|0	0	0	0	0	0	3.33	0.65	0	0	0	SFR1
																	KEAP1	Q86XP3	DDX42_HUMAN	0|0|0|1|0|0	1	0.17	6	0|0|1|1|0|1|0|0	0	0	0	0	0	0.44	0.65	61 / 411	7.3	38	DDX42
																	KEAP1	Q86XU0	ZN677_HUMAN	0|1|0|0|0|0	1	0.17	6	0|0|0|0|0|0|0|0	0	0	0	0	0	1.67	0.65	2 / 411	1	1	ZNF677
																	KEAP1	Q86XX4	FRAS1_HUMAN	0|1|0|0|0|0	1	0.17	6	0|0|0|0|0|0|0|0	0	0	0	0	0	1.67	0.65	4 / 411	2	5	FRAS1
																	KEAP1	Q86YH2	Z280B_HUMAN	0|0|0|0|1|0	1	0.17	6	0|0|0|0|0|0|0|0	0	0	0	0	0	1.67	0.65	2 / 411	1	1	ZNF280B
																	KEAP1	Q86YS7	C2CD5_HUMAN	1|0|0|0|0|1	2	0.33	6	0|0|1|0|0|0|0|0	0	0	0	0	0	2.67	0.65	6 / 411	1	1	C2CD5
																	KEAP1	Q86YZ3	HORN_HUMAN	1|2|2|2|4|3	14	2.33	6	11|8|9|7|4|3|14|11	0	0	0	0	0	0.28	0.65	118 / 411	9.5	71	HRNR
																	KEAP1	Q8IVV2	LOXH1_HUMAN	0|0|0|1|0|0	1	0.17	6	0|0|1|0|0|0|0|0	0	0	0	0	0	1.33	0.65	1 / 411	1	1	LOXHD1
																	KEAP1	Q8IWW6	RHG12_HUMAN	0|0|0|0|0|1	1	0.17	6	0|0|0|0|0|0|0|0	0	0	0	0	0	1.67	0.65	0	0	0	ARHGAP12
																	KEAP1	Q8IWY8	ZSC29_HUMAN	0|0|0|0|1|0	1	0.17	6	0|0|0|0|0|0|0|0	0	0	0	0	0	1.67	0.65	1 / 411	1	1	ZSCAN29
																	KEAP1	Q8IWZ6	BBS7_HUMAN	1|1|0|0|0|0	2	0.33	6	0|0|0|0|0|0|0|0	0	0	0	0	0	3.33	0.65	0	0	0	BBS7
																	KEAP1	Q8IX01	SUGP2_HUMAN	1|1|1|1|1|1	6	1	6	0|0|0|0|0|0|0|0	0	0	0	0	0	10	0.65	37 / 411	14.4	36	SUGP2
																	KEAP1	Q8IX12	CCAR1_HUMAN	0|0|0|1|1|0	2	0.33	6	0|0|0|1|0|0|0|0	0	0	0	0	0	2.67	0.65	35 / 411	3	9	CCAR1
																	KEAP1	Q8IXM3	RM41_HUMAN	0|0|0|0|1|0	1	0.17	6	0|0|0|0|0|0|0|0	0	0	0	0	0	1.67	0.65	17 / 411	1.4	2	MRPL41
																	KEAP1	Q8IY92	SLX4_HUMAN	0|1|0|0|0|0	1	0.17	6	0|0|0|0|0|0|0|0	0	0	0	0	0	1.67	0.65	1 / 411	1	1	SLX4
																	KEAP1	Q8IYL2	TRM44_HUMAN	0|1|0|1|0|0	2	0.33	6	0|0|0|0|0|0|0|0	0	0	0	0	0	3.33	0.65	0	0	0	TRMT44
																	KEAP1	Q8IYR0	CF206_HUMAN	1|0|0|0|0|0	1	0.17	6	0|0|0|0|0|0|0|0	0	0	0	0	0	1.67	0.65	0	0	0	CFAP206
																	KEAP1	Q8IYR2	SMYD4_HUMAN	0|1|0|0|0|0	1	0.17	6	0|0|0|0|0|0|0|0	0	0	0	0	0	1.67	0.65	0	0	0	SMYD4
																	KEAP1	Q8IZ81	ELMD2_HUMAN	0|1|1|0|0|0	2	0.33	6	0|0|0|0|0|0|0|0	0	0	0	0	0	3.33	0.65	1 / 411	1	1	ELMOD2
																	KEAP1	Q8IZ83	A16A1_HUMAN	0|0|0|0|0|1	1	0.17	6	0|0|0|0|0|0|0|0	0	0	0	0	0	1.67	0.65	12 / 411	1.5	4	ALDH16A1
																	KEAP1	Q8IZL8	PELP1_HUMAN	0|0|0|0|0|1	1	0.17	6	0|0|0|0|0|0|0|0	0	0	0	0	0	1.67	0.65	37 / 411	3	19	PELP1
																	KEAP1	Q8IZQ8	MYCD_HUMAN	1|0|0|0|0|0	1	0.17	6	0|0|0|0|0|0|0|0	0	0	0	0	0	1.67	0.65	20 / 411	2.2	5	MYOCD
																	KEAP1	Q8N0Z9	VSI10_HUMAN	0|1|0|0|0|0	1	0.17	6	0|0|0|0|0|0|0|0	0	0	0	0	0	1.67	0.65	1 / 411	1	1	VSIG10
																	KEAP1	Q8N119	MMP21_HUMAN	0|0|0|0|1|0	1	0.17	6	0|0|0|0|0|0|0|0	0	0	0	0	0	1.67	0.65	0	0	0	MMP21
																	KEAP1	Q8N1B4	VPS52_HUMAN	1|1|1|0|1|0	4	0.67	6	0|0|0|0|0|0|0|0	0	0	0	0	0	6.67	0.65	2 / 411	1	1	VPS52
																	KEAP1	Q8N3C0	ASCC3_HUMAN	1|0|0|0|1|0	2	0.33	6	0|0|1|1|0|0|0|0	0	0	0	0	0	1.33	0.65	39 / 411	2.1	14	ASCC3
																	KEAP1	Q8N490	PNKD_HUMAN	0|0|0|0|1|0	1	0.17	6	0|0|0|0|0|0|0|0	0	0	0	0	0	1.67	0.65	10 / 411	1.3	2	PNKD
																	KEAP1	Q8N5D0	WDTC1_HUMAN	0|0|0|1|0|0	1	0.17	6	0|0|0|0|0|0|0|0	0	0	0	0	0	1.67	0.65	0	0	0	WDTC1
																	KEAP1	Q8N684	CPSF7_HUMAN	0|0|0|1|0|0	1	0.17	6	0|0|0|0|0|0|0|0	0	0	0	0	0	1.67	0.65	65 / 411	3	26	CPSF7
																	KEAP1	Q8N6M6	AMPO_HUMAN	0|0|0|0|1|0	1	0.17	6	0|0|0|0|0|0|0|0	0	0	0	0	0	1.67	0.65	1 / 411	1	1	AOPEP
																	KEAP1	Q8N6R0	MET13_HUMAN	0|0|0|0|0|1	1	0.17	6	0|0|0|0|0|0|0|0	0	0	0	0	0	1.67	0.65	1 / 411	1	1	METTL13
																	KEAP1	Q8N8R5	CB069_HUMAN	0|0|0|1|0|0	1	0.17	6	0|0|0|0|0|0|0|0	0	0	0	0	0	1.67	0.65	0	0	0	C2orf69
																	KEAP1	Q8N961	ABTB2_HUMAN	0|0|0|0|1|1	2	0.33	6	0|0|0|0|0|0|0|0	0	0	0	0	0	3.33	0.65	0	0	0	ABTB2
																	KEAP1	Q8NA54	IQUB_HUMAN	0|0|0|0|0|1	1	0.17	6	0|0|0|0|0|0|0|0	0	0	0	0	0	1.67	0.65	0	0	0	IQUB
																	KEAP1	Q8NAB2	KBTB3_HUMAN	0|0|0|1|0|0	1	0.17	6	0|0|0|0|0|0|0|0	0	0	0	0	0	1.67	0.65	0	0	0	KBTBD3
																	KEAP1	Q8NAF0	ZN579_HUMAN	0|1|0|0|0|0	1	0.17	6	0|0|0|0|0|0|0|0	0	0	0	0	0	1.67	0.65	3 / 411	1.3	2	ZNF579
																	KEAP1	Q8NAP3	ZBT38_HUMAN	0|0|0|0|1|0	1	0.17	6	0|0|0|0|0|0|0|0	0	0	0	0	0	1.67	0.65	0	0	0	ZBTB38
																	KEAP1	Q8NB66	UN13C_HUMAN	0|0|0|0|0|1	1	0.17	6	0|0|0|0|0|0|0|0	0	0	0	0	0	1.67	0.65	0	0	0	UNC13C
																	KEAP1	Q8NBM4	UBAC2_HUMAN	0|0|0|0|1|0	1	0.17	6	0|0|0|0|0|0|0|0	0	0	0	0	0	1.67	0.65	6 / 411	1	1	UBAC2
																	KEAP1	Q8NCD3	HJURP_HUMAN	0|0|0|0|0|1	1	0.17	6	0|0|0|0|0|0|0|0	0	0	0	0	0	1.67	0.65	2 / 411	3.5	5	HJURP
																	KEAP1	Q8ND56	LS14A_HUMAN	0|0|0|1|0|0	1	0.17	6	0|0|0|1|0|0|0|0	0	0	0	0	0	1.33	0.65	113 / 411	6.6	30	LSM14A
																	KEAP1	Q8NDA2	HMCN2_HUMAN	0|0|1|0|0|0	1	0.17	6	0|0|0|0|0|0|0|0	0	0	0	0	0	1.67	0.65	1 / 411	1	1	HMCN2
																	KEAP1	Q8NDL9	CBPC5_HUMAN	0|0|0|1|0|0	1	0.17	6	0|0|0|0|0|0|0|0	0	0	0	0	0	1.67	0.65	0	0	0	AGBL5
																	KEAP1	Q8NDT2	RB15B_HUMAN	0|0|0|0|1|0	1	0.17	6	0|0|0|0|0|0|0|0	0	0	0	0	0	1.67	0.65	13 / 411	3.6	9	RBM15B
																	KEAP1	Q8NDX6	ZN740_HUMAN	0|0|1|1|0|1	3	0.5	6	0|0|0|0|0|0|0|0	0	0	0	0	0	5	0.65	1 / 411	2	2	ZNF740
																	KEAP1	Q8NEH6	MNS1_HUMAN	1|0|0|0|0|0	1	0.17	6	0|0|0|0|0|0|0|0	0	0	0	0	0	1.67	0.65	1 / 411	2	2	MNS1
																	KEAP1	Q8NET4	RTL9_HUMAN	0|1|0|0|0|0	1	0.17	6	0|0|0|0|0|0|0|0	0	0	0	0	0	1.67	0.65	2 / 411	1	1	RTL9
																	KEAP1	Q8NEY1	NAV1_HUMAN	0|1|0|0|0|0	1	0.17	6	0|0|0|0|0|0|0|0	0	0	0	0	0	1.67	0.65	1 / 411	1	1	NAV1
																	KEAP1	Q8NEY8	PPHLN_HUMAN	1|0|0|1|0|0	2	0.33	6	0|0|0|0|0|0|0|0	0	0	0	0	0	3.33	0.65	32 / 411	2.3	11	PPHLN1
																	KEAP1	Q8NF50	DOCK8_HUMAN	0|0|1|1|1|0	3	0.5	6	1|1|0|0|1|0|0|0	0	0	0	0	0	1.33	0.65	12 / 411	1.4	4	DOCK8
																	KEAP1	Q8NF64	ZMIZ2_HUMAN	0|0|0|0|1|0	1	0.17	6	0|0|0|0|0|0|0|0	0	0	0	0	0	1.67	0.65	0	0	0	ZMIZ2
																	KEAP1	Q8NF67	A2012_HUMAN	0|0|0|0|1|0	1	0.17	6	0|0|0|0|0|0|0|0	0	0	0	0	0	1.67	0.65	0	0	0	ANKRD20A12P
																	KEAP1	Q8NF91	SYNE1_HUMAN	0|1|0|0|0|0	1	0.17	6	0|0|1|0|0|0|0|0	0	0	0	0	0	1.33	0.65	10 / 411	1.2	2	SYNE1
																	KEAP1	Q8NFH4	NUP37_HUMAN	0|0|1|0|0|0	1	0.17	6	0|0|0|0|0|0|0|0	0	0	0	0	0	1.67	0.65	8 / 411	2.4	9	NUP37
																	KEAP1	Q8NFW1	COMA1_HUMAN	0|1|0|0|0|0	1	0.17	6	0|0|0|0|0|0|0|0	0	0	0	0	0	1.67	0.65	2 / 411	1	1	COL22A1
																	KEAP1	Q8NFY4	SEM6D_HUMAN	1|0|0|0|0|0	1	0.17	6	0|0|0|0|0|0|0|0	0	0	0	0	0	1.67	0.65	0	0	0	SEMA6D
																	KEAP1	Q8NG95	OR7G3_HUMAN	0|0|0|0|0|1	1	0.17	6	0|0|0|0|0|0|0|0	0	0	0	0	0	1.67	0.65	0	0	0	OR7G3
																	KEAP1	Q8NGU4	OR2I1_HUMAN	0|0|1|0|0|0	1	0.17	6	0|0|0|0|0|0|0|0	0	0	0	0	0	1.67	0.65	0	0	0	OR2I1P
																	KEAP1	Q8NHS0	DNJB8_HUMAN	0|0|0|0|1|0	1	0.17	6	0|0|1|1|0|0|0|0	0	0	0	0	0	0.67	0.65	18 / 411	1.4	5	DNAJB8
																	KEAP1	Q8TBM8	DJB14_HUMAN	1|0|0|1|1|1	4	0.67	6	0|0|0|0|0|0|0|0	0	0	0	0	0	6.67	0.65	0	0	0	DNAJB14
																	KEAP1	Q8TBZ2	MYBPP_HUMAN	1|0|0|1|0|0	2	0.33	6	0|0|0|0|0|0|0|0	0	0	0	0	0	3.33	0.65	0	0	0	MYCBPAP
																	KEAP1	Q8TCC3	RM30_HUMAN	0|0|1|0|1|0	2	0.33	6	0|0|0|0|0|0|0|0	0	0	0	0	0	3.33	0.65	2 / 411	1	1	MRPL30
																	KEAP1	Q8TCG5	CPT1C_HUMAN	0|0|0|0|1|1	2	0.33	6	0|0|0|0|0|0|0|0	0	0	0	0	0	3.33	0.65	0	0	0	CPT1C
																	KEAP1	Q8TCU4	ALMS1_HUMAN	0|0|0|0|0|1	1	0.17	6	0|0|0|0|0|0|0|0	0	0	0	0	0	1.67	0.65	17 / 411	3.5	10	ALMS1
																	KEAP1	Q8TDW7	FAT3_HUMAN	0|0|0|1|0|0	1	0.17	6	0|0|0|0|0|0|0|0	0	0	0	0	0	1.67	0.65	0	0	0	FAT3
																	KEAP1	Q8TDX9	PK1L1_HUMAN	1|0|0|0|0|0	1	0.17	6	0|0|0|0|0|0|0|0	0	0	0	0	0	1.67	0.65	1 / 411	1	1	PKD1L1
																	KEAP1	Q8TEA7	TBCK_HUMAN	0|0|0|0|1|0	1	0.17	6	0|0|0|0|0|0|0|0	0	0	0	0	0	1.67	0.65	0	0	0	TBCK
																	KEAP1	Q8TEB9	RHBL4_HUMAN	0|0|0|0|0|1	1	0.17	6	0|0|0|0|0|0|0|0	0	0	0	0	0	1.67	0.65	0	0	0	RHBDD1
																	KEAP1	Q8TED9	AF1L1_HUMAN	0|0|0|0|0|1	1	0.17	6	0|0|0|0|0|0|0|0	0	0	0	0	0	1.67	0.65	0	0	0	AFAP1L1
																	KEAP1	Q8TEM1	PO210_HUMAN	1|0|0|0|1|0	2	0.33	6	0|0|0|0|0|0|0|0	0	0	0	0	0	3.33	0.65	25 / 411	5.9	24	NUP210
																	KEAP1	Q8TEQ6	GEMI5_HUMAN	1|0|0|0|0|0	1	0.17	6	0|0|0|1|0|0|0|0	0	0	0	0	0	1.33	0.65	44 / 411	17.7	63	GEMIN5
																	KEAP1	Q8TEU7	RPGF6_HUMAN	0|0|0|1|0|0	1	0.17	6	0|0|0|0|0|0|0|0	0	0	0	0	0	1.67	0.65	16 / 411	2.2	4	RAPGEF6
																	KEAP1	Q8TEX9	IPO4_HUMAN	1|0|1|0|1|1	4	0.67	6	0|0|2|2|0|0|0|0	0	0	0	0	0	1.33	0.65	28 / 411	2.5	18	IPO4
																	KEAP1	Q8TF40	FNIP1_HUMAN	0|0|0|0|0|1	1	0.17	6	0|0|0|1|0|0|0|0	0	0	0	0	0	1.33	0.65	1 / 411	1	1	FNIP1
																	KEAP1	Q8TF66	LRC15_HUMAN	0|0|0|0|1|1	2	0.33	6	0|0|0|0|0|0|0|0	0	0	0	0	0	3.33	0.65	4 / 411	1.5	3	LRRC15
																	KEAP1	Q8WTT2	NOC3L_HUMAN	0|0|0|0|1|0	1	0.17	6	0|0|0|0|0|0|0|0	0	0	0	0	0	1.67	0.65	42 / 411	2.4	12	NOC3L
																	KEAP1	Q8WUJ3	CEMIP_HUMAN	1|0|0|0|0|0	1	0.17	6	0|0|0|0|0|0|0|0	0	0	0	0	0	1.67	0.65	1 / 411	12	12	CEMIP
																	KEAP1	Q8WUY1	THEM6_HUMAN	1|1|1|1|0|1	5	0.83	6	0|0|1|0|0|0|0|0	0	0	0	0	0	6.67	0.65	4 / 411	1.8	3	THEM6
																	KEAP1	Q8WVV9	HNRLL_HUMAN	0|0|0|0|0|1	1	0.17	6	0|0|0|0|0|0|0|0	0	0	0	0	0	1.67	0.65	21 / 411	2.5	8	HNRNPLL
																	KEAP1	Q8WWI5	CTL1_HUMAN	1|0|0|0|0|0	1	0.17	6	0|0|0|0|0|0|0|0	0	0	0	0	0	1.67	0.65	0	0	0	SLC44A1
																	KEAP1	Q8WWL7	CCNB3_HUMAN	0|0|1|0|1|0	2	0.33	6	0|0|0|0|0|0|0|0	0	0	0	0	0	3.33	0.65	3 / 411	1.3	2	CCNB3
																	KEAP1	Q8WWM7	ATX2L_HUMAN	21|17|27|24|20|20	129	21.5	6	24|27|29|25|30|29|22|21	0	0	0	0	0	0.83	0.65	127 / 411	17.4	113	ATXN2L
																	KEAP1	Q8WX93	PALLD_HUMAN	0|0|0|0|0|1	1	0.17	6	0|0|0|0|0|0|0|0	0	0	0	0	0	1.67	0.65	23 / 411	2.8	12	PALLD
																	KEAP1	Q8WXE0	CSKI2_HUMAN	0|1|0|0|0|0	1	0.17	6	0|0|0|0|0|0|0|0	0	0	0	0	0	1.67	0.65	0	0	0	CASKIN2
																	KEAP1	Q8WYP5	ELYS_HUMAN	0|0|0|0|1|0	1	0.17	6	0|0|0|0|0|0|0|0	0	0	0	0	0	1.67	0.65	45 / 411	30.7	124	AHCTF1
																	KEAP1	Q92499	DDX1_HUMAN	0|0|0|1|0|1	2	0.33	6	0|0|0|0|0|0|0|0	0	0	0	0	0	3.33	0.65	125 / 411	5.7	34	DDX1
																	KEAP1	Q92530	PSMF1_HUMAN	0|0|0|0|1|0	1	0.17	6	0|0|0|0|0|0|0|0	0	0	0	0	0	1.67	0.65	3 / 411	1	1	PSMF1
																	KEAP1	Q92547	TOPB1_HUMAN	0|0|0|1|0|0	1	0.17	6	0|0|0|0|0|0|0|0	0	0	0	0	0	1.67	0.65	4 / 411	2	3	TOPBP1
																	KEAP1	Q92563	TICN2_HUMAN	1|0|0|0|0|0	1	0.17	6	0|0|0|0|0|0|0|0	0	0	0	0	0	1.67	0.65	0	0	0	SPOCK2
																	KEAP1	Q92600	CNOT9_HUMAN	0|0|1|0|0|0	1	0.17	6	0|0|0|0|0|0|0|0	0	0	0	0	0	1.67	0.65	9 / 411	1.1	2	CNOT9
																	KEAP1	Q92604	LGAT1_HUMAN	0|0|0|1|0|0	1	0.17	6	0|0|0|0|0|0|0|0	0	0	0	0	0	1.67	0.65	1 / 411	1	1	LPGAT1
																	KEAP1	Q92608	DOCK2_HUMAN	0|0|1|0|0|0	1	0.17	6	0|0|0|0|0|0|0|0	0	0	0	0	0	1.67	0.65	2 / 411	8	10	DOCK2
																	KEAP1	Q92609	TBCD5_HUMAN	0|0|0|1|0|0	1	0.17	6	0|0|0|0|0|0|0|0	0	0	0	0	0	1.67	0.65	12 / 411	13.7	33	TBC1D5
																	KEAP1	Q92610	ZN592_HUMAN	0|0|0|0|0|1	1	0.17	6	0|0|0|0|0|0|0|0	0	0	0	0	0	1.67	0.65	10 / 411	1.3	2	ZNF592
																	KEAP1	Q92615	LAR4B_HUMAN	0|0|0|0|1|1	2	0.33	6	0|0|0|0|0|0|0|0	0	0	0	0	0	3.33	0.65	20 / 411	1.5	3	LARP4B
																	KEAP1	Q92618	ZN516_HUMAN	0|0|0|0|1|0	1	0.17	6	0|0|0|0|0|0|0|0	0	0	0	0	0	1.67	0.65	0	0	0	ZNF516
																	KEAP1	Q92688	AN32B_HUMAN	0|0|0|1|0|0	1	0.17	6	0|0|6|4|0|0|0|0	0	0	0	0	0	0.13	0.65	30 / 411	2	6	ANP32B
																	KEAP1	Q92734	TFG_HUMAN	0|0|0|0|1|0	1	0.17	6	0|0|0|0|0|0|0|0	0	0	0	0	0	1.67	0.65	44 / 411	3.8	23	TFG
																	KEAP1	Q92794	KAT6A_HUMAN	0|0|0|0|1|0	1	0.17	6	0|0|0|0|0|0|0|0	0	0	0	0	0	1.67	0.65	1 / 411	2	2	KAT6A
																	KEAP1	Q92832	NELL1_HUMAN	0|0|0|0|0|1	1	0.17	6	0|0|0|0|0|0|0|0	0	0	0	0	0	1.67	0.65	0	0	0	NELL1
																	KEAP1	Q92896	GSLG1_HUMAN	0|1|0|0|0|0	1	0.17	6	0|0|0|0|0|0|0|0	0	0	0	0	0	1.67	0.65	15 / 411	1.5	3	GLG1
																	KEAP1	Q92918	M4K1_HUMAN	0|0|0|0|1|0	1	0.17	6	0|0|0|1|0|0|0|0	0	0	0	0	0	1.33	0.65	0	0	0	MAP4K1
																	KEAP1	Q92947	GCDH_HUMAN	0|0|0|0|1|1	2	0.33	6	0|0|0|0|0|0|0|0	0	0	0	0	0	3.33	0.65	9 / 411	2	3	GCDH
																	KEAP1	Q92973	TNPO1_HUMAN	0|0|0|0|1|0	1	0.17	6	1|0|1|1|0|0|0|0	0	0	0	0	0	0.44	0.65	63 / 411	2.3	9	TNPO1
																	KEAP1	Q92997	DVL3_HUMAN	0|1|0|0|0|0	1	0.17	6	0|0|0|0|0|0|0|0	0	0	0	0	0	1.67	0.65	22 / 411	13.5	54	DVL3
																	KEAP1	Q93075	TATD2_HUMAN	0|0|0|0|0|1	1	0.17	6	0|0|0|0|0|0|0|0	0	0	0	0	0	1.67	0.65	0	0	0	TATDN2
																	KEAP1	Q969G3	SMCE1_HUMAN	0|0|1|1|1|0	3	0.5	6	0|0|0|0|0|0|0|0	0	0	0	0	0	5	0.65	55 / 411	2.1	8	SMARCE1
																	KEAP1	Q969M3	YIPF5_HUMAN	0|0|0|0|1|0	1	0.17	6	0|0|0|0|0|0|0|0	0	0	0	0	0	1.67	0.65	7 / 411	1.1	2	YIPF5
																	KEAP1	Q96A65	EXOC4_HUMAN	0|0|0|0|1|1	2	0.33	6	0|0|0|0|0|0|0|0	0	0	0	0	0	3.33	0.65	43 / 411	1.6	5	EXOC4
																	KEAP1	Q96AE4	FUBP1_HUMAN	0|0|0|1|0|0	1	0.17	6	0|0|2|2|0|0|0|0	0	0	0	0	0	0.33	0.65	55 / 411	4.2	39	FUBP1
																	KEAP1	Q96AK3	ABC3D_HUMAN	0|0|0|0|0|1	1	0.17	6	0|0|0|0|0|0|0|0	0	0	0	0	0	1.67	0.65	19 / 411	1.8	5	APOBEC3D
																	KEAP1	Q96AP0	ACD_HUMAN	0|1|0|0|0|0	1	0.17	6	0|0|0|0|0|0|0|0	0	0	0	0	0	1.67	0.65	1 / 411	1	1	ACD
																	KEAP1	Q96AX1	VP33A_HUMAN	0|0|0|0|1|0	1	0.17	6	0|0|0|0|0|0|0|0	0	0	0	0	0	1.67	0.65	2 / 411	1.5	2	VPS33A
																	KEAP1	Q96B01	R51A1_HUMAN	0|0|0|1|0|0	1	0.17	6	0|0|0|0|0|0|0|0	0	0	0	0	0	1.67	0.65	3 / 411	1.7	3	RAD51AP1
																	KEAP1	Q96C01	F136A_HUMAN	0|0|0|0|0|1	1	0.17	6	0|0|0|0|0|0|0|0	0	0	0	0	0	1.67	0.65	5 / 411	1.2	2	FAM136A
																	KEAP1	Q96C10	DHX58_HUMAN	0|0|0|0|0|1	1	0.17	6	0|0|0|0|0|0|0|0	0	0	0	0	0	1.67	0.65	0	0	0	DHX58
																	KEAP1	Q96DI7	SNR40_HUMAN	0|0|0|0|0|1	1	0.17	6	0|0|0|0|0|0|0|0	0	0	0	0	0	1.67	0.65	71 / 411	3.8	18	SNRNP40
																	KEAP1	Q96EP9	NTCP4_HUMAN	0|1|0|0|0|0	1	0.17	6	0|0|0|0|0|0|0|0	0	0	0	0	0	1.67	0.65	0	0	0	SLC10A4
																	KEAP1	Q96FB5	RRNAD_HUMAN	0|0|0|0|0|1	1	0.17	6	0|1|0|0|0|0|0|0	0	0	0	0	0	1.33	0.65	2 / 411	1	1	RRNAD1
																	KEAP1	Q96G23	CERS2_HUMAN	0|0|1|0|0|0	1	0.17	6	0|0|0|0|0|0|0|0	0	0	0	0	0	1.67	0.65	1 / 411	1	1	CERS2
																	KEAP1	Q96GD4	AURKB_HUMAN	0|0|0|0|0|1	1	0.17	6	0|0|0|0|0|0|0|0	0	0	0	0	0	1.67	0.65	29 / 411	4.3	18	AURKB
																	KEAP1	Q96GI7	FA89A_HUMAN	0|1|0|0|0|0	1	0.17	6	0|0|0|0|0|0|0|0	0	0	0	0	0	1.67	0.65	0	0	0	FAM89A
																	KEAP1	Q96GQ7	DDX27_HUMAN	1|0|0|0|0|0	1	0.17	6	0|0|0|0|0|0|0|0	0	0	0	0	0	1.67	0.65	41 / 411	5.1	27	DDX27
																	KEAP1	Q96HC4	PDLI5_HUMAN	0|0|0|0|0|1	1	0.17	6	0|0|0|1|0|0|0|0	0	0	0	0	0	1.33	0.65	27 / 411	5.6	29	PDLIM5
																	KEAP1	Q96HD1	CREL1_HUMAN	0|0|0|0|0|1	1	0.17	6	0|0|0|0|0|0|0|0	0	0	0	0	0	1.67	0.65	0	0	0	CRELD1
																	KEAP1	Q96HP0	DOCK6_HUMAN	1|1|0|0|0|1	3	0.5	6	0|0|0|0|0|0|0|0	0	0	0	0	0	5	0.65	7 / 411	1.4	2	DOCK6
																	KEAP1	Q96IX5	USMG5_HUMAN	0|0|0|1|0|0	1	0.17	6	0|0|0|0|0|0|0|0	0	0	0	0	0	1.67	0.65	15 / 411	1	1	USMG5
																	KEAP1	Q96IZ0	PAWR_HUMAN	0|1|0|0|0|0	1	0.17	6	0|0|0|1|0|0|0|0	0	0	0	0	0	1.33	0.65	27 / 411	1.4	4	PAWR
																	KEAP1	Q96J66	ABCCB_HUMAN	0|0|0|0|0|1	1	0.17	6	0|0|0|0|0|0|0|0	0	0	0	0	0	1.67	0.65	0	0	0	ABCC11
																	KEAP1	Q96JG9	ZN469_HUMAN	1|0|0|0|0|0	1	0.17	6	0|0|0|0|0|0|0|0	0	0	0	0	0	1.67	0.65	4 / 411	1	1	ZNF469
																	KEAP1	Q96JJ7	TMX3_HUMAN	0|0|0|0|1|0	1	0.17	6	0|0|0|0|0|0|0|0	0	0	0	0	0	1.67	0.65	3 / 411	1.3	2	TMX3
																	KEAP1	Q96JZ2	HSH2D_HUMAN	0|0|0|1|0|0	1	0.17	6	0|0|0|0|0|0|0|0	0	0	0	0	0	1.67	0.65	0	0	0	HSH2D
																	KEAP1	Q96KN1	FA84B_HUMAN	1|0|0|0|0|0	1	0.17	6	0|0|0|0|0|0|0|0	0	0	0	0	0	1.67	0.65	0	0	0	FAM84B
																	KEAP1	Q96KX2	CAZA3_HUMAN	0|0|0|0|1|0	1	0.17	6	0|0|0|0|0|0|0|0	0	0	0	0	0	1.67	0.65	1 / 411	1	1	CAPZA3
																	KEAP1	Q96M83	CCDC7_HUMAN	1|0|0|0|0|0	1	0.17	6	0|0|0|0|0|0|0|0	0	0	0	0	0	1.67	0.65	1 / 411	1	1	CCDC7
																	KEAP1	Q96M89	CC138_HUMAN	0|0|0|1|0|0	1	0.17	6	2|0|0|0|0|0|0|0	0	0	0	0	0	0.67	0.65	4 / 411	1.5	3	CCDC138
																	KEAP1	Q96MF7	NSE2_HUMAN	0|1|0|0|0|0	1	0.17	6	0|0|0|0|0|0|0|0	0	0	0	0	0	1.67	0.65	2 / 411	1	1	NSMCE2
																	KEAP1	Q96MI9	CBPC4_HUMAN	0|0|0|0|0|1	1	0.17	6	0|0|0|0|0|0|0|0	0	0	0	0	0	1.67	0.65	7 / 411	1.1	2	AGBL1
																	KEAP1	Q96MU7	YTDC1_HUMAN	1|1|0|0|0|0	2	0.33	6	0|0|0|0|0|0|0|0	0	0	0	0	0	3.33	0.65	23 / 411	11.4	31	YTHDC1
																	KEAP1	Q96PQ7	KLHL5_HUMAN	1|1|1|1|1|1	6	1	6	0|0|0|0|0|0|0|0	0	0	0	0	0	10	0.65	0	0	0	KLHL5
																	KEAP1	Q96Q04	LMTK3_HUMAN	0|1|0|0|0|0	1	0.17	6	0|0|0|0|0|0|0|0	0	0	0	0	0	1.67	0.65	0	0	0	LMTK3
																	KEAP1	Q96Q35	AL2SB_HUMAN	0|0|0|0|1|0	1	0.17	6	0|0|0|0|0|0|0|0	0	0	0	0	0	1.67	0.65	0	0	0	ALS2CR12
																	KEAP1	Q96Q89	KI20B_HUMAN	0|0|0|0|0|1	1	0.17	6	0|0|0|0|0|0|0|0	0	0	0	0	0	1.67	0.65	9 / 411	1.3	3	KIF20B
																	KEAP1	Q96QD5	DEPD7_HUMAN	0|0|0|0|0|1	1	0.17	6	0|0|0|0|0|0|0|0	0	0	0	0	0	1.67	0.65	0	0	0	DEPDC7
																	KEAP1	Q96RQ3	MCCA_HUMAN	30|48|47|53|37|34	249	41.5	6	68|54|53|47|53|54|35|35	0	0	0	0	0	0.83	0.65	88 / 411	44.2	272	MCCC1
																	KEAP1	Q96RT8	GCP5_HUMAN	0|0|0|0|0|1	1	0.17	6	0|0|0|0|0|0|0|0	0	0	0	0	0	1.67	0.65	0	0	0	TUBGCP5
																	KEAP1	Q96RU7	TRIB3_HUMAN	0|0|1|0|0|0	1	0.17	6	0|0|0|0|0|0|0|0	0	0	0	0	0	1.67	0.65	3 / 411	3	4	TRIB3
																	KEAP1	Q96RY7	IF140_HUMAN	0|1|0|0|0|0	1	0.17	6	0|0|0|0|0|0|0|0	0	0	0	0	0	1.67	0.65	0	0	0	IFT140
																	KEAP1	Q96S44	PRPK_HUMAN	1|0|0|0|0|0	1	0.17	6	0|0|0|0|0|0|0|0	0	0	0	0	0	1.67	0.65	4 / 411	1	1	TP53RK
																	KEAP1	Q96SN8	CK5P2_HUMAN	1|1|0|0|0|1	3	0.5	6	0|0|0|0|0|0|0|0	0	0	0	0	0	5	0.65	8 / 411	2.1	5	CDK5RAP2
																	KEAP1	Q96ST2	IWS1_HUMAN	0|0|0|0|1|0	1	0.17	6	0|0|0|0|0|0|0|0	0	0	0	0	0	1.67	0.65	8 / 411	9	24	IWS1
																	KEAP1	Q96TA2	YMEL1_HUMAN	0|0|0|0|1|1	2	0.33	6	0|0|0|0|0|0|0|0	0	0	0	0	0	3.33	0.65	8 / 411	1.1	2	YME1L1
																	KEAP1	Q96TC7	RMD3_HUMAN	1|1|0|1|0|0	3	0.5	6	0|0|0|0|0|0|0|0	0	0	0	0	0	5	0.65	1 / 411	1	1	RMDN3
																	KEAP1	Q99439	CNN2_HUMAN	0|0|0|0|0|1	1	0.17	6	0|0|0|0|0|0|0|0	0	0	0	0	0	1.67	0.65	38 / 411	2.6	9	CNN2
																	KEAP1	Q99457	NP1L3_HUMAN	1|0|0|0|0|0	1	0.17	6	0|0|0|0|0|0|0|0	0	0	0	0	0	1.67	0.65	0	0	0	NAP1L3
																	KEAP1	Q99460	PSMD1_HUMAN	0|1|1|1|1|1	5	0.83	6	0|1|5|3|2|3|0|0	0	0	0	0	0	0.48	0.65	102 / 411	6.8	31	PSMD1
																	KEAP1	Q99567	NUP88_HUMAN	0|0|1|1|1|0	3	0.5	6	0|0|0|1|0|0|0|0	0	0	0	0	0	4	0.65	34 / 411	3.4	12	NUP88
																	KEAP1	Q99570	PI3R4_HUMAN	0|0|0|0|1|0	1	0.17	6	0|0|0|0|0|0|0|0	0	0	0	0	0	1.67	0.65	2 / 411	2	3	PIK3R4
																	KEAP1	Q99613	EIF3C_HUMAN	0|0|0|0|1|1	2	0.33	6	0|0|2|6|0|0|0|0	0	0	0	0	0	0.33	0.65	109 / 411	5.1	28	EIF3C
																	KEAP1	Q99615	DNJC7_HUMAN	0|0|1|0|1|1	3	0.5	6	0|0|1|2|1|0|0|0	0	0	0	0	0	1	0.65	59 / 411	2.9	10	DNAJC7
																	KEAP1	Q99683	M3K5_HUMAN	0|0|0|0|0|1	1	0.17	6	0|0|0|0|0|0|0|0	0	0	0	0	0	1.67	0.65	0	0	0	MAP3K5
																	KEAP1	Q99801	NKX31_HUMAN	0|0|0|0|0|1	1	0.17	6	0|0|0|0|0|0|0|0	0	0	0	0	0	1.67	0.65	0	0	0	NKX3-1
																	KEAP1	Q99807	COQ7_HUMAN	0|0|0|1|0|0	1	0.17	6	0|0|0|0|0|0|0|0	0	0	0	0	0	1.67	0.65	0	0	0	COQ7
																	KEAP1	Q9BQ04	RBM4B_HUMAN	0|0|0|0|1|0	1	0.17	6	0|0|0|0|0|0|0|0	0	0	0	0	0	1.67	0.65	18 / 411	1.9	6	RBM4B
																	KEAP1	Q9BQA1	MEP50_HUMAN	0|0|1|1|0|0	2	0.33	6	0|0|3|2|0|0|0|0	0	0	0	0	0	0.53	0.65	162 / 411	60.4	1143	WDR77
																	KEAP1	Q9BQI6	SLF1_HUMAN	0|0|0|0|1|0	1	0.17	6	0|0|0|0|0|0|0|0	0	0	0	0	0	1.67	0.65	2 / 411	1	1	SLF1
																	KEAP1	Q9BRA0	LSMD1_HUMAN	0|0|0|0|0|1	1	0.17	6	0|0|0|0|0|0|0|0	0	0	0	0	0	1.67	0.65	0	0	0	NAA38
																	KEAP1	Q9BRJ9	MESP1_HUMAN	0|1|0|0|0|0	1	0.17	6	0|0|0|0|0|0|0|0	0	0	0	0	0	1.67	0.65	0	0	0	MESP1
																	KEAP1	Q9BRL6	SRSF8_HUMAN	0|0|1|0|0|0	1	0.17	6	0|0|0|0|0|0|0|0	0	0	0	0	0	1.67	0.65	0	0	0	SRSF8
																	KEAP1	Q9BRQ3	NUD22_HUMAN	0|0|0|0|0|1	1	0.17	6	1|0|0|0|0|0|0|0	0	0	0	0	0	1.33	0.65	0	0	0	NUDT22
																	KEAP1	Q9BRX2	PELO_HUMAN	1|1|1|1|1|0	5	0.83	6	0|1|2|1|0|1|0|0	0	0	0	0	0	1.33	0.65	9 / 411	2.3	6	PELO
																	KEAP1	Q9BU76	MMTA2_HUMAN	0|0|0|0|1|0	1	0.17	6	0|0|0|0|0|0|0|0	0	0	0	0	0	1.67	0.65	99 / 411	4.7	26	MMTAG2
																	KEAP1	Q9BV44	THUM3_HUMAN	1|0|0|0|0|0	1	0.17	6	0|0|0|0|0|0|0|0	0	0	0	0	0	1.67	0.65	2 / 411	1	1	THUMPD3
																	KEAP1	Q9BVC4	LST8_HUMAN	0|0|0|0|1|1	2	0.33	6	0|0|0|0|0|0|0|0	0	0	0	0	0	3.33	0.65	1 / 411	3	3	MLST8
																	KEAP1	Q9BVK6	TMED9_HUMAN	0|1|0|0|0|0	1	0.17	6	0|0|1|1|0|0|0|0	0	0	0	0	0	0.67	0.65	11 / 411	1.4	3	TMED9
																	KEAP1	Q9BW92	SYTM_HUMAN	0|0|0|0|1|0	1	0.17	6	0|0|0|0|0|0|0|0	0	0	0	0	0	1.67	0.65	23 / 411	1.6	4	TARS2
																	KEAP1	Q9BX26	SYCP2_HUMAN	1|0|0|0|0|0	1	0.17	6	0|0|0|0|0|0|0|0	0	0	0	0	0	1.67	0.65	1 / 411	1	1	SYCP2
																	KEAP1	Q9BX69	CARD6_HUMAN	1|0|0|0|0|0	1	0.17	6	0|0|0|0|0|0|0|0	0	0	0	0	0	1.67	0.65	0	0	0	CARD6
																	KEAP1	Q9BXJ9	NAA15_HUMAN	0|0|0|1|0|0	1	0.17	6	0|0|1|1|0|0|0|0	0	0	0	0	0	0.67	0.65	32 / 411	2.1	15	NAA15
																	KEAP1	Q9BXP5	SRRT_HUMAN	0|0|1|0|1|0	2	0.33	6	0|0|4|2|0|0|0|0	0	0	0	0	0	0.44	0.65	82 / 411	6	43	SRRT
																	KEAP1	Q9BXW9	FACD2_HUMAN	0|1|1|1|1|1	5	0.83	6	0|0|0|0|0|0|0|0	0	0	0	0	0	8.33	0.65	22 / 411	1.3	3	FANCD2
																	KEAP1	Q9BXX0	EMIL2_HUMAN	0|0|1|0|0|0	1	0.17	6	0|0|0|0|0|0|0|0	0	0	0	0	0	1.67	0.65	0	0	0	EMILIN2
																	KEAP1	Q9BY77	PDIP3_HUMAN	0|0|0|1|0|0	1	0.17	6	1|0|1|0|3|1|3|1	0	0	0	0	0	0.13	0.65	79 / 411	6.2	27	POLDIP3
																	KEAP1	Q9BYT3	STK33_HUMAN	1|0|0|0|0|0	1	0.17	6	0|0|0|0|0|0|0|0	0	0	0	0	0	1.67	0.65	0	0	0	STK33
																	KEAP1	Q9BYW2	SETD2_HUMAN	0|0|0|1|0|0	1	0.17	6	0|0|0|0|0|0|0|0	0	0	0	0	0	1.67	0.65	20 / 411	5.5	16	SETD2
																	KEAP1	Q9BZ72	PITM2_HUMAN	1|0|0|0|0|0	1	0.17	6	0|0|0|0|0|0|0|0	0	0	0	0	0	1.67	0.65	0	0	0	PITPNM2
																	KEAP1	Q9BZC7	ABCA2_HUMAN	0|0|0|1|0|0	1	0.17	6	0|0|0|0|0|0|0|0	0	0	0	0	0	1.67	0.65	1 / 411	2	2	ABCA2
																	KEAP1	Q9BZE4	NOG1_HUMAN	1|0|0|0|0|0	1	0.17	6	0|0|0|0|0|0|0|0	0	0	0	0	0	1.67	0.65	56 / 411	4.7	23	GTPBP4
																	KEAP1	Q9BZH6	WDR11_HUMAN	0|1|0|0|0|0	1	0.17	6	0|0|0|0|0|0|0|0	0	0	0	0	0	1.67	0.65	16 / 411	3.1	12	WDR11
																	KEAP1	Q9BZQ8	NIBAN_HUMAN	0|0|1|0|0|0	1	0.17	6	0|0|0|0|0|0|0|0	0	0	0	0	0	1.67	0.65	2 / 411	1	1	FAM129A
																	KEAP1	Q9C037	TRIM4_HUMAN	0|0|0|0|0|1	1	0.17	6	0|0|0|1|0|0|0|0	0	0	0	0	0	1.33	0.65	0	0	0	TRIM4
																	KEAP1	Q9C0B5	ZDHC5_HUMAN	0|0|0|0|1|0	1	0.17	6	0|0|0|0|0|0|0|0	0	0	0	0	0	1.67	0.65	9 / 411	1.8	5	ZDHHC5
																	KEAP1	Q9C0C2	TB182_HUMAN	0|1|0|0|0|0	1	0.17	6	0|0|0|0|0|0|0|0	0	0	0	0	0	1.67	0.65	25 / 411	5.5	22	TNKS1BP1
																	KEAP1	Q9C0C9	UBE2O_HUMAN	0|0|0|0|1|0	1	0.17	6	0|0|1|0|1|0|0|0	0	0	0	0	0	0.67	0.65	35 / 411	3.1	14	UBE2O
																	KEAP1	Q9C0F0	ASXL3_HUMAN	0|0|0|0|1|1	2	0.33	6	0|0|0|0|0|0|0|0	0	0	0	0	0	3.33	0.65	0	0	0	ASXL3
																	KEAP1	Q9C0J8	WDR33_HUMAN	0|1|1|0|1|0	3	0.5	6	0|0|0|0|0|0|0|0	0	0	0	0	0	5	0.65	47 / 411	5.9	45	WDR33
																	KEAP1	Q9GZN2	TGIF2_HUMAN	1|0|0|0|0|0	1	0.17	6	0|0|0|0|0|0|0|0	0	0	0	0	0	1.67	0.65	0	0	0	TGIF2
																	KEAP1	Q9H000	MKRN2_HUMAN	0|0|1|0|0|0	1	0.17	6	0|0|0|0|0|0|0|0	0	0	0	0	0	1.67	0.65	3 / 411	1.7	2	MKRN2
																	KEAP1	Q9H013	ADA19_HUMAN	0|0|0|0|0|1	1	0.17	6	0|0|0|0|0|0|0|0	0	0	0	0	0	1.67	0.65	0	0	0	ADAM19
																	KEAP1	Q9H061	T126A_HUMAN	1|0|1|0|1|0	3	0.5	6	0|0|0|0|0|0|0|0	0	0	0	0	0	5	0.65	2 / 411	1	1	TMEM126A
																	KEAP1	Q9H078	CLPB_HUMAN	0|0|0|0|0|1	1	0.17	6	0|0|0|0|0|0|0|0	0	0	0	0	0	1.67	0.65	30 / 411	1.4	5	CLPB
																	KEAP1	Q9H0A0	NAT10_HUMAN	0|0|0|0|1|0	1	0.17	6	0|0|0|0|0|0|0|0	0	0	0	0	0	1.67	0.65	70 / 411	11.1	57	NAT10
																	KEAP1	Q9H0D2	ZN541_HUMAN	0|0|1|0|0|0	1	0.17	6	0|0|0|0|0|0|0|0	0	0	0	0	0	1.67	0.65	1 / 411	1	1	ZNF541
																	KEAP1	Q9H0D6	XRN2_HUMAN	1|1|1|1|1|0	5	0.83	6	1|3|1|1|1|1|0|1	0	0	0	0	0	0.74	0.65	97 / 411	3.5	20	XRN2
																	KEAP1	Q9H0R1	AP5M1_HUMAN	0|0|0|0|1|0	1	0.17	6	0|0|0|0|0|0|0|0	0	0	0	0	0	1.67	0.65	0	0	0	AP5M1
																	KEAP1	Q9H0S4	DDX47_HUMAN	0|0|0|1|1|1	3	0.5	6	0|0|0|0|0|0|0|0	0	0	0	0	0	5	0.65	45 / 411	2.3	7	DDX47
																	KEAP1	Q9H147	TDIF1_HUMAN	0|0|0|0|0|1	1	0.17	6	0|0|0|0|0|0|0|0	0	0	0	0	0	1.67	0.65	3 / 411	1	1	DNTTIP1
																	KEAP1	Q9H1A4	APC1_HUMAN	0|0|0|0|0|1	1	0.17	6	0|0|0|0|0|0|0|0	0	0	0	0	0	1.67	0.65	20 / 411	3	10	ANAPC1
																	KEAP1	Q9H227	GBA3_HUMAN	1|0|0|0|0|0	1	0.17	6	0|0|0|0|0|0|0|0	0	0	0	0	0	1.67	0.65	0	0	0	GBA3
																	KEAP1	Q9H2P0	ADNP_HUMAN	0|0|0|0|1|0	1	0.17	6	1|0|0|0|0|0|0|0	0	0	0	0	0	1.33	0.65	33 / 411	26.2	68	ADNP
																	KEAP1	Q9H2T7	RBP17_HUMAN	1|0|0|0|0|0	1	0.17	6	0|0|0|0|0|0|0|0	0	0	0	0	0	1.67	0.65	0	0	0	RANBP17
																	KEAP1	Q9H2U9	ADAM7_HUMAN	0|0|0|1|0|0	1	0.17	6	0|0|0|0|0|0|0|0	0	0	0	0	0	1.67	0.65	0	0	0	ADAM7
																	KEAP1	Q9H3E2	SNX25_HUMAN	0|0|1|0|0|0	1	0.17	6	0|0|0|0|0|0|0|0	0	0	0	0	0	1.67	0.65	0	0	0	SNX25
																	KEAP1	Q9H3G5	CPVL_HUMAN	0|0|1|1|1|1	4	0.67	6	0|0|1|0|0|0|0|0	0	0	0	0	0	5.33	0.65	21 / 411	3	8	CPVL
																	KEAP1	Q9H3N8	HRH4_HUMAN	0|0|0|0|0|1	1	0.17	6	0|0|0|0|0|0|0|0	0	0	0	0	0	1.67	0.65	1 / 411	1	1	HRH4
																	KEAP1	Q9H422	HIPK3_HUMAN	0|0|0|0|1|0	1	0.17	6	0|0|0|0|0|0|0|0	0	0	0	0	0	1.67	0.65	0	0	0	HIPK3
																	KEAP1	Q9H444	CHM4B_HUMAN	0|0|0|1|0|0	1	0.17	6	0|0|0|1|0|0|0|0	0	0	0	0	0	1.33	0.65	28 / 411	2.1	6	CHMP4B
																	KEAP1	Q9H4A3	WNK1_HUMAN	1|1|0|0|0|0	2	0.33	6	0|0|0|0|0|0|0|0	0	0	0	0	0	3.33	0.65	28 / 411	2.8	6	WNK1
																	KEAP1	Q9H4B4	PLK3_HUMAN	0|0|0|0|0|1	1	0.17	6	0|0|0|0|0|0|0|0	0	0	0	0	0	1.67	0.65	0	0	0	PLK3
																	KEAP1	Q9H5H4	ZN768_HUMAN	0|0|0|0|1|0	1	0.17	6	0|0|0|0|0|0|0|0	0	0	0	0	0	1.67	0.65	10 / 411	1.4	3	ZNF768
																	KEAP1	Q9H5I5	PIEZ2_HUMAN	0|0|0|0|1|0	1	0.17	6	0|0|0|0|0|0|0|0	0	0	0	0	0	1.67	0.65	5 / 411	1	1	PIEZO2
																	KEAP1	Q9H5V8	CDCP1_HUMAN	0|0|1|0|0|0	1	0.17	6	0|0|0|0|0|0|0|0	0	0	0	0	0	1.67	0.65	0	0	0	CDCP1
																	KEAP1	Q9H672	ASB7_HUMAN	0|0|0|1|0|0	1	0.17	6	0|0|0|0|0|0|0|0	0	0	0	0	0	1.67	0.65	0	0	0	ASB7
																	KEAP1	Q9H6L4	ARMC7_HUMAN	0|1|0|0|0|0	1	0.17	6	0|0|0|0|0|0|0|0	0	0	0	0	0	1.67	0.65	0	0	0	ARMC7
																	KEAP1	Q9H7F0	AT133_HUMAN	0|0|0|0|1|0	1	0.17	6	0|0|0|0|0|0|0|0	0	0	0	0	0	1.67	0.65	1 / 411	1	1	ATP13A3
																	KEAP1	Q9H900	ZWILC_HUMAN	0|0|0|1|0|0	1	0.17	6	0|0|0|0|0|0|0|0	0	0	0	0	0	1.67	0.65	3 / 411	1	1	ZWILCH
																	KEAP1	Q9H936	GHC1_HUMAN	0|0|0|0|0|1	1	0.17	6	0|0|0|0|0|0|0|0	0	0	0	0	0	1.67	0.65	5 / 411	2.2	5	SLC25A22
																	KEAP1	Q9H9A6	LRC40_HUMAN	0|0|0|1|1|1	3	0.5	6	0|0|0|0|0|0|0|0	0	0	0	0	0	5	0.65	9 / 411	2.3	5	LRRC40
																	KEAP1	Q9HA65	TBC17_HUMAN	0|0|0|0|0|1	1	0.17	6	0|0|0|0|0|0|0|0	0	0	0	0	0	1.67	0.65	0	0	0	TBC1D17
																	KEAP1	Q9HAV7	GRPE1_HUMAN	3|2|3|3|3|1	15	2.5	6	10|12|8|7|9|9|11|11	0	0	0	0	0	0.26	0.65	79 / 411	2.8	24	GRPEL1
																	KEAP1	Q9HC07	TM165_HUMAN	1|0|0|0|1|1	3	0.5	6	0|0|0|0|0|0|0|0	0	0	0	0	0	5	0.65	14 / 411	1.4	2	TMEM165
																	KEAP1	Q9HC10	OTOF_HUMAN	0|0|1|0|0|0	1	0.17	6	0|0|0|0|0|0|0|0	0	0	0	0	0	1.67	0.65	1 / 411	2	2	OTOF
																	KEAP1	Q9HCC0	MCCB_HUMAN	44|47|48|58|37|34	268	44.67	6	61|61|54|55|56|62|36|32	0	0	0	0	0	0.86	0.65	93 / 411	41.7	391	MCCC2
																	KEAP1	Q9HCD6	TANC2_HUMAN	0|0|0|1|0|0	1	0.17	6	0|0|0|0|0|0|0|0	0	0	0	0	0	1.67	0.65	2 / 411	1	1	TANC2
																	KEAP1	Q9HCF6	TRPM3_HUMAN	0|1|0|0|0|0	1	0.17	6	0|0|0|0|0|0|0|0	0	0	0	0	0	1.67	0.65	0	0	0	TRPM3
																	KEAP1	Q9HD67	MYO10_HUMAN	0|0|0|0|0|1	1	0.17	6	0|0|0|0|0|0|0|0	0	0	0	0	0	1.67	0.65	2 / 411	1	1	MYO10
																	KEAP1	Q9NNW5	WDR6_HUMAN	0|1|1|1|0|0	3	0.5	6	0|0|0|0|0|0|0|0	0	0	0	0	0	5	0.65	11 / 411	4.2	16	WDR6
																	KEAP1	Q9NP78	ABCB9_HUMAN	0|0|1|0|0|0	1	0.17	6	0|0|0|0|0|0|0|0	0	0	0	0	0	1.67	0.65	0	0	0	ABCB9
																	KEAP1	Q9NPF0	CD320_HUMAN	0|0|0|0|1|0	1	0.17	6	0|0|0|0|0|0|0|0	0	0	0	0	0	1.67	0.65	0	0	0	CD320
																	KEAP1	Q9NPF4	OSGEP_HUMAN	0|0|0|0|0|1	1	0.17	6	0|0|0|0|0|0|0|0	0	0	0	0	0	1.67	0.65	5 / 411	1	1	OSGEP
																	KEAP1	Q9NPG3	UBN1_HUMAN	0|0|0|0|0|1	1	0.17	6	0|0|0|0|0|0|0|0	0	0	0	0	0	1.67	0.65	8 / 411	1.5	3	UBN1
																	KEAP1	Q9NPH2	INO1_HUMAN	1|0|0|0|0|0	1	0.17	6	0|0|0|0|0|0|0|0	0	0	0	0	0	1.67	0.65	35 / 411	1.9	13	ISYNA1
																	KEAP1	Q9NPP4	NLRC4_HUMAN	0|1|0|0|0|0	1	0.17	6	0|0|0|0|0|0|0|0	0	0	0	0	0	1.67	0.65	0	0	0	NLRC4
																	KEAP1	Q9NQ36	SCUB2_HUMAN	1|0|1|1|0|0	3	0.5	6	0|0|0|0|0|0|0|0	0	0	0	0	0	5	0.65	2 / 411	1	1	SCUBE2
																	KEAP1	Q9NQ38	ISK5_HUMAN	0|1|0|0|0|0	1	0.17	6	0|0|0|0|0|0|0|0	0	0	0	0	0	1.67	0.65	0	0	0	SPINK5
																	KEAP1	Q9NQV7	PRDM9_HUMAN	0|1|0|0|0|0	1	0.17	6	0|0|1|1|0|0|0|0	0	0	0	0	0	0.67	0.65	0	0	0	PRDM9
																	KEAP1	Q9NQV8	PRDM8_HUMAN	0|0|0|0|0|1	1	0.17	6	0|0|0|0|0|0|0|0	0	0	0	0	0	1.67	0.65	0	0	0	PRDM8
																	KEAP1	Q9NQW1	SC31B_HUMAN	1|0|0|0|0|0	1	0.17	6	0|0|0|0|0|0|0|0	0	0	0	0	0	1.67	0.65	0	0	0	SEC31B
																	KEAP1	Q9NR50	EI2BG_HUMAN	1|0|0|1|1|0	3	0.5	6	0|0|0|0|0|0|0|0	0	0	0	0	0	5	0.65	11 / 411	1.4	3	EIF2B3
																	KEAP1	Q9NRC1	ST7_HUMAN	0|0|0|0|1|0	1	0.17	6	0|0|0|0|0|0|0|0	0	0	0	0	0	1.67	0.65	0	0	0	ST7
																	KEAP1	Q9NRC6	SPTN5_HUMAN	0|0|1|0|1|1	3	0.5	6	0|0|0|0|0|0|0|0	0	0	0	0	0	5	0.65	1 / 411	1	1	SPTBN5
																	KEAP1	Q9NRN7	ADPPT_HUMAN	0|0|1|1|0|0	2	0.33	6	0|0|2|2|0|0|0|0	0	0	0	0	0	0.67	0.65	7 / 411	1.4	2	AASDHPPT
																	KEAP1	Q9NRP0	OSTC_HUMAN	0|0|0|0|0|1	1	0.17	6	0|0|1|0|0|0|0|0	0	0	0	0	0	1.33	0.65	6 / 411	1	1	OSTC
																	KEAP1	Q9NS69	TOM22_HUMAN	0|0|0|0|0|1	1	0.17	6	0|0|3|3|0|0|0|0	0	0	0	0	0	0.22	0.65	24 / 411	2.7	6	TOMM22
																	KEAP1	Q9NSV4	DIAP3_HUMAN	0|0|0|0|0|1	1	0.17	6	0|0|0|0|0|0|0|0	0	0	0	0	0	1.67	0.65	14 / 411	3.3	7	DIAPH3
																	KEAP1	Q9NTJ4	MA2C1_HUMAN	0|0|1|0|0|0	1	0.17	6	0|0|0|0|0|0|0|0	0	0	0	0	0	1.67	0.65	4 / 411	1.3	2	MAN2C1
																	KEAP1	Q9NUL7	DDX28_HUMAN	0|0|0|1|0|0	1	0.17	6	0|0|0|0|0|0|0|0	0	0	0	0	0	1.67	0.65	13 / 411	1.9	4	DDX28
																	KEAP1	Q9NUU6	F105A_HUMAN	0|0|0|0|0|1	1	0.17	6	0|0|0|0|0|0|0|0	0	0	0	0	0	1.67	0.65	0	0	0	FAM105A
																	KEAP1	Q9NUU7	DD19A_HUMAN	0|0|0|0|1|0	1	0.17	6	1|0|4|2|0|0|0|0	0	0	0	0	0	0.19	0.65	19 / 411	1.4	3	DDX19A
																	KEAP1	Q9NVE4	CCD87_HUMAN	0|0|0|0|0|1	1	0.17	6	0|0|0|0|0|0|0|0	0	0	0	0	0	1.67	0.65	0	0	0	CCDC87
																	KEAP1	Q9NVH2	INT7_HUMAN	1|1|0|1|1|1	5	0.83	6	0|0|2|1|0|0|0|1	0	0	0	0	0	1.67	0.65	4 / 411	1.5	3	INTS7
																	KEAP1	Q9NWH9	SLTM_HUMAN	1|0|0|0|1|0	2	0.33	6	0|0|0|0|0|0|0|0	0	0	0	0	0	3.33	0.65	47 / 411	4.2	19	SLTM
																	KEAP1	Q9NWS6	F118A_HUMAN	0|0|0|0|1|0	1	0.17	6	0|0|0|0|0|0|0|0	0	0	0	0	0	1.67	0.65	0	0	0	FAM118A
																	KEAP1	Q9NWU2	GID8_HUMAN	0|0|0|0|1|0	1	0.17	6	0|0|0|0|0|0|0|0	0	0	0	0	0	1.67	0.65	19 / 411	1.5	7	GID8
																	KEAP1	Q9NWU5	RM22_HUMAN	1|1|1|1|0|0	4	0.67	6	0|0|0|0|0|0|0|0	0	0	0	0	0	6.67	0.65	22 / 411	1.6	5	MRPL22
																	KEAP1	Q9NXL9	MCM9_HUMAN	0|0|0|0|1|0	1	0.17	6	0|0|0|0|0|0|0|0	0	0	0	0	0	1.67	0.65	2 / 411	1	1	MCM9
																	KEAP1	Q9NXW2	DJB12_HUMAN	0|0|0|0|1|1	2	0.33	6	0|0|0|0|0|0|0|0	0	0	0	0	0	3.33	0.65	7 / 411	1.4	4	DNAJB12
																	KEAP1	Q9NY27	PP4R2_HUMAN	0|0|0|0|1|0	1	0.17	6	0|0|0|0|0|0|0|0	0	0	0	0	0	1.67	0.65	17 / 411	1.5	4	PPP4R2
																	KEAP1	Q9NYB0	TE2IP_HUMAN	0|0|0|0|0|1	1	0.17	6	0|0|0|0|0|0|0|0	0	0	0	0	0	1.67	0.65	20 / 411	7.1	33	TERF2IP
																	KEAP1	Q9NYC9	DYH9_HUMAN	0|0|0|0|1|1	2	0.33	6	0|0|1|0|0|0|0|0	0	0	0	0	0	2.67	0.65	0	0	0	DNAH9
																	KEAP1	Q9NYF8	BCLF1_HUMAN	0|1|0|0|1|0	2	0.33	6	0|0|0|0|0|0|0|0	0	0	0	0	0	3.33	0.65	171 / 411	15.6	106	BCLAF1
																	KEAP1	Q9NZ20	PA2G3_HUMAN	0|1|0|0|0|0	1	0.17	6	0|0|0|0|0|0|0|0	0	0	0	0	0	1.67	0.65	0	0	0	PLA2G3
																	KEAP1	Q9NZ56	FMN2_HUMAN	0|0|0|0|0|1	1	0.17	6	0|0|0|0|0|0|0|0	0	0	0	0	0	1.67	0.65	3 / 411	1.7	3	FMN2
																	KEAP1	Q9NZD8	SPG21_HUMAN	0|1|0|0|0|0	1	0.17	6	0|0|1|1|1|0|0|0	0	0	0	0	0	0.44	0.65	0	0	0	SPG21
																	KEAP1	Q9NZM4	BICRA_HUMAN	0|0|0|0|0|1	1	0.17	6	0|0|0|0|0|0|0|0	0	0	0	0	0	1.67	0.65	2 / 411	1	1	BICRA
																	KEAP1	Q9NZM5	NOP53_HUMAN	0|0|0|0|1|0	1	0.17	6	0|0|0|0|0|1|0|0	0	0	0	0	0	1.33	0.65	46 / 411	1.9	5	NOP53
																	KEAP1	Q9NZQ8	TRPM5_HUMAN	0|1|0|0|0|0	1	0.17	6	0|0|0|0|0|0|0|0	0	0	0	0	0	1.67	0.65	0	0	0	TRPM5
																	KEAP1	Q9NZW4	DSPP_HUMAN	0|1|0|0|0|0	1	0.17	6	0|0|0|0|0|0|0|0	0	0	0	0	0	1.67	0.65	0	0	0	DSPP
																	KEAP1	Q9NZZ3	CHMP5_HUMAN	0|0|1|0|0|0	1	0.17	6	0|0|0|1|0|0|0|0	0	0	0	0	0	1.33	0.65	22 / 411	2.3	6	CHMP5
																	KEAP1	Q9P032	NDUF4_HUMAN	0|0|0|0|1|1	2	0.33	6	0|0|0|0|1|0|0|0	0	0	0	0	0	2.67	0.65	2 / 411	1	1	NDUFAF4
																	KEAP1	Q9P0L0	VAPA_HUMAN	0|0|1|0|0|0	1	0.17	6	0|0|0|3|0|0|0|0	0	0	0	0	0	0.44	0.65	39 / 411	2.5	9	VAPA
																	KEAP1	Q9P1Z9	CC180_HUMAN	0|0|0|0|1|0	1	0.17	6	2|0|0|0|0|0|0|0	0	0	0	0	0	0.67	0.65	6 / 411	1.3	3	CCDC180
																	KEAP1	Q9P202	WHRN_HUMAN	0|0|1|0|0|0	1	0.17	6	0|0|1|1|0|0|0|0	0	0	0	0	0	0.67	0.65	3 / 411	1	1	WHRN
																	KEAP1	Q9P232	CNTN3_HUMAN	1|0|0|0|0|0	1	0.17	6	0|0|0|0|0|0|0|0	0	0	0	0	0	1.67	0.65	0	0	0	CNTN3
																	KEAP1	Q9P267	MBD5_HUMAN	0|0|0|1|0|0	1	0.17	6	0|0|0|0|0|0|0|0	0	0	0	0	0	1.67	0.65	2 / 411	1	1	MBD5
																	KEAP1	Q9P287	BCCIP_HUMAN	0|0|0|0|1|0	1	0.17	6	0|0|1|0|0|0|0|0	0	0	0	0	0	1.33	0.65	23 / 411	1.5	4	BCCIP
																	KEAP1	Q9P289	STK26_HUMAN	0|1|0|0|1|0	2	0.33	6	0|0|1|0|0|0|0|0	0	0	0	0	0	2.67	0.65	0	0	0	STK26
																	KEAP1	Q9P2D7	DYH1_HUMAN	0|0|1|0|0|0	1	0.17	6	0|0|0|0|0|0|0|0	0	0	0	0	0	1.67	0.65	0	0	0	DNAH1
																	KEAP1	Q9P2J5	SYLC_HUMAN	0|1|0|0|1|1	3	0.5	6	0|0|9|10|0|0|0|0	0	0	0	0	0	0.21	0.65	131 / 411	7.3	62	LARS
																	KEAP1	Q9P2K6	KLH42_HUMAN	0|1|0|0|0|0	1	0.17	6	0|0|0|0|0|0|0|0	0	0	0	0	0	1.67	0.65	0	0	0	KLHL42
																	KEAP1	Q9P2P6	STAR9_HUMAN	0|0|0|0|0|1	1	0.17	6	0|0|1|0|0|0|0|0	0	0	0	0	0	1.33	0.65	2 / 411	1	1	STARD9
																	KEAP1	Q9P2R7	SUCB1_HUMAN	1|0|1|1|1|1	5	0.83	6	0|0|0|1|0|0|0|0	0	0	0	0	0	6.67	0.65	10 / 411	3.2	7	SUCLA2
																	KEAP1	Q9QC07	POK18_HUMAN	0|0|1|0|0|0	1	0.17	6	0|0|0|0|0|0|0|0	0	0	0	0	0	1.67	0.65	0	0	0	ERVK-18
																	KEAP1	Q9UBE0	SAE1_HUMAN	0|0|0|0|1|0	1	0.17	6	0|0|5|3|0|0|0|0	0	0	0	0	0	0.17	0.65	43 / 411	2.6	16	SAE1
																	KEAP1	Q9UBJ2	ABCD2_HUMAN	0|0|0|0|1|0	1	0.17	6	0|0|0|0|0|0|0|0	0	0	0	0	0	1.67	0.65	0	0	0	ABCD2
																	KEAP1	Q9UBP0	SPAST_HUMAN	0|1|0|0|0|0	1	0.17	6	0|0|0|0|0|0|0|0	0	0	0	0	0	1.67	0.65	0	0	0	SPAST
																	KEAP1	Q9UBS4	DJB11_HUMAN	0|0|1|0|1|0	2	0.33	6	0|0|0|1|1|0|0|0	0	0	0	0	0	1.33	0.65	52 / 411	2	10	DNAJB11
																	KEAP1	Q9UBV2	SE1L1_HUMAN	0|0|0|0|0|1	1	0.17	6	0|0|0|0|0|0|0|0	0	0	0	0	0	1.67	0.65	3 / 411	1.3	2	SEL1L
																	KEAP1	Q9UBW7	ZMYM2_HUMAN	0|1|0|0|0|0	1	0.17	6	0|0|0|0|0|0|0|0	0	0	0	0	0	1.67	0.65	17 / 411	3.2	8	ZMYM2
																	KEAP1	Q9UDW1	QCR9_HUMAN	0|0|0|0|0|1	1	0.17	6	0|0|0|0|0|0|0|0	0	0	0	0	0	1.67	0.65	1 / 411	1	1	UQCR10
																	KEAP1	Q9UEG4	ZN629_HUMAN	1|1|0|0|1|0	3	0.5	6	0|0|0|0|0|0|0|0	0	0	0	0	0	5	0.65	2 / 411	1	1	ZNF629
																	KEAP1	Q9UF83	YM012_HUMAN	1|0|0|0|0|0	1	0.17	6	0|0|0|0|0|0|0|0	0	0	0	0	0	1.67	0.65	0	0	0	0
																	KEAP1	Q9UFE4	CCD39_HUMAN	0|0|0|0|0|1	1	0.17	6	0|0|0|0|0|0|0|0	0	0	0	0	0	1.67	0.65	0	0	0	CCDC39
																	KEAP1	Q9UG63	ABCF2_HUMAN	1|0|0|0|0|0	1	0.17	6	0|0|0|0|0|0|0|0	0	0	0	0	0	1.67	0.65	24 / 411	3.1	10	ABCF2
																	KEAP1	Q9UGI8	TES_HUMAN	1|0|0|1|0|0	2	0.33	6	1|0|0|2|1|0|0|0	0	0	0	0	0	0.67	0.65	16 / 411	1.8	5	TES
																	KEAP1	Q9UH92	MLX_HUMAN	0|0|0|1|0|1	2	0.33	6	0|0|1|0|0|0|0|0	0	0	0	0	0	2.67	0.65	3 / 411	2	4	MLX
																	KEAP1	Q9UHB6	LIMA1_HUMAN	0|0|0|0|0|1	1	0.17	6	0|0|0|0|0|0|0|0	0	0	0	0	0	1.67	0.65	76 / 411	16.3	117	LIMA1
																	KEAP1	Q9UHD1	CHRD1_HUMAN	0|0|1|1|0|0	2	0.33	6	0|0|3|3|0|0|0|0	0	0	0	0	0	0.44	0.65	21 / 411	1.3	4	CHORDC1
																	KEAP1	Q9UHF1	EGFL7_HUMAN	0|1|0|0|1|1	3	0.5	6	0|0|0|0|0|0|0|0	0	0	0	0	0	5	0.65	0	0	0	EGFL7
																	KEAP1	Q9UHR5	S30BP_HUMAN	0|0|1|0|0|0	1	0.17	6	0|0|0|0|0|0|0|0	0	0	0	0	0	1.67	0.65	39 / 411	2.5	10	SAP30BP
																	KEAP1	Q9UHR6	ZNHI2_HUMAN	0|0|0|0|1|0	1	0.17	6	0|0|0|0|0|0|0|0	0	0	0	0	0	1.67	0.65	0	0	0	ZNHIT2
																	KEAP1	Q9UHV9	PFD2_HUMAN	0|1|0|1|0|0	2	0.33	6	0|0|2|2|0|0|0|0	0	0	0	0	0	0.67	0.65	57 / 411	2.3	8	PFDN2
																	KEAP1	Q9UHX1	PUF60_HUMAN	0|1|0|0|1|0	2	0.33	6	0|0|0|2|0|0|0|0	0	0	0	0	0	1.33	0.65	145 / 411	12.7	88	PUF60
																	KEAP1	Q9UI26	IPO11_HUMAN	0|0|0|1|0|0	1	0.17	6	1|0|1|0|0|0|0|0	0	0	0	0	0	0.67	0.65	7 / 411	1.6	3	IPO11
																	KEAP1	Q9UI32	GLSL_HUMAN	0|0|0|1|0|0	1	0.17	6	0|0|0|0|0|0|0|0	0	0	0	0	0	1.67	0.65	1 / 411	1	1	GLS2
																	KEAP1	Q9UIA9	XPO7_HUMAN	0|1|0|0|0|0	1	0.17	6	0|0|0|0|0|0|0|0	0	0	0	0	0	1.67	0.65	21 / 411	2.1	12	XPO7
																	KEAP1	Q9UIF8	BAZ2B_HUMAN	0|0|1|1|0|0	2	0.33	6	0|0|0|0|0|0|0|0	0	0	0	0	0	3.33	0.65	1 / 411	1	1	BAZ2B
																	KEAP1	Q9UIF9	BAZ2A_HUMAN	0|0|0|0|1|1	2	0.33	6	0|0|0|0|0|0|0|0	0	0	0	0	0	3.33	0.65	25 / 411	18.3	43	BAZ2A
																	KEAP1	Q9UJ41	RABX5_HUMAN	0|0|0|0|0|1	1	0.17	6	0|0|0|0|0|0|0|0	0	0	0	0	0	1.67	0.65	0	0	0	RABGEF1
																	KEAP1	Q9UJC3	HOOK1_HUMAN	0|0|0|0|0|1	1	0.17	6	0|0|0|0|1|0|0|0	0	0	0	0	0	1.33	0.65	4 / 411	1	1	HOOK1
																	KEAP1	Q9UJF2	NGAP_HUMAN	0|0|0|0|1|0	1	0.17	6	0|0|0|0|0|0|0|0	0	0	0	0	0	1.67	0.65	4 / 411	1.3	2	RASAL2
																	KEAP1	Q9UJY5	GGA1_HUMAN	0|0|0|0|0|1	1	0.17	6	0|0|0|0|0|0|0|0	0	0	0	0	0	1.67	0.65	1 / 411	1	1	GGA1
																	KEAP1	Q9UKB3	DJC12_HUMAN	0|0|0|0|0|1	1	0.17	6	0|0|0|0|0|0|0|0	0	0	0	0	0	1.67	0.65	0	0	0	DNAJC12
																	KEAP1	Q9UKN8	TF3C4_HUMAN	0|0|0|1|1|1	3	0.5	6	0|0|0|1|0|0|0|0	0	0	0	0	0	4	0.65	43 / 411	2.4	9	GTF3C4
																	KEAP1	Q9ULK4	MED23_HUMAN	0|0|0|1|0|0	1	0.17	6	0|0|0|0|0|0|0|0	0	0	0	0	0	1.67	0.65	6 / 411	1.8	6	MED23
																	KEAP1	Q9ULL8	SHRM4_HUMAN	0|0|0|1|0|0	1	0.17	6	0|0|0|0|0|0|0|0	0	0	0	0	0	1.67	0.65	1 / 411	1	1	SHROOM4
																	KEAP1	Q9ULT8	HECD1_HUMAN	0|0|0|0|1|1	2	0.33	6	0|0|0|0|0|0|0|0	0	0	0	0	0	3.33	0.65	5 / 411	2.4	7	HECTD1
																	KEAP1	Q9ULV4	COR1C_HUMAN	0|0|0|0|0|1	1	0.17	6	0|0|1|1|1|0|0|0	0	0	0	0	0	0.44	0.65	100 / 411	5.4	55	CORO1C
																	KEAP1	Q9UM00	TMCO1_HUMAN	1|0|1|1|1|1	5	0.83	6	0|0|1|0|0|0|0|0	0	0	0	0	0	6.67	0.65	13 / 411	1.1	2	TMCO1
																	KEAP1	Q9UMD9	COHA1_HUMAN	0|0|1|0|0|1	2	0.33	6	0|0|0|0|0|0|0|0	0	0	0	0	0	3.33	0.65	2 / 411	1	1	COL17A1
																	KEAP1	Q9UNA1	RHG26_HUMAN	0|0|0|0|1|0	1	0.17	6	0|0|0|0|0|0|0|0	0	0	0	0	0	1.67	0.65	0	0	0	ARHGAP26
																	KEAP1	Q9UNL2	SSRG_HUMAN	0|1|1|1|1|1	5	0.83	6	1|1|1|1|0|1|0|0	0	0	0	0	0	1.33	0.65	19 / 411	1.5	5	SSR3
																	KEAP1	Q9UNQ2	DIM1_HUMAN	0|0|0|1|0|1	2	0.33	6	0|0|0|0|0|0|0|0	0	0	0	0	0	3.33	0.65	20 / 411	2.8	7	DIMT1
																	KEAP1	Q9UNZ2	NSF1C_HUMAN	0|1|0|0|0|0	1	0.17	6	0|0|0|1|0|0|0|0	0	0	0	0	0	1.33	0.65	32 / 411	2.5	9	NSFL1C
																	KEAP1	Q9UPN7	PP6R1_HUMAN	0|1|0|0|0|0	1	0.17	6	0|0|0|0|1|0|0|0	0	0	0	0	0	1.33	0.65	19 / 411	2.1	5	PPP6R1
																	KEAP1	Q9UPT6	JIP3_HUMAN	0|0|0|1|0|0	1	0.17	6	0|0|0|0|0|0|0|0	0	0	0	0	0	1.67	0.65	5 / 411	2.4	4	MAPK8IP3
																	KEAP1	Q9UPV0	CE164_HUMAN	0|0|0|0|1|1	2	0.33	6	0|0|0|0|0|0|0|0	0	0	0	0	0	3.33	0.65	2 / 411	1	1	CEP164
																	KEAP1	Q9UQ05	KCNH4_HUMAN	1|0|0|0|0|0	1	0.17	6	0|1|0|0|0|0|0|0	0	0	0	0	0	1.33	0.65	0	0	0	KCNH4
																	KEAP1	Q9Y236	OSGI2_HUMAN	0|0|0|0|1|0	1	0.17	6	0|0|0|0|0|0|0|0	0	0	0	0	0	1.67	0.65	0	0	0	OSGIN2
																	KEAP1	Q9Y266	NUDC_HUMAN	0|0|1|2|0|0	3	0.5	6	0|0|14|11|0|0|0|0	0	0	0	0	0	0.16	0.65	99 / 411	5.1	33	NUDC
																	KEAP1	Q9Y2D9	ZN652_HUMAN	0|0|0|1|0|0	1	0.17	6	0|0|0|0|0|0|0|0	0	0	0	0	0	1.67	0.65	1 / 411	2	2	ZNF652
																	KEAP1	Q9Y2E4	DIP2C_HUMAN	0|0|0|0|1|1	2	0.33	6	0|0|0|0|0|0|0|0	0	0	0	0	0	3.33	0.65	0	0	0	DIP2C
																	KEAP1	Q9Y2J2	E41L3_HUMAN	0|0|0|1|0|0	1	0.17	6	0|0|0|0|0|0|0|0	0	0	0	0	0	1.67	0.65	55 / 411	9.6	72	EPB41L3
																	KEAP1	Q9Y2K7	KDM2A_HUMAN	0|1|0|0|0|0	1	0.17	6	0|0|0|0|0|0|0|0	0	0	0	0	0	1.67	0.65	13 / 411	1.8	3	KDM2A
																	KEAP1	Q9Y2L8	ZKSC5_HUMAN	0|0|0|0|0|1	1	0.17	6	0|0|0|0|0|0|0|0	0	0	0	0	0	1.67	0.65	3 / 411	1.3	2	ZKSCAN5
																	KEAP1	Q9Y2M0	FAN1_HUMAN	0|0|0|0|0|1	1	0.17	6	0|0|0|0|0|0|0|0	0	0	0	0	0	1.67	0.65	0	0	0	FAN1
																	KEAP1	Q9Y2R0	COA3_HUMAN	0|0|1|0|0|0	1	0.17	6	0|0|0|0|0|0|0|0	0	0	0	0	0	1.67	0.65	2 / 411	1	1	COA3
																	KEAP1	Q9Y2S7	PDIP2_HUMAN	0|0|0|1|0|0	1	0.17	6	0|0|0|1|0|0|0|0	0	0	0	0	0	1.33	0.65	0	0	0	POLDIP2
																	KEAP1	Q9Y2T2	AP3M1_HUMAN	0|0|0|0|1|1	2	0.33	6	0|0|1|0|0|0|0|0	0	0	0	0	0	2.67	0.65	14 / 411	1.3	2	AP3M1
																	KEAP1	Q9Y2Y0	AR2BP_HUMAN	0|0|0|1|0|0	1	0.17	6	0|0|0|0|0|0|0|0	0	0	0	0	0	1.67	0.65	1 / 411	1	1	ARL2BP
																	KEAP1	Q9Y371	SHLB1_HUMAN	1|0|0|0|0|0	1	0.17	6	0|0|0|0|0|0|0|0	0	0	0	0	0	1.67	0.65	5 / 411	1.2	2	SH3GLB1
																	KEAP1	Q9Y3B4	SF3B6_HUMAN	0|0|1|0|0|1	2	0.33	6	0|0|2|0|0|0|0|0	0	0	0	0	0	1.33	0.65	0	0	0	SF3B6
																	KEAP1	Q9Y3L5	RAP2C_HUMAN	1|0|1|1|0|0	3	0.5	6	0|0|1|0|1|1|0|0	0	0	0	0	0	1.33	0.65	5 / 411	1.8	3	RAP2C
																	KEAP1	Q9Y3Q4	HCN4_HUMAN	0|1|0|0|0|0	1	0.17	6	0|0|0|0|0|0|0|0	0	0	0	0	0	1.67	0.65	0	0	0	HCN4
																	KEAP1	Q9Y3Q8	T22D4_HUMAN	0|0|0|0|1|0	1	0.17	6	0|0|0|0|0|0|0|0	0	0	0	0	0	1.67	0.65	1 / 411	1	1	TSC22D4
																	KEAP1	Q9Y3Y2	CHTOP_HUMAN	0|0|0|0|0|1	1	0.17	6	0|0|0|0|0|0|0|0	0	0	0	0	0	1.67	0.65	51 / 411	3.3	11	CHTOP
																	KEAP1	Q9Y490	TLN1_HUMAN	1|1|0|1|0|0	3	0.5	6	0|0|2|5|0|0|0|0	0	0	0	0	0	0.57	0.65	82 / 411	11	72	TLN1
																	KEAP1	Q9Y4C1	KDM3A_HUMAN	1|0|0|0|0|0	1	0.17	6	0|0|0|0|0|0|0|0	0	0	0	0	0	1.67	0.65	10 / 411	1.2	2	KDM3A
																	KEAP1	Q9Y4D2	DGLA_HUMAN	1|0|0|0|0|0	1	0.17	6	0|0|0|0|0|0|0|0	0	0	0	0	0	1.67	0.65	0	0	0	DAGLA
																	KEAP1	Q9Y4D7	PLXD1_HUMAN	0|0|0|0|0|1	1	0.17	6	0|0|0|0|0|0|0|0	0	0	0	0	0	1.67	0.65	1 / 411	1	1	PLXND1
																	KEAP1	Q9Y4E1	WAC2C_HUMAN	0|0|0|0|1|0	1	0.17	6	0|0|0|0|0|0|0|0	0	0	0	0	0	1.67	0.65	24 / 411	3.9	9	WASHC2C
																	KEAP1	Q9Y4F3	MARF1_HUMAN	0|0|0|1|0|0	1	0.17	6	0|0|0|0|0|0|0|0	0	0	0	0	0	1.67	0.65	1 / 411	1	1	MARF1
																	KEAP1	Q9Y4F4	TGRM1_HUMAN	0|1|0|0|0|0	1	0.17	6	0|0|0|0|0|0|0|0	0	0	0	0	0	1.67	0.65	3 / 411	1	1	TOGARAM1
																	KEAP1	Q9Y4G6	TLN2_HUMAN	0|1|0|0|0|0	1	0.17	6	0|0|0|0|0|0|0|0	0	0	0	0	0	1.67	0.65	18 / 411	1.8	5	TLN2
																	KEAP1	Q9Y4W6	AFG32_HUMAN	1|0|0|1|0|0	2	0.33	6	0|0|0|0|0|0|0|0	0	0	0	0	0	3.33	0.65	21 / 411	3.8	11	AFG3L2
																	KEAP1	Q9Y508	RN114_HUMAN	1|1|0|0|0|1	3	0.5	6	0|0|0|0|0|0|0|0	0	0	0	0	0	5	0.65	3 / 411	1	1	RNF114
																	KEAP1	Q9Y580	RBM7_HUMAN	0|0|0|0|0|1	1	0.17	6	0|0|0|0|0|0|0|0	0	0	0	0	0	1.67	0.65	23 / 411	4.5	9	RBM7
																	KEAP1	Q9Y5B0	CTDP1_HUMAN	0|0|1|0|0|1	2	0.33	6	0|0|0|0|0|0|0|0	0	0	0	0	0	3.33	0.65	0	0	0	CTDP1
																	KEAP1	Q9Y5F3	PCDB1_HUMAN	0|0|1|0|0|0	1	0.17	6	0|0|0|0|0|0|0|0	0	0	0	0	0	1.67	0.65	0	0	0	PCDHB1
																	KEAP1	Q9Y5G4	PCDG9_HUMAN	0|0|0|1|0|0	1	0.17	6	0|0|0|0|0|0|0|0	0	0	0	0	0	1.67	0.65	0	0	0	PCDHGA9
																	KEAP1	Q9Y5M8	SRPRB_HUMAN	0|1|0|0|1|1	3	0.5	6	0|0|0|0|0|0|0|0	0	0	0	0	0	5	0.65	35 / 411	1.7	5	SRPRB
																	KEAP1	Q9Y5Q9	TF3C3_HUMAN	1|0|0|0|1|0	2	0.33	6	0|0|0|0|0|0|0|0	0	0	0	0	0	3.33	0.65	31 / 411	2.5	13	GTF3C3
																	KEAP1	Q9Y5S2	MRCKB_HUMAN	1|0|0|0|0|0	1	0.17	6	0|0|0|0|0|0|0|0	0	0	0	0	0	1.67	0.65	13 / 411	1.5	3	CDC42BPB
																	KEAP1	Q9Y5V3	MAGD1_HUMAN	0|1|0|1|1|1	4	0.67	6	0|0|0|0|0|0|0|0	0	0	0	0	0	6.67	0.65	28 / 411	3.5	19	MAGED1
																	KEAP1	Q9Y5Y2	NUBP2_HUMAN	0|1|0|0|0|0	1	0.17	6	0|0|0|0|0|0|0|0	0	0	0	0	0	1.67	0.65	9 / 411	1.3	3	NUBP2
																	KEAP1	Q9Y617	SERC_HUMAN	0|0|0|0|1|0	1	0.17	6	0|0|5|5|0|0|0|0	0	0	0	0	0	0.13	0.65	20 / 411	3.5	14	PSAT1
																	KEAP1	Q9Y679	AUP1_HUMAN	0|0|0|0|1|0	1	0.17	6	0|0|0|0|0|0|0|0	0	0	0	0	0	1.67	0.65	2 / 411	2	2	AUP1
																	KEAP1	Q9Y696	CLIC4_HUMAN	1|0|1|0|0|1	3	0.5	6	0|0|4|3|0|0|0|0	0	0	0	0	0	0.57	0.65	12 / 411	2.1	7	CLIC4
																	KEAP1	Q9Y6Q9	NCOA3_HUMAN	0|1|0|0|0|0	1	0.17	6	0|0|0|0|0|0|0|0	0	0	0	0	0	1.67	0.65	0	0	0	NCOA3
																	KEAP1	SH-TAG	SH-TAG	33|33|46|34|27|36	209	34.83	6	24|24|37|36|48|53|4|3	0	0	0	0	0	1.22	0.65	0	0	0	0
																	KEAP1	P05787	K2C8_HUMAN	6|6|8|7|15|10	52	8.67	6	11|12|11|10|10|10|6|6	0	0	0	0	0	0.91	0.64	237 / 411	16.7	528	KRT8
																	KEAP1	P06733	ENOA_HUMAN	3|5|18|23|1|3	53	8.83	6	3|3|38|34|2|0|6|10	0	0	0	0	0	0.74	0.64	223 / 411	17.7	163	ENO1
																	KEAP1	P07195	LDHB_HUMAN	13|15|16|19|18|16	97	16.17	6	8|10|23|25|9|7|6|4	0	0	0	0	0	1.41	0.64	164 / 411	7.2	92	LDHB
																	KEAP1	P07437	TBB5_HUMAN	75|77|63|68|81|93	457	76.17	6	40|39|68|58|47|46|17|22	0	0	0	0	0	1.81	0.64	382 / 411	37.5	338	TUBB
																	KEAP1	P07814	SYEP_HUMAN	22|17|19|22|38|34	152	25.33	6	12|13|35|34|21|13|4|6	0	0	0	0	0	1.47	0.64	157 / 411	11.5	68	EPRS
																	KEAP1	P0DP25	CALM3_HUMAN	4|3|6|6|3|6	28	4.67	6	3|5|12|12|4|5|3|3	0	0	0	0	0	0.79	0.64	0	0	0	CALM3
																	KEAP1	P10809	CH60_HUMAN	8|6|12|13|14|11	64	10.67	6	6|7|33|29|5|2|2|3	0	0	0	0	0	0.98	0.64	231 / 411	17.9	165	HSPD1
																	KEAP1	P11021	GRP78_HUMAN	22|19|27|28|37|41	174	29	6	31|33|33|29|27|29|9|9	0	0	0	0	0	1.16	0.64	360 / 411	16.9	112	HSPA5
																	KEAP1	P12277	KCRB_HUMAN	0|0|8|11|0|0	19	3.17	6	0|0|32|28|0|0|4|4	0	0	0	0	0	0.37	0.64	163 / 411	10.9	99	CKB
																	KEAP1	P13639	EF2_HUMAN	11|11|20|18|21|19	100	16.67	6	9|7|55|57|7|10|3|4	0	0	0	0	0	0.88	0.64	207 / 411	14.5	219	EEF2
																	KEAP1	P17066	HSP76_HUMAN	26|19|30|20|16|24	135	22.5	6	26|20|20|17|20|18|15|15	0	0	0	0	0	1.19	0.64	380 / 411	14.1	159	HSPA6
																	KEAP1	P17987	TCPA_HUMAN	14|15|16|13|24|23	105	17.5	6	13|12|29|25|6|10|2|1	0	0	0	0	0	1.43	0.64	184 / 411	18.8	148	TCP1
																	KEAP1	P23396	RS3_HUMAN	16|18|19|23|24|22	122	20.33	6	12|13|19|20|18|15|3|5	0	0	0	0	0	1.55	0.64	266 / 411	12	56	RPS3
																	KEAP1	P46779	RL28_HUMAN	8|7|7|7|8|8	45	7.5	6	10|8|9|9|8|9|5|4	0	0	0	0	0	0.97	0.64	109 / 411	5.7	24	RPL28
																	KEAP1	P49411	EFTU_HUMAN	20|21|22|25|27|25	140	23.33	6	20|17|21|21|14|14|5|7	0	0	0	0	0	1.57	0.64	139 / 411	8.6	53	TUFM
																	KEAP1	P60709	ACTB_HUMAN	11|11|19|16|16|13	86	14.33	6	16|18|26|29|13|10|13|11	0	0	0	0	0	0.84	0.64	363 / 411	36.4	716	ACTB
																	KEAP1	P61221	ABCE1_HUMAN	14|13|15|15|19|16	92	15.33	6	12|10|15|14|15|17|2|2	0	0	0	0	0	1.41	0.64	40 / 411	3	18	ABCE1
																	KEAP1	P62269	RS18_HUMAN	11|14|15|14|16|16	86	14.33	6	14|11|12|12|11|12|7|6	0	0	0	0	0	1.35	0.64	229 / 411	5.8	40	RPS18
																	KEAP1	P68032	ACTC_HUMAN	0|10|13|12|12|11	58	9.67	6	8|12|15|16|0|0|11|7	0	0	0	0	0	1.12	0.64	354 / 411	20.2	357	ACTC1
																	KEAP1	P68104	EF1A1_HUMAN	19|20|26|26|26|31	148	24.67	6	13|13|26|29|15|17|6|6	0	0	0	0	0	1.58	0.64	350 / 411	21.9	230	EEF1A1
																	KEAP1	P68371	TBB4B_HUMAN	68|0|58|63|78|93	360	60	6	38|35|61|53|47|40|16|19	0	0	0	0	0	1.55	0.64	376 / 411	29.9	310	TUBB4B
																	KEAP1	Q00610	CLH1_HUMAN	14|10|11|21|18|19	93	15.5	6	7|7|41|44|15|22|4|3	0	0	0	0	0	0.87	0.64	180 / 411	17.2	234	CLTC
																	KEAP1	Q07021	C1QBP_HUMAN	10|5|8|9|12|13	57	9.5	6	10|10|15|12|10|12|6|5	0	0	0	0	0	0.95	0.64	223 / 411	11.4	381	C1QBP
																	KEAP1	Q13263	TIF1B_HUMAN	10|19|21|19|31|34	134	22.33	6	15|12|32|28|20|21|1|2	0	0	0	0	0	1.36	0.64	177 / 411	12.8	67	TRIM28
																	KEAP1	Q9BQE3	TBA1C_HUMAN	53|57|43|49|42|38	282	47	6	33|28|41|41|40|37|0|0	0	0	0	0	0	1.71	0.64	389 / 411	37	281	TUBA1C
																	KEAP1	O60814	H2B1K_HUMAN	2|3|4|2|3|4	18	3	6	3|3|5|5|3|3|3|2	0	0	0	0	0	0.89	0.63	227 / 411	15.5	154	HIST1H2BK
																	KEAP1	P04406	G3P_HUMAN	1|0|7|10|0|2	20	3.33	6	2|3|17|21|0|0|4|3	0	0	0	0	0	0.53	0.63	248 / 411	13	97	GAPDH
																	KEAP1	P06454	PTMA_HUMAN	1|1|4|3|0|1	10	1.67	6	0|1|11|10|0|1|3|1	0	0	0	0	0	0.49	0.63	68 / 411	3.8	19	PTMA
																	KEAP1	P06576	ATPB_HUMAN	10|9|15|15|13|13	75	12.5	6	2|4|24|24|3|2|1|0	0	0	0	0	0	1.67	0.63	211 / 411	10	106	ATP5B
																	KEAP1	P08865	RSSA_HUMAN	1|3|5|6|3|3	21	3.5	6	2|3|9|10|2|3|5|6	0	0	0	0	0	0.7	0.63	160 / 411	6.7	55	RPSA
																	KEAP1	P14625	ENPL_HUMAN	6|4|14|16|12|14	66	11	6	3|3|27|30|2|4|2|0	0	0	0	0	0	1.24	0.63	186 / 411	13.1	96	HSP90B1
																	KEAP1	P22102	PUR2_HUMAN	1|3|1|3|6|6	20	3.33	6	1|1|16|16|5|0|0|0	0	0	0	0	0	0.68	0.63	104 / 411	6.6	45	GART
																	KEAP1	P25705	ATPA_HUMAN	29|23|28|25|31|36	172	28.67	6	19|18|19|20|14|19|3|4	0	0	0	0	0	1.98	0.63	210 / 411	11	83	ATP5A1
																	KEAP1	P27797	CALR_HUMAN	0|0|6|5|0|0	11	1.83	6	1|0|22|20|0|0|1|1	0	0	0	0	0	0.33	0.63	114 / 411	4.1	31	CALR
																	KEAP1	P31946	1433B_HUMAN	4|4|8|7|0|5	28	4.67	6	1|1|13|16|1|2|4|5	0	0	0	0	0	0.87	0.63	146 / 411	5.3	30	YWHAB
																	KEAP1	P41252	SYIC_HUMAN	4|7|3|5|10|11	40	6.67	6	2|6|9|14|7|11|0|1	0	0	0	0	0	1.07	0.63	106 / 411	7.4	65	IARS
																	KEAP1	P43686	PRS6B_HUMAN	5|5|7|8|6|6	37	6.17	6	6|6|14|8|5|7|0|0	0	0	0	0	0	1.07	0.63	97 / 411	4.3	32	PSMC4
																	KEAP1	P46778	RL21_HUMAN	5|6|4|6|4|4	29	4.83	6	5|4|5|5|5|5|2|2	0	0	0	0	0	1.17	0.63	135 / 411	5	37	RPL21
																	KEAP1	P49327	FAS_HUMAN	26|31|48|40|63|68	276	46	6	6|11|74|71|8|14|2|3	0	0	0	0	0	1.95	0.63	167 / 411	49.4	548	FASN
																	KEAP1	P54136	SYRC_HUMAN	5|8|8|11|11|10	53	8.83	6	4|4|16|12|8|5|0|1	0	0	0	0	0	1.41	0.63	110 / 411	7.1	34	RARS
																	KEAP1	P62191	PRS4_HUMAN	1|1|2|3|2|2	11	1.83	6	3|0|9|6|2|3|0|0	0	0	0	0	0	0.64	0.63	95 / 411	5.2	43	PSMC1
																	KEAP1	P62258	1433E_HUMAN	4|4|5|5|8|7	33	5.5	6	1|2|18|19|2|3|3|3	0	0	0	0	0	0.86	0.63	186 / 411	9.4	90	YWHAE
																	KEAP1	P62805	H4_HUMAN	3|4|5|6|5|4	27	4.5	6	6|4|6|6|4|4|5|5	0	0	0	0	0	0.9	0.63	225 / 411	13.6	316	HIST1H4A; HIST1H4B; HIST1H4C; HIST1H4D; HIST1H4E; HIST1H4F; HIST1H4H; HIST1H4I; HIST1H4J; HIST1H4K; HIST1H4L; HIST2H4A; HIST2H4B; HIST4H4
																	KEAP1	P62829	RL23_HUMAN	10|6|8|8|8|9	49	8.17	6	5|5|9|9|8|6|6|3	0	0	0	0	0	1.28	0.63	243 / 411	5.7	48	RPL23
																	KEAP1	Q12931	TRAP1_HUMAN	0|0|3|4|4|5	16	2.67	6	3|3|14|15|0|2|0|0	0	0	0	0	0	0.58	0.63	118 / 411	7	43	TRAP1
																	KEAP1	Q13200	PSMD2_HUMAN	7|5|7|7|7|6	39	6.5	6	4|3|12|11|5|5|1|0	0	0	0	0	0	1.27	0.63	124 / 411	7.3	55	PSMD2
																	KEAP1	Q13885	TBB2A_HUMAN	55|0|50|50|58|61	274	45.67	6	36|0|0|50|43|41|0|0	0	0	0	0	0	2.15	0.63	372 / 411	26.4	299	TUBB2A
																	KEAP1	Q8NC51	PAIRB_HUMAN	5|4|8|8|3|3	31	5.17	6	3|2|18|13|5|4|3|3	0	0	0	0	0	0.81	0.63	175 / 411	12	107	SERBP1
																	KEAP1	O43852	CALU_HUMAN	9|9|10|9|16|13	66	11	6	6|7|13|11|6|8|3|3	0	0.02	0	0.02	0	1.54	0.62	61 / 411	3.8	34	CALU
																	KEAP1	P05023	AT1A1_HUMAN	21|28|31|33|28|32	173	28.83	6	15|17|23|19|13|15|0|0	0	0	0	0	0	2.26	0.62	118 / 411	6.8	96	ATP1A1
																	KEAP1	P14868	SYDC_HUMAN	5|9|9|9|12|13	57	9.5	6	4|5|14|12|7|5|1|1	0	0.01	0	0.01	0	1.55	0.62	121 / 411	5	35	DARS
																	KEAP1	P22392	NDKB_HUMAN	0|0|7|6|0|0	13	2.17	6	0|0|12|12|0|0|4|3	0	0.02	0	0.02	0	0.56	0.62	93 / 411	2.5	9	NME2
																	KEAP1	P26641	EF1G_HUMAN	1|1|6|3|4|4	19	3.17	6	1|2|11|10|4|1|2|0	0	0.01	0	0.01	0	0.82	0.62	193 / 411	7.6	41	EEF1G
																	KEAP1	P27708	PYR1_HUMAN	18|19|16|22|37|36	148	24.67	6	6|9|31|29|18|12|0|0	0	0.01	0	0.01	0	1.88	0.62	147 / 411	11.3	88	CAD
																	KEAP1	P35232	PHB_HUMAN	0|0|5|6|1|1	13	2.17	6	1|0|14|14|1|1|0|0	0	0.01	0	0.01	0	0.56	0.62	85 / 411	3.9	34	PHB
																	KEAP1	P35998	PRS7_HUMAN	1|3|2|1|4|4	15	2.5	6	2|2|5|8|3|2|1|1	0	0	0	0	0	0.83	0.62	126 / 411	5.6	45	PSMC2
																	KEAP1	P37802	TAGL2_HUMAN	2|1|1|3|1|0	8	1.33	6	2|0|8|10|0|0|1|1	0	0	0	0	0	0.48	0.62	156 / 411	5.3	29	TAGLN2
																	KEAP1	P42677	RS27_HUMAN	3|4|3|4|5|5	24	4	6	3|4|5|5|5|5|1|1	0	0	0	0	0	1.1	0.62	185 / 411	3	28	RPS27
																	KEAP1	P46777	RL5_HUMAN	2|3|4|4|4|2	19	3.17	6	0|0|11|14|2|1|0|0	0	0	0	0	0	0.9	0.62	156 / 411	6.8	55	RPL5
																	KEAP1	P48643	TCPE_HUMAN	7|8|12|10|15|13	65	10.83	6	0|0|25|28|0|0|0|0	0	0.02	0	0.02	0	1.64	0.62	182 / 411	17.9	119	CCT5
																	KEAP1	P61513	RL37A_HUMAN	1|1|2|2|4|3	13	2.17	6	4|3|5|3|2|4|1|0	0	0.01	0	0.01	0	0.79	0.62	98 / 411	3.7	19	RPL37A
																	KEAP1	P61978	HNRPK_HUMAN	2|1|4|5|4|6	22	3.67	6	1|0|15|12|0|0|1|2	0	0.01	0	0.01	0	0.95	0.62	288 / 411	16.3	143	HNRNPK
																	KEAP1	P62195	PRS8_HUMAN	2|4|2|1|6|5	20	3.33	6	2|2|10|7|4|4|1|1	0	0	0	0	0	0.86	0.62	116 / 411	6.3	57	PSMC5
																	KEAP1	P63104	1433Z_HUMAN	3|4|6|9|8|6	36	6	6	0|1|12|14|1|1|5|5	0	0.01	0	0.01	0	1.23	0.62	180 / 411	6	36	YWHAZ
																	KEAP1	P78371	TCPB_HUMAN	6|6|10|12|16|19	69	11.5	6	3|2|28|29|2|1|0|1	0	0.01	0	0.01	0	1.39	0.62	180 / 411	22.3	242	CCT2
																	KEAP1	Q06830	PRDX1_HUMAN	0|2|9|9|4|3	27	4.5	6	0|0|16|19|0|0|0|4	0	0.01	0	0.01	0	0.92	0.62	253 / 411	7.9	45	PRDX1
																	KEAP1	Q9Y3F4	STRAP_HUMAN	0|0|1|3|3|3	10	1.67	6	0|0|10|9|0|1|0|1	0	0.01	0	0.01	0	0.63	0.62	93 / 411	4.5	27	STRAP
																	KEAP1_320	A1L0T0	ILVBL_HUMAN	9|9|11|10|5|8	52	8.67	6	1|1|1|1|1|0|0|0	1	1	1	1	1	13.87	0	9 / 411	2	6	ILVBL
																	KEAP1_320	A3KMH1	VWA8_HUMAN	18|18|14|19|11|13	93	15.5	6	0|0|0|0|0|0|0|0	1	1	1	1	1	155	0	1 / 411	1	1	VWA8
																	KEAP1_320	O00165	HAX1_HUMAN	10|10|12|10|12|11	65	10.83	6	0|0|1|0|0|0|0|0	1	1	1	1	1	86.67	0	29 / 411	1.7	7	HAX1
																	KEAP1_320	O00217	NDUS8_HUMAN	5|5|4|4|3|4	25	4.17	6	0|0|0|0|0|0|0|0	1	1	1	1	1	41.67	0	7 / 411	1.3	3	NDUFS8
																	KEAP1_320	O00571	DDX3X_HUMAN	3|5|5|8|5|3	29	4.83	6	0|0|0|0|0|0|0|0	1	1	1	1	1	48.33	0	212 / 411	10.5	87	DDX3X
																	KEAP1_320	O14654	IRS4_HUMAN	70|60|64|60|53|54	361	60.17	6	11|11|14|16|13|15|1|1	1	1	1	1	1	5.87	0	152 / 411	11	105	IRS4
																	KEAP1_320	O14978	ZN263_HUMAN	6|5|5|3|8|5	32	5.33	6	0|0|0|0|0|0|0|0	1	1	1	1	1	53.33	0	1 / 411	1	1	ZNF263
																	KEAP1_320	O15027	SC16A_HUMAN	52|49|46|43|53|55	298	49.67	6	1|0|1|0|0|0|0|0	1	1	1	1	1	198.67	0	41 / 411	4.1	11	SEC16A
																	KEAP1_320	O75083	WDR1_HUMAN	45|46|45|48|43|46	273	45.5	6	0|0|6|5|1|4|0|0	1	1	1	1	1	22.75	0	24 / 411	3.2	18	WDR1
																	KEAP1_320	O75323	NIPS2_HUMAN	17|13|8|9|11|14	72	12	6	0|0|0|0|0|0|0|0	1	1	1	1	1	120	0	13 / 411	1.8	5	NIPSNAP2
																	KEAP1_320	O95198	KLHL2_HUMAN	28|21|15|15|16|18	113	18.83	6	0|0|0|0|0|0|0|0	1	1	1	1	1	188.33	0	2 / 411	1	1	KLHL2
																	KEAP1_320	O95831	AIFM1_HUMAN	19|22|34|35|20|23	153	25.5	6	6|8|1|2|7|5|1|2	1	1	1	1	1	6.38	0	101 / 411	7.8	92	AIFM1
																	KEAP1_320	P04637	P53_HUMAN	6|3|6|6|5|4	30	5	6	0|0|0|1|0|0|0|0	1	1	1	1	1	40	0	52 / 411	5.4	31	TP53
																	KEAP1_320	P05783	K1C18_HUMAN	4|4|3|5|5|3	24	4	6	0|0|0|0|0|0|0|0	1	1	1	1	1	40	0	238 / 411	12.3	311	KRT18
																	KEAP1_320	P13674	P4HA1_HUMAN	12|13|12|11|10|12	70	11.67	6	1|1|1|2|1|1|0|0	1	1	1	1	1	13.33	0	25 / 411	2	5	P4HA1
																	KEAP1_320	P22087	FBRL_HUMAN	8|8|7|6|7|7	43	7.17	6	1|1|0|0|0|0|0|0	1	1	1	1	1	28.67	0	161 / 411	4.8	33	FBL
																	KEAP1_320	P23258	TBG1_HUMAN	11|12|7|9|9|9	57	9.5	6	0|1|2|1|1|0|0|0	1	1	1	1	1	15.2	0	47 / 411	1.9	7	TUBG1
																	KEAP1_320	P25205	MCM3_HUMAN	66|63|52|48|56|57	342	57	6	0|0|2|3|0|0|0|0	1	1	1	1	1	91.2	0	120 / 411	6.6	63	MCM3
																	KEAP1_320	P28288	ABCD3_HUMAN	11|13|11|13|9|9	66	11	6	0|0|3|1|0|0|0|0	1	1	1	1	1	22	0	40 / 411	4	12	ABCD3
																	KEAP1_320	P30837	AL1B1_HUMAN	21|21|21|19|19|20	121	20.17	6	0|0|1|0|0|0|0|0	1	1	1	1	1	161.33	0	20 / 411	2.4	5	ALDH1B1
																	KEAP1_320	P35658	NU214_HUMAN	5|5|12|10|6|9	47	7.83	6	0|0|1|0|0|0|0|0	1	1	1	1	1	62.67	0	49 / 411	19.1	74	NUP214
																	KEAP1_320	P40939	ECHA_HUMAN	13|11|9|11|10|8	62	10.33	6	0|1|3|2|0|0|0|0	1	1	1	1	1	13.78	0	72 / 411	6.8	39	HADHA
																	KEAP1_320	P46821	MAP1B_HUMAN	15|18|13|13|12|12	83	13.83	6	0|0|0|3|1|1|0|0	1	1	1	1	1	22.13	0	94 / 411	19	184	MAP1B
																	KEAP1_320	P49792	RBP2_HUMAN	10|12|18|21|10|12	83	13.83	6	1|3|4|2|4|2|0|0	1	1	1	1	1	6.92	0	90 / 411	36.8	222	RANBP2
																	KEAP1_320	P53007	TXTP_HUMAN	13|13|10|14|13|13	76	12.67	6	3|4|3|2|3|3|1|1	1	1	1	1	1	5.07	0	42 / 411	3.4	14	SLC25A1
																	KEAP1_320	P56270	MAZ_HUMAN	10|10|9|8|10|10	57	9.5	6	0|0|0|2|0|2|1|0	1	1	1	1	1	15.2	0	8 / 411	2	4	MAZ
																	KEAP1_320	Q08211	DHX9_HUMAN	10|7|9|10|7|8	51	8.5	6	1|0|2|1|0|1|0|0	1	1	1	1	1	13.6	0	205 / 411	15.3	169	DHX9
																	KEAP1_320	Q12933	TRAF2_HUMAN	12|12|11|9|14|15	73	12.17	6	0|0|0|0|0|0|0|0	1	1	1	1	1	121.67	0	4 / 411	4.8	8	TRAF2
																	KEAP1_320	Q13501	SQSTM_HUMAN	100|88|104|96|107|107	602	100.33	6	1|1|2|1|1|1|0|0	1	1	1	1	1	114.67	0	47 / 411	5.2	26	SQSTM1
																	KEAP1_320	Q14145	KEAP1_HUMAN	779|831|569|554|871|837	4441	740.17	6	0|0|0|0|0|0|0|0	1	1	1	1	1	7401.67	0	30 / 411	2.9	7	KEAP1
																	KEAP1_320	Q14257	RCN2_HUMAN	18|11|14|16|12|15	86	14.33	6	2|1|4|4|3|2|0|0	1	1	1	1	1	7.17	0	126 / 411	4	26	RCN2
																	KEAP1_320	Q14393	GAS6_HUMAN	3|3|6|5|4|4	25	4.17	6	0|0|0|0|0|0|0|0	1	1	1	1	1	41.67	0	2 / 411	1.5	2	GAS6
																	KEAP1_320	Q14683	SMC1A_HUMAN	11|12|10|12|13|11	69	11.5	6	0|0|2|1|2|2|0|0	1	1	1	1	1	13.14	0	79 / 411	5.7	50	SMC1A
																	KEAP1_320	Q15072	OZF_HUMAN	13|14|12|20|17|15	91	15.17	6	0|0|0|0|0|0|0|0	1	1	1	1	1	151.67	0	5 / 411	1.2	2	ZNF146
																	KEAP1_320	Q16891	MIC60_HUMAN	14|17|32|31|21|22	137	22.83	6	5|3|3|4|3|4|1|0	1	1	1	1	1	7.94	0	44 / 411	5.4	72	IMMT
																	KEAP1_320	Q5JTZ9	SYAM_HUMAN	13|12|10|6|8|7	56	9.33	6	0|0|1|0|0|0|0|0	1	1	1	1	1	74.67	0	12 / 411	5.9	12	AARS2
																	KEAP1_320	Q5SRE5	NU188_HUMAN	4|5|3|5|4|5	26	4.33	6	1|0|0|0|0|0|0|0	1	1	1	1	1	34.67	0	21 / 411	2.4	9	NUP188
																	KEAP1_320	Q5SW79	CE170_HUMAN	4|6|8|11|6|9	44	7.33	6	0|0|0|0|0|0|0|0	1	1	1	1	1	73.33	0	46 / 411	9.6	34	CEP170
																	KEAP1_320	Q6PD62	CTR9_HUMAN	7|5|9|8|6|7	42	7	6	0|0|0|0|0|0|0|0	1	1	1	1	1	70	0	16 / 411	4.5	22	CTR9
																	KEAP1_320	Q6TDP4	KLH17_HUMAN	21|21|15|17|20|19	113	18.83	6	0|0|0|0|0|0|0|0	1	1	1	1	1	188.33	0	0	0	0	KLHL17
																	KEAP1_320	Q7L576	CYFP1_HUMAN	9|7|5|5|5|11	42	7	6	1|0|0|0|0|0|0|0	1	1	1	1	1	56	0	46 / 411	6	24	CYFIP1
																	KEAP1_320	Q86VM9	ZCH18_HUMAN	9|8|9|11|6|8	51	8.5	6	1|0|0|0|0|0|0|0	1	1	1	1	1	68	0	54 / 411	5	29	ZC3H18
																	KEAP1_320	Q86YC2	PALB2_HUMAN	20|17|24|19|23|25	128	21.33	6	0|0|0|0|0|0|0|0	1	1	1	1	1	213.33	0	5 / 411	1.4	2	PALB2
																	KEAP1_320	Q8IVL6	P3H3_HUMAN	13|13|9|10|11|11	67	11.17	6	0|0|0|0|0|0|0|0	1	1	1	1	1	111.67	0	0	0	0	P3H3
																	KEAP1_320	Q8IXI1	MIRO2_HUMAN	5|6|5|5|7|5	33	5.5	6	0|0|0|0|0|0|0|0	1	1	1	1	1	55	0	9 / 411	1.3	2	RHOT2
																	KEAP1_320	Q8NI27	THOC2_HUMAN	15|14|7|10|11|15	72	12	6	0|0|0|0|0|0|0|0	1	1	1	1	1	120	0	64 / 411	6.5	26	THOC2
																	KEAP1_320	Q8NI60	COQ8A_HUMAN	6|7|7|7|3|6	36	6	6	0|0|0|0|0|0|0|0	1	1	1	1	1	60	0	11 / 411	1.2	2	COQ8A
																	KEAP1_320	Q8TAQ5	ZN420_HUMAN	6|6|5|7|6|6	36	6	6	0|0|0|0|0|0|0|0	1	1	1	1	1	60	0	3 / 411	2.3	5	ZNF420
																	KEAP1_320	Q8TD26	CHD6_HUMAN	46|47|32|31|51|45	252	42	6	0|0|0|0|0|0|0|0	1	1	1	1	1	420	0	18 / 411	1.6	3	CHD6
																	KEAP1_320	Q8WUM0	NU133_HUMAN	10|7|3|7|5|11	43	7.17	6	0|0|0|0|0|1|0|0	1	1	1	1	1	57.33	0	45 / 411	5	25	NUP133
																	KEAP1_320	Q92616	GCN1_HUMAN	14|12|8|8|9|11	62	10.33	6	0|0|2|1|0|0|0|0	1	1	1	1	1	27.56	0	104 / 411	11.4	105	GCN1
																	KEAP1_320	Q93008	USP9X_HUMAN	9|5|3|3|4|3	27	4.5	6	0|0|0|0|0|0|0|0	1	1	1	1	1	45	0	66 / 411	3.3	21	USP9X
																	KEAP1_320	Q96CW1	AP2M1_HUMAN	7|4|7|7|3|4	32	5.33	6	0|0|0|0|1|0|0|0	1	1	1	1	1	42.67	0	21 / 411	1.8	6	AP2M1
																	KEAP1_320	Q96EY1	DNJA3_HUMAN	12|9|12|15|13|14	75	12.5	6	0|1|0|0|0|0|0|0	1	1	1	1	1	100	0	33 / 411	1.8	4	DNAJA3
																	KEAP1_320	Q96HS1	PGAM5_HUMAN	125|135|134|129|133|126	782	130.33	6	2|2|4|6|2|2|0|1	1	1	1	1	1	54.88	0	73 / 411	5.2	29	PGAM5
																	KEAP1_320	Q96JM3	CHAP1_HUMAN	20|17|22|24|21|21	125	20.83	6	2|1|1|1|0|1|1|0	1	1	1	1	1	23.81	0	35 / 411	7.8	22	CHAMP1
																	KEAP1_320	Q9BPW8	NIPS1_HUMAN	7|4|4|3|6|5	29	4.83	6	0|0|0|0|0|0|0|0	1	1	1	1	1	48.33	0	14 / 411	1.9	4	NIPSNAP1
																	KEAP1_320	Q9H845	ACAD9_HUMAN	9|9|4|8|9|6	45	7.5	6	0|0|0|0|0|0|0|0	1	1	1	1	1	75	0	11 / 411	1.6	4	ACAD9
																	KEAP1_320	Q9H9B4	SFXN1_HUMAN	16|13|13|16|14|17	89	14.83	6	2|2|4|3|1|2|0|0	1	1	1	1	1	8.48	0	27 / 411	4.3	18	SFXN1
																	KEAP1_320	Q9NPL8	TIDC1_HUMAN	6|5|12|14|12|10	59	9.83	6	0|0|0|0|0|0|0|0	1	1	1	1	1	98.33	0	2 / 411	1	1	TIMMDC1
																	KEAP1_320	Q9NQV6	PRD10_HUMAN	4|7|8|8|7|8	42	7	6	0|0|0|0|0|0|0|0	1	1	1	1	1	70	0	0	0	0	PRDM10
																	KEAP1_320	Q9NX00	TM160_HUMAN	4|4|4|3|5|5	25	4.17	6	0|0|0|0|0|0|0|0	1	1	1	1	1	41.67	0	3 / 411	1	1	TMEM160
																	KEAP1_320	Q9NY33	DPP3_HUMAN	117|123|78|78|110|106	612	102	6	0|0|0|0|0|0|0|0	1	1	1	1	1	1020	0	12 / 411	1.8	7	DPP3
																	KEAP1_320	Q9NYQ6	CELR1_HUMAN	3|4|5|3|4|3	22	3.67	6	0|0|0|0|0|0|0|0	1	1	1	1	1	36.67	0	0	0	0	CELSR1
																	KEAP1_320	Q9NYV4	CDK12_HUMAN	7|5|5|6|6|5	34	5.67	6	0|0|1|1|0|0|0|0	1	1	1	1	1	22.67	0	41 / 411	3	10	CDK12
																	KEAP1_320	Q9UDY2	ZO2_HUMAN	36|40|45|44|40|37	242	40.33	6	0|0|0|0|0|0|0|0	1	1	1	1	1	403.33	0	32 / 411	4.3	27	TJP2
																	KEAP1_320	Q9UF56	FXL17_HUMAN	23|20|15|14|20|21	113	18.83	6	0|0|0|0|0|0|0|0	1	1	1	1	1	188.33	0	1 / 411	1	1	FBXL17
																	KEAP1_320	Q9UQ35	SRRM2_HUMAN	88|96|121|117|91|94	607	101.17	6	1|1|4|4|5|2|2|0	1	1	1	1	1	42.6	0	141 / 411	24.3	284	SRRM2
																	KEAP1_320	Q9Y487	VPP2_HUMAN	17|21|16|15|17|22	108	18	6	0|0|0|0|0|0|0|0	1	1	1	1	1	180	0	0	0	0	ATP6V0A2
																	KEAP1_320	Q9Y4W2	LAS1L_HUMAN	10|7|4|6|5|6	38	6.33	6	0|1|1|0|0|0|0|0	1	1	1	1	1	25.33	0	50 / 411	3.1	14	LAS1L
																	KEAP1_320	Q9Y5J1	UTP18_HUMAN	7|8|6|6|6|7	40	6.67	6	1|1|0|1|1|1|0|0	1	1	1	1	1	10.67	0	26 / 411	3	12	UTP18
																	KEAP1_320	Q9Y678	COPG1_HUMAN	41|39|28|27|34|38	207	34.5	6	0|0|2|1|0|0|0|0	1	1	1	1	1	92	0	78 / 411	3.2	19	COPG1
																	KEAP1_320	O75643	U520_HUMAN	42|50|35|36|31|40	234	39	6	4|3|14|10|3|2|0|0	0.99	1	0.99	1	0.99	8.67	0	146 / 411	16.7	112	SNRNP200
																	KEAP1_320	O95394	AGM1_HUMAN	6|7|5|5|6|4	33	5.5	6	0|0|2|0|1|1|0|0	0.99	1	0.99	1	0.99	11	0	5 / 411	2.6	7	PGM3
																	KEAP1_320	P17655	CAN2_HUMAN	4|5|3|6|4|2	24	4	6	0|0|0|0|0|0|0|0	0.99	1	0.99	1	0.99	40	0	15 / 411	1.5	7	CAPN2
																	KEAP1_320	P20585	MSH3_HUMAN	7|5|4|2|2|4	24	4	6	0|0|0|0|0|0|0|0	0.99	1	0.99	1	0.99	40	0	9 / 411	1.2	2	MSH3
																	KEAP1_320	P26373	RL13_HUMAN	6|6|6|5|5|6	34	5.67	6	0|1|0|1|2|2|0|0	0.99	1	0.99	1	0.99	7.56	0	218 / 411	5.4	49	RPL13
																	KEAP1_320	P41743	KPCI_HUMAN	3|5|2|4|3|3	20	3.33	6	0|0|0|0|0|0|0|0	0.99	1	0.99	1	0.99	33.33	0	2 / 411	1	1	PRKCI
																	KEAP1_320	P42285	SK2L2_HUMAN	18|15|18|17|11|16	95	15.83	6	0|1|6|2|1|0|0|0	0.99	1	0.99	1	0.99	12.67	0	66 / 411	9	43	SKIV2L2
																	KEAP1_320	P43243	MATR3_HUMAN	11|11|9|12|12|11	66	11	6	0|3|4|3|2|1|0|0	0.99	1	0.99	1	0.99	6.77	0	171 / 411	11.1	96	MATR3
																	KEAP1_320	P51570	GALK1_HUMAN	5|7|4|5|2|5	28	4.67	6	0|0|0|0|1|0|0|0	0.99	1	0.99	1	0.99	37.33	0	12 / 411	3	8	GALK1
																	KEAP1_320	P52597	HNRPF_HUMAN	12|11|9|9|10|10	61	10.17	6	2|0|4|3|1|0|2|0	0.99	1	0.99	1	0.99	6.78	0	243 / 411	8.1	58	HNRNPF
																	KEAP1_320	P78527	PRKDC_HUMAN	161|161|165|160|151|160	958	159.67	6	31|32|62|62|45|39|3|3	0.99	1	0.99	1	0.99	4.61	0	175 / 411	22	175	PRKDC
																	KEAP1_320	Q08380	LG3BP_HUMAN	10|9|12|11|10|13	65	10.83	6	5|3|2|1|2|2|1|1	0.99	1	0.99	1	0.99	5.1	0	25 / 411	13.7	74	LGALS3BP
																	KEAP1_320	Q13547	HDAC1_HUMAN	7|6|5|6|6|5	35	5.83	6	0|0|2|0|0|1|0|0	0.99	1	0.99	1	0.99	15.56	0	108 / 411	3.6	26	HDAC1
																	KEAP1_320	Q16795	NDUA9_HUMAN	5|2|3|4|4|4	22	3.67	6	0|0|0|1|0|0|0|0	0.99	1	0.99	1	0.99	29.33	0	17 / 411	2.8	7	NDUFA9
																	KEAP1_320	Q8IWS0	PHF6_HUMAN	5|6|6|4|4|2	27	4.5	6	0|0|0|0|0|0|0|0	0.99	1	0.99	1	0.99	45	0	42 / 411	1.8	5	PHF6
																	KEAP1_320	Q8N1F7	NUP93_HUMAN	15|14|11|15|10|13	78	13	6	4|1|5|3|2|2|0|0	0.99	1	0.99	1	0.99	6.12	0	58 / 411	3.8	17	NUP93
																	KEAP1_320	Q92878	RAD50_HUMAN	4|4|4|2|4|5	23	3.83	6	1|0|0|0|0|0|0|0	0.99	1	0.99	1	0.99	30.67	0	43 / 411	8.4	40	RAD50
																	KEAP1_320	Q969N2	PIGT_HUMAN	4|3|4|2|4|3	20	3.33	6	0|0|0|0|0|0|0|0	0.99	1	0.99	1	0.99	33.33	0	2 / 411	1	1	PIGT
																	KEAP1_320	Q9NRK6	ABCBA_HUMAN	4|4|4|3|2|3	20	3.33	6	0|0|0|0|0|0|0|0	0.99	1	0.99	1	0.99	33.33	0	7 / 411	1.3	3	ABCB10
																	KEAP1_320	Q9NU22	MDN1_HUMAN	2|2|3|4|5|5	21	3.5	6	0|0|0|0|0|0|0|0	0.99	1	0.99	1	0.99	35	0	27 / 411	2.4	8	MDN1
																	KEAP1_320	Q9NVI1	FANCI_HUMAN	4|6|2|3|3|3	21	3.5	6	0|0|0|1|0|0|0|0	0.99	1	0.99	1	0.99	28	0	33 / 411	2.3	8	FANCI
																	KEAP1_320	Q9P2R7	SUCB1_HUMAN	3|4|5|4|3|2	21	3.5	6	0|0|0|1|0|0|0|0	0.99	1	0.99	1	0.99	28	0	10 / 411	3.2	7	SUCLA2
																	KEAP1_320	Q9UBM7	DHCR7_HUMAN	3|3|3|3|3|3	18	3	6	0|0|0|1|0|0|0|0	0.99	0.99	0.99	0.99	0.99	24	0	17 / 411	1.8	6	DHCR7
																	KEAP1_320	Q9Y4W6	AFG32_HUMAN	3|3|2|3|2|5	18	3	6	0|0|0|0|0|0|0|0	0.99	1	0.99	1	0.99	30	0	21 / 411	3.8	11	AFG3L2
																	KEAP1_320	O15232	MATN3_HUMAN	2|4|4|2|4|2	18	3	6	0|0|0|0|0|0|0|0	0.98	1	0.98	1	0.98	30	0	0	0	0	MATN3
																	KEAP1_320	O43251	RFOX2_HUMAN	2|2|2|3|3|3	15	2.5	6	0|0|0|0|0|0|0|0	0.98	0.99	0.98	0.99	0.98	25	0	14 / 411	1.9	5	RBFOX2
																	KEAP1_320	O95347	SMC2_HUMAN	18|19|9|9|11|15	81	13.5	6	1|0|2|3|4|4|0|0	0.98	1	0.98	1	0.98	7.71	0	82 / 411	5.9	33	SMC2
																	KEAP1_320	P16615	AT2A2_HUMAN	24|25|22|25|27|28	151	25.17	6	3|5|9|12|4|8|0|0	0.98	0.99	0.98	0.99	0.98	4.91	0	92 / 411	4.3	35	ATP2A2
																	KEAP1_320	P62633	CNBP_HUMAN	6|4|7|7|7|6	37	6.17	6	0|0|2|2|1|0|0|0	0.98	1	0.98	1	0.98	9.87	0	16 / 411	11.7	56	CNBP
																	KEAP1_320	Q16236	NF2L2_HUMAN	2|2|2|3|6|3	18	3	6	0|0|0|0|0|0|0|0	0.98	1	0.98	1	0.98	30	0	0	0	0	NFE2L2
																	KEAP1_320	Q71U36	TBA1A_HUMAN	62|61|49|49|58|54	333	55.5	6	0|0|45|0|0|0|0|0	0.98	0.99	0.98	0.99	0.98	9.87	0	389 / 411	34.9	299	TUBA1A
																	KEAP1_320	Q8WVB6	CTF18_HUMAN	2|3|3|3|2|2	15	2.5	6	0|0|0|0|0|0|0|0	0.98	0.99	0.98	0.99	0.98	25	0	3 / 411	1.3	2	CHTF18
																	KEAP1_320	Q92621	NU205_HUMAN	4|7|4|7|4|6	32	5.33	6	1|1|0|0|1|1|0|0	0.98	1	0.98	1	0.98	10.67	0	37 / 411	4.1	25	NUP205
																	KEAP1_320	Q96T76	MMS19_HUMAN	3|4|2|2|2|2	15	2.5	6	0|0|0|0|0|0|0|0	0.98	1	0.98	1	0.98	25	0	25 / 411	1.7	5	MMS19
																	KEAP1_320	O14525	ASTN1_HUMAN	4|2|2|2|4|2	16	2.67	6	0|0|0|1|0|0|0|0	0.97	1	0.97	1	0.97	21.33	0.01	1 / 411	1	1	ASTN1
																	KEAP1_320	O94788	AL1A2_HUMAN	2|2|2|2|2|2	12	2	6	0|0|0|0|0|0|0|0	0.97	0.97	0.97	0.97	0.97	20	0.01	30 / 411	3.1	13	ALDH1A2
																	KEAP1_320	P04844	RPN2_HUMAN	16|15|19|16|15|16	97	16.17	6	5|3|9|4|2|2|0|0	0.97	0.99	0.97	0.99	0.97	5.17	0.01	82 / 411	2.9	29	RPN2
																	KEAP1_320	P17812	PYRG1_HUMAN	24|23|17|19|25|20	128	21.33	6	4|3|7|11|4|4|0|0	0.97	0.99	0.97	0.99	0.97	5.17	0.01	78 / 411	7.2	28	CTPS1
																	KEAP1_320	P17858	PFKAL_HUMAN	25|23|15|14|19|21	117	19.5	6	1|1|7|8|4|5|0|0	0.97	1	0.97	1	0.97	6	0.01	67 / 411	3.4	30	PFKL
																	KEAP1_320	P57740	NU107_HUMAN	4|6|4|5|5|2	26	4.33	6	0|1|1|0|0|0|0|0	0.97	1	0.97	1	0.97	17.33	0.01	42 / 411	3.3	16	NUP107
																	KEAP1_320	Q8NDX6	ZN740_HUMAN	2|2|3|2|2|2	13	2.17	6	0|0|0|0|0|0|0|0	0.97	0.99	0.97	0.99	0.97	21.67	0.01	1 / 411	2	2	ZNF740
																	KEAP1_320	Q96G03	PGM2_HUMAN	5|2|2|2|4|2	17	2.83	6	0|0|1|0|0|0|0|0	0.97	1	0.97	1	0.97	22.67	0.01	3 / 411	1	1	PGM2
																	KEAP1_320	Q9NUM3	S39A9_HUMAN	2|2|2|2|2|2	12	2	6	0|0|0|0|0|0|0|0	0.97	0.97	0.97	0.97	0.97	20	0.01	0	0	0	SLC39A9
																	KEAP1_320	Q9NVI7	ATD3A_HUMAN	24|22|29|27|22|22	146	24.33	6	7|9|11|8|4|6|0|0	0.97	1	0.97	1	0.97	4.33	0.01	87 / 411	5.9	75	ATAD3A
																	KEAP1_320	Q9Y2X3	NOP58_HUMAN	11|11|12|11|8|12	65	10.83	6	3|0|5|2|2|0|0|0	0.97	0.99	0.97	0.99	0.97	7.22	0.01	90 / 411	5.4	42	NOP58
																	KEAP1_320	Q9Y679	AUP1_HUMAN	2|2|2|2|2|2	12	2	6	0|0|0|0|0|0|0|0	0.97	0.97	0.97	0.97	0.97	20	0.01	2 / 411	2	2	AUP1
																	KEAP1_320	Q8IXI2	MIRO1_HUMAN	3|2|2|3|2|2	14	2.33	6	0|0|0|0|0|0|0|0	0.97	0.99	0.97	0.99	0.97	23.33	0	4 / 411	1.3	2	RHOT1
																	KEAP1_320	Q9BVA1	TBB2B_HUMAN	98|98|77|70|67|65	475	79.17	6	0|32|59|0|0|0|0|0	0.97	0.98	0.97	0.98	0.97	6.96	0	372 / 411	26.6	301	TUBB2B
																	KEAP1_320	O75251	NDUS7_HUMAN	2|2|3|3|2|2	14	2.33	6	0|0|1|0|0|0|0|0	0.96	0.99	0.96	0.99	0.96	18.67	0.01	17 / 411	1.5	5	NDUFS7
																	KEAP1_320	O75477	ERLN1_HUMAN	5|5|3|6|3|4	26	4.33	6	0|0|2|0|0|0|0|0	0.96	0.99	0.96	0.99	0.96	17.33	0.01	29 / 411	1.8	9	ERLIN1
																	KEAP1_320	P00367	DHE3_HUMAN	17|17|15|14|12|16	91	15.17	6	3|1|7|7|1|2|0|0	0.96	0.98	0.96	0.98	0.96	5.78	0.01	90 / 411	4.2	27	GLUD1
																	KEAP1_320	P31943	HNRH1_HUMAN	15|12|15|15|13|14	84	14	6	2|0|6|7|0|2|0|2	0.96	0.97	0.96	0.97	0.96	5.89	0.01	263 / 411	13.7	201	HNRNPH1
																	KEAP1_320	P50914	RL14_HUMAN	2|2|2|3|2|3	14	2.33	6	0|0|1|0|0|0|0|0	0.96	0.99	0.96	0.99	0.96	18.67	0.01	156 / 411	4.4	33	RPL14
																	KEAP1_320	Q02878	RL6_HUMAN	7|5|5|7|8|7	39	6.5	6	2|2|0|1|3|1|0|0	0.96	1	0.96	1	0.96	5.78	0.01	172 / 411	11.5	249	RPL6
																	KEAP1_320	Q13616	CUL1_HUMAN	16|17|7|4|13|14	71	11.83	6	0|0|0|2|1|3|0|0	0.96	1	0.96	1	0.96	15.78	0.01	30 / 411	3.7	19	CUL1
																	KEAP1_320	Q9C005	DPY30_HUMAN	2|3|2|3|2|2	14	2.33	6	0|0|1|0|0|0|0|0	0.96	0.99	0.96	0.99	0.96	18.67	0.01	43 / 411	2.9	11	DPY30
																	KEAP1_320	Q9P035	HACD3_HUMAN	5|5|4|3|5|4	26	4.33	6	2|1|0|0|1|0|0|0	0.96	0.99	0.96	0.99	0.96	8.67	0.01	55 / 411	2.5	17	HACD3
																	KEAP1_320	Q9Y241	HIG1A_HUMAN	2|2|2|2|3|2	13	2.17	6	0|0|0|1|0|0|0|0	0.96	0.99	0.96	0.99	0.96	17.33	0.01	7 / 411	1.1	2	HIGD1A
																	KEAP1_320	O00567	NOP56_HUMAN	10|8|10|13|9|7	57	9.5	6	1|5|1|1|3|2|0|0	0.95	1	0.95	1	0.95	5.85	0.01	96 / 411	5.9	50	NOP56
																	KEAP1_320	P27635	RL10_HUMAN	8|5|6|8|5|7	39	6.5	6	1|1|2|1|3|1|0|0	0.95	1	0.95	1	0.95	5.78	0.01	146 / 411	5.8	36	RPL10
																	KEAP1_320	P43246	MSH2_HUMAN	6|8|2|3|5|7	31	5.17	6	0|0|2|0|0|0|0|0	0.95	1	0.95	1	0.95	20.67	0.01	45 / 411	3	27	MSH2
																	KEAP1_320	P46977	STT3A_HUMAN	5|4|5|6|4|6	30	5	6	1|0|2|2|0|0|0|0	0.95	0.99	0.95	0.99	0.95	8	0.01	23 / 411	1.7	7	STT3A
																	KEAP1_320	P55735	SEC13_HUMAN	3|4|5|4|3|2	21	3.5	6	0|0|1|1|0|0|0|0	0.95	1	0.95	1	0.95	14	0.01	61 / 411	1.7	6	SEC13
																	KEAP1_320	Q7Z6Z7	HUWE1_HUMAN	30|28|13|15|27|27	140	23.33	6	2|4|6|6|6|7|0|0	0.95	1	0.95	1	0.95	6.02	0.01	74 / 411	11.1	85	HUWE1
																	KEAP1_320	Q9BSD7	NTPCR_HUMAN	6|5|3|4|3|3	24	4	6	0|0|0|0|0|2|0|0	0.95	0.99	0.95	0.99	0.95	16	0.01	37 / 411	2.2	6	NTPCR
																	KEAP1_320	O14579	COPE_HUMAN	5|6|4|7|3|7	32	5.33	6	2|0|1|1|1|0|0|0	0.94	1	0.94	1	0.94	8.53	0.01	34 / 411	2	5	COPE
																	KEAP1_320	O00767	ACOD_HUMAN	2|3|3|3|3|3	17	2.83	6	0|1|0|1|0|0|0|0	0.93	0.96	0.93	0.96	0.93	11.33	0.01	6 / 411	1.2	2	SCD
																	KEAP1_320	Q12788	TBL3_HUMAN	7|4|12|9|12|11	55	9.17	6	0|1|1|4|1|2|0|0	0.93	1	0.93	1	0.93	8.15	0.01	42 / 411	4.3	26	TBL3
																	KEAP1_320	Q5T4S7	UBR4_HUMAN	8|9|2|3|6|7	35	5.83	6	1|0|0|0|1|1|0|0	0.93	1	0.93	1	0.93	15.56	0.01	36 / 411	15.2	76	UBR4
																	KEAP1_320	Q8N726	ARF_HUMAN	3|4|3|3|4|3	20	3.33	6	1|0|1|0|1|0|0|0	0.93	0.98	0.93	0.98	0.93	8.89	0.01	25 / 411	1.5	6	CDKN2A
																	KEAP1_320	Q9Y3T9	NOC2L_HUMAN	4|4|4|7|4|6	29	4.83	6	2|0|1|2|0|0|0|0	0.93	1	0.93	1	0.93	7.73	0.01	27 / 411	3.2	16	NOC2L
																	KEAP1_320	Q08J23	NSUN2_HUMAN	14|13|11|11|11|15	75	12.5	6	3|4|5|7|3|3|0|0	0.92	0.99	0.92	0.99	0.92	4	0.02	78 / 411	3.6	19	NSUN2
																	KEAP1_320	O00743	PPP6_HUMAN	4|7|3|2|2|3	21	3.5	6	0|0|1|0|0|1|0|0	0.92	1	0.92	1	0.92	14	0.01	14 / 411	2.1	3	PPP6C
																	KEAP1_320	Q15003	CND2_HUMAN	8|5|2|3|5|5	28	4.67	6	0|0|2|1|0|0|0|0	0.92	1	0.92	1	0.92	12.44	0.01	64 / 411	4.4	15	NCAPH
																	KEAP1_320	P50570	DYN2_HUMAN	14|11|7|5|7|10	54	9	6	0|0|5|4|0|0|0|0	0.91	0.99	0.91	0.99	0.91	8	0.02	40 / 411	2.3	12	DNM2
																	KEAP1_320	Q16718	NDUA5_HUMAN	7|5|5|5|3|3	28	4.67	6	0|0|2|2|0|0|0|0	0.91	0.99	0.91	0.99	0.91	9.33	0.02	13 / 411	1.2	2	NDUFA5
																	KEAP1_320	Q9UDR5	AASS_HUMAN	5|3|3|4|2|4	21	3.5	6	1|1|0|0|0|1|0|0	0.91	1	0.91	1	0.91	9.33	0.02	9 / 411	1.7	6	AASS
																	KEAP1_320	P18124	RL7_HUMAN	11|11|8|9|9|10	58	9.67	6	2|3|3|3|3|6|0|0	0.9	0.98	0.9	0.98	0.9	3.87	0.02	175 / 411	7.3	66	RPL7
																	KEAP1_320	Q14978	NOLC1_HUMAN	7|9|9|10|9|7	51	8.5	6	0|1|5|4|2|0|1|0	0.9	0.96	0.9	0.96	0.9	5.23	0.02	120 / 411	5.6	33	NOLC1
																	KEAP1_320	Q9NRW3	ABC3C_HUMAN	5|3|2|5|5|3	23	3.83	6	0|0|2|1|0|0|0|0	0.9	0.99	0.9	0.99	0.9	10.22	0.02	21 / 411	4.8	11	APOBEC3C
																	KEAP1_320	P33993	MCM7_HUMAN	8|10|6|8|6|6	44	7.33	6	0|0|2|5|1|1|0|1	0.89	0.98	0.89	0.98	0.89	5.87	0.02	123 / 411	7.2	59	MCM7
																	KEAP1_320	P47985	UCRI_HUMAN	3|3|2|3|2|2	15	2.5	6	0|0|1|1|0|0|0|0	0.89	0.96	0.89	0.96	0.89	10	0.02	10 / 411	1.6	2	UQCRFS1
																	KEAP1_320	P53985	MOT1_HUMAN	2|5|3|5|5|5	25	4.17	6	1|1|1|1|0|0|0|0	0.89	0.99	0.89	0.99	0.89	8.33	0.02	47 / 411	2.4	7	SLC16A1
																	KEAP1_320	Q9BUF5	TBB6_HUMAN	59|61|36|37|35|41	269	44.83	6	0|13|24|0|20|16|0|0	0.89	0.99	0.89	0.99	0.89	4.91	0.02	317 / 411	11.4	94	TUBB6
																	KEAP1_320	O75533	SF3B1_HUMAN	15|15|9|9|11|11	70	11.67	6	2|0|7|7|1|1|0|0	0.88	0.96	0.88	0.96	0.88	5.19	0.02	171 / 411	17.8	142	SF3B1
																	KEAP1_320	P02786	TFR1_HUMAN	8|5|4|6|6|5	34	5.67	6	0|2|3|0|2|2|0|0	0.87	0.99	0.87	0.99	0.87	5.04	0.03	47 / 411	2.3	23	TFRC
																	KEAP1_320	Q53GQ0	DHB12_HUMAN	6|5|5|5|5|5	31	5.17	6	0|0|3|3|1|0|0|0	0.87	0.92	0.87	0.92	0.87	5.9	0.03	27 / 411	1.9	7	HSD17B12
																	KEAP1_320	O15269	SPTC1_HUMAN	2|3|2|2|2|5	16	2.67	6	0|0|0|1|0|1|0|0	0.87	1	0.87	1	0.87	10.67	0.02	12 / 411	1.4	3	SPTLC1
																	KEAP1_320	P08727	K1C19_HUMAN	7|7|9|10|7|6	46	7.67	6	0|5|4|0|0|0|2|0	0.87	0.95	0.87	0.95	0.87	5.58	0.02	247 / 411	10.3	151	KRT19
																	KEAP1_320	P53618	COPB_HUMAN	15|13|10|6|10|14	68	11.33	6	1|2|6|5|2|1|0|0	0.87	0.99	0.87	0.99	0.87	5.33	0.02	92 / 411	3.1	18	COPB1
																	KEAP1_320	Q9NZ01	TECR_HUMAN	7|9|8|8|6|9	47	7.83	6	3|4|3|3|1|3|0|0	0.87	0.98	0.87	0.98	0.87	3.69	0.02	54 / 411	2.2	15	TECR
																	KEAP1_320	P61619	S61A1_HUMAN	5|4|5|5|4|3	26	4.33	6	0|2|2|2|1|0|0|0	0.86	0.96	0.86	0.96	0.86	4.95	0.03	28 / 411	2	5	SEC61A1
																	KEAP1_320	Q92841	DDX17_HUMAN	7|5|7|9|3|5	36	6	6	1|0|2|0|0|0|3|2	0.86	1	0.86	1	0.86	6	0.03	238 / 411	8.4	80	DDX17
																	KEAP1_320	P50402	EMD_HUMAN	9|10|10|11|10|10	60	10	6	4|3|3|5|3|4|1|2	0.85	0.95	0.85	0.95	0.85	3.2	0.03	82 / 411	3.7	26	EMD
																	KEAP1_320	Q04637	IF4G1_HUMAN	14|14|10|9|11|10	68	11.33	6	0|1|8|8|1|1|0|0	0.85	0.93	0.85	0.93	0.85	4.77	0.03	102 / 411	13.3	78	EIF4G1
																	KEAP1_320	Q14247	SRC8_HUMAN	8|6|3|2|4|3	26	4.33	6	0|0|2|2|0|0|0|0	0.85	1	0.85	1	0.85	8.67	0.03	73 / 411	16.3	84	CTTN
																	KEAP1_320	Q9NTJ3	SMC4_HUMAN	23|21|12|6|19|21	102	17	6	2|1|7|4|3|4|0|0	0.85	1	0.85	1	0.85	6.48	0.03	90 / 411	5.2	26	SMC4
																	KEAP1_320	P04843	RPN1_HUMAN	27|28|26|26|24|28	159	26.5	6	10|7|13|14|8|6|0|0	0.84	0.92	0.84	0.92	0.84	3.66	0.03	91 / 411	3.9	36	RPN1
																	KEAP1_320	P84085	ARF5_HUMAN	0|3|3|3|3|4	16	2.67	6	0|0|0|0|0|0|0|0	0.83	1	0.83	1	0.83	26.67	0.04	88 / 411	2.9	9	ARF5
																	KEAP1_320	Q13423	NNTM_HUMAN	12|9|5|5|8|10	49	8.17	6	1|1|3|3|4|2|0|0	0.83	1	0.83	1	0.83	4.67	0.04	12 / 411	6.2	18	NNT
																	KEAP1_320	Q86YF9	DZIP1_HUMAN	4|1|5|3|6|9	28	4.67	6	0|0|0|0|0|0|0|0	0.83	1	0.83	1	0.83	46.67	0.04	0	0	0	DZIP1
																	KEAP1_320	Q8N4Q1	MIA40_HUMAN	3|3|4|5|2|1	18	3	6	0|0|0|0|0|0|0|0	0.83	1	0.83	1	0.83	30	0.04	17 / 411	2.9	7	CHCHD4
																	KEAP1_320	Q8TAQ2	SMRC2_HUMAN	0|2|3|3|6|4	18	3	6	0|0|0|0|0|0|0|0	0.83	1	0.83	1	0.83	30	0.04	64 / 411	3.6	15	SMARCC2
																	KEAP1_320	Q92974	ARHG2_HUMAN	8|6|2|5|3|1	25	4.17	6	0|0|0|0|0|0|0|0	0.83	1	0.83	1	0.83	41.67	0.04	19 / 411	1.5	3	ARHGEF2
																	KEAP1_320	Q9UBX3	DIC_HUMAN	7|4|6|4|1|5	27	4.5	6	0|0|1|0|1|0|0|0	0.83	1	0.83	1	0.83	18	0.04	32 / 411	3.1	16	SLC25A10
																	KEAP1_320	Q9ULX6	AKP8L_HUMAN	2|1|3|5|3|5	19	3.17	6	0|0|0|0|0|0|0|0	0.83	1	0.83	1	0.83	31.67	0.04	34 / 411	1.6	5	AKAP8L
																	KEAP1_320	Q9Y4F1	FARP1_HUMAN	4|5|3|3|3|1	19	3.17	6	1|0|0|0|0|0|0|0	0.83	1	0.83	1	0.83	25.33	0.04	12 / 411	2.3	10	FARP1
																	KEAP1_320	P23508	CRCM_HUMAN	10|8|1|6|6|8	39	6.5	6	0|0|0|0|0|0|0|0	0.83	1	0.83	1	0.83	65	0.03	0	0	0	MCC
																	KEAP1_320	Q3ZCT1	ZN260_HUMAN	5|7|5|8|8|0	33	5.5	6	0|0|0|0|0|0|0|0	0.83	1	0.83	1	0.83	55	0.03	3 / 411	1	1	ZNF260
																	KEAP1_320	Q86VP6	CAND1_HUMAN	19|11|10|11|7|11	69	11.5	6	0|0|6|11|1|0|0|0	0.83	0.97	0.83	0.97	0.83	5.11	0.03	88 / 411	6.5	61	CAND1
																	KEAP1_320	O60610	DIAP1_HUMAN	4|6|2|2|4|3	21	3.5	6	0|0|1|2|1|0|0|0	0.82	1	0.82	1	0.82	7	0.05	49 / 411	2	9	DIAPH1
																	KEAP1_320	O94972	TRI37_HUMAN	2|4|1|2|4|4	17	2.83	6	0|0|0|0|0|0|0|0	0.82	1	0.82	1	0.82	28.33	0.05	3 / 411	1	1	TRIM37
																	KEAP1_320	O95573	ACSL3_HUMAN	5|4|8|6|4|5	32	5.33	6	0|0|4|2|1|1|0|0	0.82	0.97	0.82	0.97	0.82	5.33	0.05	48 / 411	1.7	16	ACSL3
																	KEAP1_320	P34931	HS71L_HUMAN	55|47|50|0|46|38	236	39.33	6	0|0|33|0|0|0|0|0	0.82	0.99	0.82	0.99	0.82	9.54	0.05	389 / 411	22.6	189	HSPA1L
																	KEAP1_320	P40429	RL13A_HUMAN	4|2|0|2|3|3	14	2.33	6	0|0|0|0|0|0|0|0	0.82	1	0.82	1	0.82	23.33	0.05	144 / 411	5.1	65	RPL13A
																	KEAP1_320	Q13490	BIRC2_HUMAN	3|2|1|2|4|4	16	2.67	6	0|0|0|0|0|0|0|0	0.82	1	0.82	1	0.82	26.67	0.05	3 / 411	5	8	BIRC2
																	KEAP1_320	Q6P2Q9	PRP8_HUMAN	7|5|5|8|5|7	37	6.17	6	0|0|5|2|0|2|0|1	0.82	0.93	0.82	0.93	0.82	4.93	0.05	161 / 411	15	117	PRPF8
																	KEAP1_320	Q9NZT2	OGFR_HUMAN	3|5|2|1|3|2	16	2.67	6	0|0|0|0|0|0|0|0	0.82	1	0.82	1	0.82	26.67	0.05	5 / 411	1.2	2	OGFR
																	KEAP1_320	Q9UNF1	MAGD2_HUMAN	5|2|2|3|1|4	17	2.83	6	0|0|0|0|0|0|0|0	0.82	1	0.82	1	0.82	28.33	0.05	43 / 411	2.7	12	MAGED2
																	KEAP1_320	P39656	OST48_HUMAN	6|6|7|9|5|6	39	6.5	6	2|3|4|2|1|2|0|0	0.82	1	0.82	1	0.82	3.71	0.04	59 / 411	3.6	17	DDOST
																	KEAP1_320	Q07666	KHDR1_HUMAN	7|8|11|9|8|8	51	8.5	6	0|1|6|6|0|1|0|1	0.82	0.92	0.82	0.92	0.82	4.53	0.04	138 / 411	3.5	53	KHDRBS1
																	KEAP1_320	Q9NR09	BIRC6_HUMAN	4|3|2|5|0|3	17	2.83	6	0|0|0|0|0|0|0|1	0.82	1	0.82	1	0.82	22.67	0.04	12 / 411	1.7	6	BIRC6
																	KEAP1_320	A8CG34	P121C_HUMAN	1|2|2|2|3|2	12	2	6	0|0|0|0|0|0|0|0	0.81	0.99	0.81	0.99	0.81	20	0.06	22 / 411	1.6	3	POM121C
																	KEAP1_320	P08574	CY1_HUMAN	6|3|1|3|5|3	21	3.5	6	0|0|1|1|0|0|0|0	0.81	1	0.81	1	0.81	14	0.06	9 / 411	2.4	7	CYC1
																	KEAP1_320	P24928	RPB1_HUMAN	2|2|2|2|1|3	12	2	6	0|0|0|0|0|0|0|0	0.81	0.99	0.81	0.99	0.81	20	0.06	50 / 411	9.9	78	POLR2A
																	KEAP1_320	P43307	SSRA_HUMAN	2|3|3|2|3|1	14	2.33	6	0|0|1|0|0|0|0|0	0.81	0.99	0.81	0.99	0.81	18.67	0.06	19 / 411	1.5	4	SSR1
																	KEAP1_320	P57088	TMM33_HUMAN	4|3|3|5|3|3	21	3.5	6	2|1|1|1|0|0|0|0	0.81	0.98	0.81	0.98	0.81	5.6	0.06	34 / 411	1.9	6	TMEM33
																	KEAP1_320	Q14004	CDK13_HUMAN	2|0|2|2|2|3	11	1.83	6	0|0|0|0|0|0|0|0	0.81	0.99	0.81	0.99	0.81	18.33	0.06	36 / 411	2.5	6	CDK13
																	KEAP1_320	Q9Y285	SYFA_HUMAN	13|15|6|9|12|12	67	11.17	6	3|4|3|4|4|5|0|0	0.81	1	0.81	1	0.81	3.88	0.06	60 / 411	2.9	11	FARSA
																	KEAP1_320	Q9Y3M2	CBY1_HUMAN	2|2|2|3|1|2	12	2	6	0|0|0|0|0|0|0|0	0.81	0.99	0.81	0.99	0.81	20	0.06	1 / 411	1	1	CBY1
																	KEAP1_320	O14975	S27A2_HUMAN	4|2|1|3|2|4	16	2.67	6	0|0|0|1|0|0|0|0	0.81	1	0.81	1	0.81	21.33	0.05	0	0	0	SLC27A2
																	KEAP1_320	P57678	GEMI4_HUMAN	0|3|2|2|2|3	12	2	6	0|0|0|0|0|0|0|0	0.81	0.99	0.81	0.99	0.81	20	0.05	44 / 411	2.3	15	GEMIN4
																	KEAP1_320	Q6PKG0	LARP1_HUMAN	3|2|3|2|1|4	15	2.5	6	0|0|0|1|0|0|0|0	0.81	1	0.81	1	0.81	20	0.05	78 / 411	12.1	46	LARP1
																	KEAP1_320	Q92782	DPF1_HUMAN	2|5|0|2|3|2	14	2.33	6	0|0|0|0|0|0|0|0	0.81	1	0.81	1	0.81	23.33	0.05	0	0	0	DPF1
																	KEAP1_320	Q99567	NUP88_HUMAN	2|1|4|2|3|3	15	2.5	6	0|0|0|1|0|0|0|0	0.81	1	0.81	1	0.81	20	0.05	34 / 411	3.4	12	NUP88
																	KEAP1_320	Q9BTX1	NDC1_HUMAN	2|2|4|3|1|3	15	2.5	6	0|0|1|0|0|0|0|0	0.81	1	0.81	1	0.81	20	0.05	7 / 411	1	1	NDC1
																	KEAP1_320	Q9UEG4	ZN629_HUMAN	2|3|2|2|1|3	13	2.17	6	0|0|0|0|0|0|0|0	0.81	0.99	0.81	0.99	0.81	21.67	0.05	2 / 411	1	1	ZNF629
																	KEAP1_320	Q9UN70	PCDGK_HUMAN	2|1|2|4|2|3	14	2.33	6	0|0|0|0|0|0|0|0	0.81	1	0.81	1	0.81	23.33	0.05	0	0	0	PCDHGC3
																	KEAP1_320	Q9Y5X1	SNX9_HUMAN	2|4|1|3|2|2	14	2.33	6	0|0|0|0|0|0|0|0	0.81	1	0.81	1	0.81	23.33	0.05	12 / 411	2.3	7	SNX9
																	KEAP1_320	P02765	FETUA_HUMAN	2|2|3|2|2|1	12	2	6	0|0|1|0|0|0|0|0	0.8	0.99	0.8	0.99	0.8	16	0.06	3 / 411	1	1	AHSG
																	KEAP1_320	P05067	A4_HUMAN	2|2|2|2|1|2	11	1.83	6	0|0|0|0|0|0|0|0	0.8	0.97	0.8	0.97	0.8	18.33	0.06	5 / 411	1	1	APP
																	KEAP1_320	P56192	SYMC_HUMAN	17|15|17|16|11|13	89	14.83	6	2|3|7|10|5|3|1|0	0.8	0.95	0.8	0.95	0.8	3.83	0.06	107 / 411	6.3	30	MARS
																	KEAP1_320	Q8NAT2	TDRD5_HUMAN	2|2|2|2|0|2	10	1.67	6	0|0|0|0|0|0|0|0	0.8	0.97	0.8	0.97	0.8	16.67	0.06	1 / 411	1	1	TDRD5
																	KEAP1_320	Q8WUY1	THEM6_HUMAN	3|1|2|2|2|2	12	2	6	0|0|1|0|0|0|0|0	0.8	0.99	0.8	0.99	0.8	16	0.06	4 / 411	1.8	3	THEM6
																	KEAP1_320	Q92504	S39A7_HUMAN	2|2|2|2|1|2	11	1.83	6	0|0|0|0|0|0|0|0	0.8	0.97	0.8	0.97	0.8	18.33	0.06	11 / 411	1	1	SLC39A7
																	KEAP1_320	P06737	PYGL_HUMAN	14|17|3|3|7|11	55	9.17	6	0|0|3|4|2|0|0|0	0.79	1	0.79	1	0.79	8.15	0.07	21 / 411	3	24	PYGL
																	KEAP1_320	Q9H4A4	AMPB_HUMAN	4|6|3|1|4|2	20	3.33	6	0|0|1|1|0|0|0|0	0.79	1	0.79	1	0.79	13.33	0.06	10 / 411	2.6	11	RNPEP
																	KEAP1_320	P18621	RL17_HUMAN	4|4|4|4|3|4	23	3.83	6	1|1|1|1|1|2|0|0	0.78	0.82	0.78	0.82	0.78	4.38	0.07	190 / 411	4.6	29	RPL17
																	KEAP1_320	P40938	RFC3_HUMAN	6|3|2|3|2|3	19	3.17	6	0|1|2|1|0|0|0|0	0.78	1	0.78	1	0.78	6.33	0.07	37 / 411	1.6	6	RFC3
																	KEAP1_320	Q00325	MPCP_HUMAN	17|18|20|20|18|13	106	17.67	6	7|6|7|9|8|5|1|1	0.78	0.98	0.78	0.98	0.78	3.21	0.07	130 / 411	4.3	49	SLC25A3
																	KEAP1_320	O14545	TRAD1_HUMAN	3|2|3|2|4|3	17	2.83	6	0|0|1|1|1|1|0|0	0.77	0.95	0.77	0.95	0.77	5.67	0.08	10 / 411	1.2	3	TRAFD1
																	KEAP1_320	P62906	RL10A_HUMAN	13|12|10|9|10|11	65	10.83	6	2|2|6|5|5|5|0|0	0.77	0.96	0.77	0.96	0.77	3.47	0.08	117 / 411	6.8	39	RPL10A
																	KEAP1_320	Q9BXS5	AP1M1_HUMAN	6|5|3|2|1|2	19	3.17	6	0|0|1|1|0|0|0|0	0.77	1	0.77	1	0.77	12.67	0.08	12 / 411	2	9	AP1M1
																	KEAP1_320	P61163	ACTZ_HUMAN	7|2|4|4|5|2	24	4	6	0|0|2|3|0|0|0|0	0.77	0.97	0.77	0.97	0.77	6.4	0.07	95 / 411	4.2	19	ACTR1A
																	KEAP1_320	Q9NSD9	SYFB_HUMAN	7|8|3|3|4|4	29	4.83	6	0|0|1|5|1|0|0|0	0.77	0.95	0.77	0.95	0.77	5.52	0.07	39 / 411	3.4	13	FARSB
																	KEAP1_320	O75306	NDUS2_HUMAN	3|5|3|2|1|2	16	2.67	6	0|0|1|1|0|0|0|0	0.76	1	0.76	1	0.76	10.67	0.08	14 / 411	2	7	NDUFS2
																	KEAP1_320	P68431	H31_HUMAN	8|6|7|8|5|5	39	6.5	6	0|0|5|4|0|0|3|0	0.76	0.88	0.76	0.88	0.76	4.33	0.08	143 / 411	4.6	30	HIST1H3A; HIST1H3B; HIST1H3C; HIST1H3D; HIST1H3E; HIST1H3F; HIST1H3G; HIST1H3H; HIST1H3I; HIST1H3J
																	KEAP1_320	Q96KK5	H2A1H_HUMAN	3|3|4|4|4|5	23	3.83	6	0|2|0|0|1|1|1|2	0.76	0.94	0.76	0.94	0.76	4.38	0.08	271 / 411	10.3	217	HIST1H2AH
																	KEAP1_320	Q9UJS0	CMC2_HUMAN	11|8|11|10|9|13	62	10.33	6	3|5|4|5|3|5|0|0	0.76	0.99	0.76	0.99	0.76	3.31	0.08	50 / 411	3.4	19	SLC25A13
																	KEAP1_320	A6NHL2	TBAL3_HUMAN	5|5|5|4|4|4	27	4.5	6	0|0|4|4|0|0|0|0	0.75	0.8	0.75	0.8	0.75	4.5	0.08	234 / 411	3.7	22	TUBAL3
																	KEAP1_320	P08670	VIME_HUMAN	6|5|9|8|8|8	44	7.33	6	0|4|4|3|3|0|2|0	0.75	0.95	0.75	0.95	0.75	3.67	0.08	257 / 411	39.5	754	VIM
																	KEAP1_320	P16989	YBOX3_HUMAN	5|5|2|0|2|3	17	2.83	6	0|0|0|0|0|0|2|0	0.75	0.99	0.75	0.99	0.75	11.33	0.08	179 / 411	5.2	64	YBX3
																	KEAP1_320	P17612	KAPCA_HUMAN	1|2|5|5|3|3	19	3.17	6	1|0|0|1|0|1|0|0	0.75	1	0.75	1	0.75	8.44	0.08	11 / 411	1.9	7	PRKACA
																	KEAP1_320	P48047	ATPO_HUMAN	4|4|4|3|4|3	22	3.67	6	0|0|3|3|0|0|0|0	0.75	0.8	0.75	0.8	0.75	4.89	0.08	51 / 411	2.8	9	ATP5O
																	KEAP1_320	Q92769	HDAC2_HUMAN	3|3|4|4|4|3	21	3.5	6	2|0|2|2|0|0|0|0	0.75	0.84	0.75	0.84	0.75	4.67	0.08	115 / 411	4.2	30	HDAC2
																	KEAP1_320	O60762	DPM1_HUMAN	5|3|5|7|4|6	30	5	6	1|2|3|2|1|1|0|0	0.74	0.98	0.74	0.98	0.74	4	0.08	28 / 411	1.8	8	DPM1
																	KEAP1_320	O75489	NDUS3_HUMAN	5|5|6|2|2|2	22	3.67	6	0|1|2|1|0|1|0|0	0.73	0.99	0.73	0.99	0.73	5.87	0.09	19 / 411	2.3	9	NDUFS3
																	KEAP1_320	P56134	ATPK_HUMAN	2|2|2|3|2|2	13	2.17	6	0|0|2|1|0|0|0|0	0.73	0.88	0.73	0.88	0.73	5.78	0.09	28 / 411	1.2	3	ATP5J2
																	KEAP1_320	Q02978	M2OM_HUMAN	3|5|6|5|1|3	23	3.83	6	1|2|2|0|0|0|0|0	0.73	0.99	0.73	0.99	0.73	6.13	0.09	55 / 411	3.1	18	SLC25A11
																	KEAP1_320	Q15370	ELOB_HUMAN	4|2|2|2|3|3	16	2.67	6	0|0|1|3|0|0|0|0	0.73	0.89	0.73	0.89	0.73	5.33	0.09	18 / 411	1.2	2	ELOB
																	KEAP1_320	O75947	ATP5H_HUMAN	3|3|4|3|1|2	16	2.67	6	0|0|2|1|0|0|0|0	0.72	0.96	0.72	0.96	0.72	7.11	0.09	28 / 411	1.7	6	ATP5H
																	KEAP1_320	O94905	ERLN2_HUMAN	7|8|8|6|5|8	42	7	6	5|4|0|3|1|2|0|0	0.72	0.86	0.72	0.86	0.72	3.73	0.09	45 / 411	2.2	23	ERLIN2
																	KEAP1_320	Q14157	UBP2L_HUMAN	4|4|2|3|4|1	18	3	6	0|0|1|2|1|0|0|0	0.72	0.97	0.72	0.97	0.72	6	0.09	129 / 411	10.4	41	UBAP2L
																	KEAP1_320	Q9P0J7	KCMF1_HUMAN	2|3|2|1|2|3	13	2.17	6	0|0|0|0|0|2|0|0	0.72	0.92	0.72	0.92	0.72	8.67	0.09	11 / 411	1.4	2	KCMF1
																	KEAP1_320	Q9UBD5	ORC3_HUMAN	3|3|2|2|1|2	13	2.17	6	0|0|0|2|0|0|0|0	0.72	0.92	0.72	0.92	0.72	8.67	0.09	8 / 411	1.3	2	ORC3
																	KEAP1_320	P62854	RS26_HUMAN	4|3|4|4|3|3	21	3.5	6	2|1|2|1|0|1|0|0	0.7	0.82	0.7	0.82	0.7	4	0.1	157 / 411	3	19	RPS26
																	KEAP1_320	O00203	AP3B1_HUMAN	6|6|2|0|3|7	24	4	6	0|0|2|3|0|0|0|0	0.69	0.97	0.69	0.97	0.69	6.4	0.1	41 / 411	2.2	12	AP3B1
																	KEAP1_320	Q16637	SMN_HUMAN	3|3|3|3|2|3	17	2.83	6	0|0|3|2|0|0|0|0	0.69	0.72	0.69	0.72	0.69	4.53	0.1	49 / 411	1.6	4	SMN1; SMN2
																	KEAP1_320	Q71UM5	RS27L_HUMAN	3|3|4|3|3|3	19	3.17	6	0|0|3|3|0|0|0|0	0.69	0.8	0.69	0.8	0.69	4.22	0.1	166 / 411	2.4	18	RPS27L
																	KEAP1_320	Q9BQG0	MBB1A_HUMAN	7|3|5|5|4|4	28	4.67	6	0|1|4|3|1|0|0|0	0.69	0.92	0.69	0.92	0.69	4.15	0.1	112 / 411	8.6	51	MYBBP1A
																	KEAP1_320	O14925	TIM23_HUMAN	2|2|1|2|2|2	11	1.83	6	1|0|0|1|0|0|0|0	0.68	0.82	0.68	0.82	0.68	7.33	0.1	14 / 411	1.6	6	TIMM23
																	KEAP1_320	O95071	UBR5_HUMAN	6|2|1|2|4|6	21	3.5	6	0|0|1|1|1|1|0|0	0.68	1	0.68	1	0.68	7	0.1	19 / 411	1.6	5	UBR5
																	KEAP1_320	P06493	CDK1_HUMAN	17|16|12|14|12|14	85	14.17	6	1|3|7|10|4|7|0|1	0.67	0.92	0.67	0.92	0.67	3.43	0.11	81 / 411	4.3	27	CDK1
																	KEAP1_320	O15371	EIF3D_HUMAN	3|4|2|3|1|0	13	2.17	6	0|0|0|0|0|0|0|0	0.66	1	0.66	1	0.66	21.67	0.12	81 / 411	3	22	EIF3D
																	KEAP1_320	O43823	AKAP8_HUMAN	3|1|1|3|3|2	13	2.17	6	0|0|0|0|0|0|0|0	0.66	0.99	0.66	0.99	0.66	21.67	0.12	31 / 411	1.5	4	AKAP8
																	KEAP1_320	P22695	QCR2_HUMAN	15|18|15|14|11|16	89	14.83	6	4|5|11|8|3|4|0|0	0.66	0.92	0.66	0.92	0.66	3.39	0.12	38 / 411	3.5	20	UQCRC2
																	KEAP1_320	Q14CX7	NAA25_HUMAN	2|4|0|0|3|3	12	2	6	0|0|0|0|0|0|0|0	0.66	1	0.66	1	0.66	20	0.12	4 / 411	1.8	2	NAA25
																	KEAP1_320	Q9BRK5	CAB45_HUMAN	4|2|0|1|3|3	13	2.17	6	0|0|0|0|0|0|0|0	0.66	1	0.66	1	0.66	21.67	0.12	17 / 411	1.2	3	SDF4
																	KEAP1_320	O00411	RPOM_HUMAN	4|3|1|3|1|3	15	2.5	6	0|0|0|0|0|0|0|0	0.66	1	0.66	1	0.66	25	0.11	30 / 411	3.3	10	POLRMT
																	KEAP1_320	P51532	SMCA4_HUMAN	3|0|2|5|4|1	15	2.5	6	0|0|0|0|0|0|0|0	0.66	1	0.66	1	0.66	25	0.11	59 / 411	6.3	20	SMARCA4
																	KEAP1_320	P62701	RS4X_HUMAN	2|2|0|4|3|2	13	2.17	6	0|0|1|0|1|1|0|0	0.66	0.98	0.66	0.98	0.66	5.78	0.11	225 / 411	9.7	58	RPS4X
																	KEAP1_320	Q8N7H5	PAF1_HUMAN	1|1|5|5|3|2	17	2.83	6	0|0|0|0|0|0|0|0	0.66	1	0.66	1	0.66	28.33	0.11	50 / 411	4.6	22	PAF1
																	KEAP1_320	Q96SK3	ZN607_HUMAN	3|3|0|0|3|3	12	2	6	0|0|0|0|0|0|0|0	0.66	0.99	0.66	0.99	0.66	20	0.11	1 / 411	1	1	ZNF607
																	KEAP1_320	O00159	MYO1C_HUMAN	2|1|3|2|2|1	11	1.83	6	0|0|0|0|0|0|0|0	0.65	0.99	0.65	0.99	0.65	18.33	0.13	66 / 411	10.7	69	MYO1C
																	KEAP1_320	P17029	ZKSC1_HUMAN	2|3|2|1|2|1	11	1.83	6	0|0|0|0|0|0|0|0	0.65	0.99	0.65	0.99	0.65	18.33	0.13	1 / 411	1	1	ZKSCAN1
																	KEAP1_320	P53621	COPA_HUMAN	29|30|14|22|30|27	152	25.33	6	5|4|21|13|6|7|0|0	0.65	0.92	0.65	0.92	0.65	3.62	0.13	86 / 411	4.8	58	COPA
																	KEAP1_320	Q03701	CEBPZ_HUMAN	1|1|2|3|2|3	12	2	6	0|1|0|0|0|0|0|0	0.65	0.99	0.65	0.99	0.65	16	0.13	39 / 411	3.5	15	CEBPZ
																	KEAP1_320	Q5XKP0	MIC13_HUMAN	2|2|0|1|4|2	11	1.83	6	0|0|0|0|0|0|0|0	0.65	1	0.65	1	0.65	18.33	0.13	5 / 411	1.4	3	MIC13
																	KEAP1_320	Q99959	PKP2_HUMAN	2|3|0|2|2|1	10	1.67	6	0|0|0|0|0|0|0|0	0.65	0.99	0.65	0.99	0.65	16.67	0.13	25 / 411	4.8	41	PKP2
																	KEAP1_320	Q9BW27	NUP85_HUMAN	2|1|3|1|3|2	12	2	6	0|0|0|0|0|0|0|0	0.65	0.99	0.65	0.99	0.65	20	0.13	22 / 411	1.9	5	NUP85
																	KEAP1_320	P07858	CATB_HUMAN	4|3|1|2|2|1	13	2.17	6	0|0|0|0|0|0|0|0	0.65	1	0.65	1	0.65	21.67	0.12	12 / 411	2.2	11	CTSB
																	KEAP1_320	P29992	GNA11_HUMAN	2|4|2|0|0|3	11	1.83	6	0|0|0|0|0|0|0|0	0.65	1	0.65	1	0.65	18.33	0.12	18 / 411	2.3	9	GNA11
																	KEAP1_320	P52747	ZN143_HUMAN	3|4|0|2|2|1	12	2	6	0|0|0|0|0|0|0|0	0.65	1	0.65	1	0.65	20	0.12	0	0	0	ZNF143
																	KEAP1_320	Q709F0	ACD11_HUMAN	2|3|2|1|4|1	13	2.17	6	0|0|0|0|0|0|0|0	0.65	1	0.65	1	0.65	21.67	0.12	6 / 411	1.7	4	ACAD11
																	KEAP1_320	Q96L91	EP400_HUMAN	2|1|2|1|3|4	13	2.17	6	0|0|0|0|0|0|0|0	0.65	1	0.65	1	0.65	21.67	0.12	22 / 411	8.1	24	EP400
																	KEAP1_320	Q9H7Z3	NRDE2_HUMAN	4|5|0|0|2|2	13	2.17	6	0|0|0|0|0|0|0|0	0.65	1	0.65	1	0.65	21.67	0.12	2 / 411	2	3	NRDE2
																	KEAP1_320	Q9Y512	SAM50_HUMAN	2|0|6|5|0|2	15	2.5	6	0|0|0|0|0|0|0|0	0.65	1	0.65	1	0.65	25	0.12	8 / 411	3.6	12	SAMM50
																	KEAP1_320	P11766	ADHX_HUMAN	8|4|1|1|3|5	22	3.67	6	0|0|2|1|0|0|0|0	0.64	1	0.64	1	0.64	9.78	0.14	9 / 411	1.3	2	ADH5
																	KEAP1_320	P31350	RIR2_HUMAN	2|1|1|2|2|2	10	1.67	6	0|0|0|0|0|0|0|0	0.64	0.97	0.64	0.97	0.64	16.67	0.14	31 / 411	1.8	5	RRM2
																	KEAP1_320	P49815	TSC2_HUMAN	2|0|2|2|2|0	8	1.33	6	0|0|0|0|0|0|0|0	0.64	0.97	0.64	0.97	0.64	13.33	0.14	7 / 411	1.9	5	TSC2
																	KEAP1_320	P84243	H33_HUMAN	8|6|6|8|0|0	28	4.67	6	0|0|4|0|0|0|0|0	0.64	0.98	0.64	0.98	0.64	9.33	0.14	139 / 411	4.4	30	H3F3A; H3F3B
																	KEAP1_320	Q03936	ZNF92_HUMAN	2|2|0|0|2|2	8	1.33	6	0|0|0|0|0|0|0|0	0.64	0.97	0.64	0.97	0.64	13.33	0.14	3 / 411	1.3	2	ZNF92
																	KEAP1_320	Q1ZYL8	IZUM4_HUMAN	1|2|2|1|2|2	10	1.67	6	0|0|0|0|0|0|0|0	0.64	0.97	0.64	0.97	0.64	16.67	0.14	0	0	0	IZUMO4
																	KEAP1_320	Q71DI3	H32_HUMAN	8|7|6|7|0|0	28	4.67	6	0|0|4|0|0|0|0|0	0.64	0.98	0.64	0.98	0.64	9.33	0.14	142 / 411	4.8	39	HIST2H3A; HIST2H3C; HIST2H3D
																	KEAP1_320	Q96P70	IPO9_HUMAN	2|1|0|2|2|2	9	1.5	6	0|0|0|0|0|0|0|0	0.64	0.97	0.64	0.97	0.64	15	0.14	26 / 411	1.8	8	IPO9
																	KEAP1_320	Q9Y5A9	YTHD2_HUMAN	2|4|3|4|4|6	23	3.83	6	0|0|2|3|2|1|0|0	0.64	0.95	0.64	0.95	0.64	3.83	0.14	66 / 411	2.3	10	YTHDF2
																	KEAP1_320	P54652	HSP72_HUMAN	14|0|17|18|17|0	66	11	6	0|0|0|23|0|0|0|0	0.62	0.94	0.62	0.94	0.62	3.83	0.15	385 / 411	15.4	167	HSPA2
																	KEAP1_320	P62979	RS27A_HUMAN	4|4|7|6|5|4	30	5	6	0|0|0|4|8|0|0|0	0.62	0.82	0.62	0.82	0.62	3.33	0.15	248 / 411	6.5	90	RPS27A
																	KEAP1_320	P50897	PPT1_HUMAN	2|3|2|2|1|2	12	2	6	0|0|1|1|0|1|0|0	0.61	0.91	0.61	0.91	0.61	5.33	0.15	5 / 411	1	1	PPT1
																	KEAP1_320	Q5JTV8	TOIP1_HUMAN	2|2|1|2|2|3	12	2	6	1|1|0|0|1|0|0|0	0.61	0.91	0.61	0.91	0.61	5.33	0.15	21 / 411	1.6	3	TOR1AIP1
																	KEAP1_320	Q5T9A4	ATD3B_HUMAN	14|10|19|18|0|13	74	12.33	6	0|7|8|6|4|6|0|0	0.61	0.97	0.61	0.97	0.61	3.18	0.15	59 / 411	4.8	42	ATAD3B
																	KEAP1_320	Q99615	DNJC7_HUMAN	3|2|3|2|1|3	14	2.33	6	0|0|1|2|1|0|0|0	0.61	0.85	0.61	0.85	0.61	4.67	0.15	59 / 411	2.9	10	DNAJC7
																	KEAP1_320	O14980	XPO1_HUMAN	4|4|2|5|1|3	19	3.17	6	0|0|3|3|0|0|0|0	0.6	0.88	0.6	0.88	0.6	4.22	0.16	95 / 411	4	51	XPO1
																	KEAP1_320	Q14204	DYHC1_HUMAN	102|94|63|74|72|90	495	82.5	6	10|11|50|38|28|24|1|0	0.6	0.99	0.6	0.99	0.6	4.07	0.16	131 / 411	16.6	121	DYNC1H1
																	KEAP1_320	O94906	PRP6_HUMAN	3|2|4|1|2|1	13	2.17	6	0|0|0|2|0|0|0|0	0.59	0.97	0.59	0.97	0.59	8.67	0.16	92 / 411	5.6	30	PRPF6
																	KEAP1_320	P46781	RS9_HUMAN	2|4|2|1|2|3	14	2.33	6	0|0|1|1|0|1|1|0	0.58	0.95	0.58	0.95	0.58	4.67	0.16	170 / 411	6	35	RPS9
[truncated: 5,664 more rows]
